# Supplementary material for: Influence of soil spatial variability on the reliability of sandy slopes incorporating anisotropy and non-stationarity
Source: PLoS One. 2025 May 15;20(5):e0323471. doi: 10.1371/journal.pone.0323471 (PMC12080798; doi:10.1371/journal.pone.0323471)
Supplement: S1 File — 1(a) and (b).S2 Data for Figs. 1(c) and (d).S3 Data for Figs. 1(e) and (f).S4 Data for Fig. 4(a).S5 Data for Fig. 4(b).S6 Data for Fig. 5(a).S7 Data for Fig. 5(b).S8 Data for Fig. 7(a).S9 Data for Fig. 7(b).S10 Data for Fig. 8(a).S11 Data for Fig. 8(b).S12 Data for Fig. 10(a).S13 Data for Fig. 10(b).S14 Data for Fig. 11(a).S15 Data for Fig. 11(b).S16 Data for Fig. 12(a).S17 Data for Fig. 12(b). (ZIP) [file pone.0323471.s001.zip › DATA/S1.xlsx]

## Sheet: Sheet1
1.84732	-3.80395	34.0066	34.2186	33.1045	C -3.8039464,34.006557 34.218649
1.2872	1.23067	20.7331	20.1835	26.9763	C 1.2306739,20.733097 20.18352	1.56726	0.396065	2
1.61409	-1.13338	31.4141	30.4968	26.6755	C -1.1333846,31.414116 30.496837	1.58287	0.281362	3
1.89676	5.54193	24.9332	21.1934	13.619	C 5.5419282,24.933237 21.193399	1.66134	0.278222	4
1.70903	-4.23165	33.1549	33.4239	27.7781	C -4.231652,33.154928 33.423886	1.67088	0.24189	5
1.83855	-1.13338	31.4141	30.4968	26.6755	C -1.1333846,31.414116 30.496837	1.69882	0.226923	6
2.06194	-2.40377	28.002	27.6747	19.0394	C -2.4037702,28.001985 27.67468	1.7507	0.248491	7
1.45649	4.20705	26.2294	23.0539	15.8864	C 4.2070492,26.229375 23.053903	1.71392	0.25248	8
2.1996	-3.80395	34.0066	34.2186	33.1045	C -3.8039464,34.006557 34.218649	1.76789	0.286334	9
1.79208	-1.13338	31.4141	30.4968	26.6755	C -1.1333846,31.414116 30.496837	1.77031	0.270067	10
1.78047	-3.80395	34.0066	34.2186	33.1045	C -3.8039464,34.006557 34.218649	1.77123	0.256226	11
1.71944	6.87666	23.6371	19.333	11.525	C 6.8766644,23.637129 19.333038	1.76691	0.244759	12
1.84251	0.139462	21.5405	21.541	30.7306	C 0.13946244,21.54052 21.540972	1.77273	0.235275	13
2.05939	14.877	15.8622	8.17892	2.59252	C 14.87703,15.862186 8.1789225	1.7932	0.238676	14
1.50237	4.20705	26.2294	23.0539	15.8864	C 4.2070492,26.229375 23.053903	1.77382	0.241942	15
2.0761	-4.23165	33.1549	33.4239	27.7781	C -4.231652,33.154928 33.423886	1.79271	0.245652	16
1.82274	5.54193	24.9332	21.1934	13.619	C 5.5419282,24.933237 21.193399	1.79448	0.237963	17
1.71992	2.32189	19.9257	18.8261	23.4664	C 2.3218854,19.925674 18.826069	1.79033	0.231526	18
1.61988	10.8795	19.7491	13.7534	6.28662	C 10.879462,19.7491 13.753365	1.78136	0.228375	19
1.77546	0.139462	21.5405	21.541	30.7306	C 0.13946244,21.54052 21.540972	1.78107	0.222288	20
1.45095	-1.13338	31.4141	30.4968	26.6755	C -1.1333846,31.414116 30.496837	1.76535	0.228321	21
1.66774	-4.06757	31.8694	32.1279	25.6628	C -4.067574,31.869379 32.127908	1.76091	0.223789	22
1.641	6.87666	23.6371	19.333	11.525	C 6.8766644,23.637129 19.333038	1.7557	0.220068	23
1.94432	4.20705	26.2294	23.0539	15.8864	C 4.2070492,26.229375 23.053903	1.76356	0.218648	24
1.72996	-3.80395	34.0066	34.2186	33.1045	C -3.8039464,34.006557 34.218649	1.76221	0.21415	25
1.88213	9.54551	21.045	15.6129	7.86239	C 9.5455119,21.045044 15.612941	1.76682	0.211137	26
1.98917	14.877	15.8622	8.17892	2.59252	C 14.87703,15.862186 8.1789225	1.77506	0.211413	27
1.47485	0.139462	21.5405	21.541	30.7306	C 0.13946244,21.54052 21.540972	1.76434	0.215078	28
1.64721	-3.80395	34.0066	34.2186	33.1045	C -3.8039464,34.006557 34.218649	1.7603	0.21232	29
2.13167	-0.224709	29.266	27.8401	19.2678	C -0.22470928,29.266043 27.840068	1.77268	0.219368	30
1.47473	-2.73193	30.5731	30.2666	22.7749	C -2.7319264,30.573084 30.266635	1.76307	0.222221	31
2.02084	6.87666	23.6371	19.333	11.525	C 6.8766644,23.637129 19.333038	1.77112	0.223306	32
2.22404	-3.73942	29.2983	29.536	21.6889	C -3.7394178,29.298281 29.535953	1.78485	0.233502	33
1.91223	-3.80395	34.0066	34.2186	33.1045	C -3.8039464,34.006557 34.218649	1.78859	0.230973	34
1.87076	5.54193	24.9332	21.1934	13.619	C 5.5419282,24.933237 21.193399	1.79094	0.227974	35
1.70103	-2.46864	32.7103	32.3577	29.8033	C -2.4686448,32.710332 32.357722	1.78844	0.225193	36
1.90195	6.87666	23.6371	19.333	11.525	C 6.8766644,23.637129 19.333038	1.79151	0.222826	37
1.57833	10.8795	19.7491	13.7534	6.28662	C 10.879462,19.7491 13.753365	1.7859	0.222498	38
1.77916	-3.9035	30.5838	30.8319	23.6346	C -3.9034959,30.58383 30.83193	1.78573	0.219554	39
1.56394	8.21121	22.3411	17.4729	9.6033	C 8.2112136,22.34106 17.472864	1.78018	0.21954	40
2.40116	9.54551	21.045	15.6129	7.86239	C 9.5455119,21.045044 15.612941	1.79533	0.237482	41
1.99	-3.73942	29.2983	29.536	21.6889	C -3.7394178,29.298281 29.535953	1.79996	0.236484	42
1.62255	0.151701	23.4308	23.4313	36.367	C 0.1517011,23.430829 23.43132	1.79584	0.235213	43
2.14214	-1.13338	31.4141	30.4968	26.6755	C -1.1333846,31.414116 30.496837	1.80371	0.238252	44
1.83966	-3.80395	34.0066	34.2186	33.1045	C -3.8039464,34.006557 34.218649	1.80451	0.23559	45
1.54887	2.34024	22.7611	21.6616	31.0773	C 2.3402434,22.761137 21.661591	1.79895	0.235987	46
1.69848	5.54193	24.9332	21.1934	13.619	C 5.5419282,24.933237 21.193399	1.79681	0.233867	47
1.99614	-3.80395	34.0066	34.2186	33.1045	C -3.8039464,34.006557 34.218649	1.80097	0.233148	48
1.59239	0.58888	24.9659	24.9728	45.7004	C 0.58887958,24.965902 24.972846	1.79671	0.232623	49
1.46291	0.201827	30.1179	28.636	23.7194	C 0.20182654,30.11791 28.636001	1.79003	0.235026	50
1.73308	0.139462	21.5405	21.541	30.7306	C 0.13946244,21.54052 21.540972	1.78892	0.232801	51
1.85034	-4.23165	33.1549	33.4239	27.7781	C -4.231652,33.154928 33.423886	1.7901	0.230665	52
1.63841	-2.46864	32.7103	32.3577	29.8033	C -2.4686448,32.710332 32.357722	1.78724	0.229384	53
1.97821	1.53698	28.8217	26.7752	20.9362	C 1.5369785,28.821715 26.775224	1.79077	0.228691	54
2.0545	-3.80395	34.0066	34.2186	33.1045	C -3.8039464,34.006557 34.218649	1.79557	0.229338	55
1.7243	-3.73942	29.2983	29.536	21.6889	C -3.7394178,29.298281 29.535953	1.79429	0.227443	56
1.54065	4.50431	18.3108	16.1112	17.182	C 4.5043083,18.310828 16.111166	1.78984	0.227893	57
1.64777	-3.80395	34.0066	34.2186	33.1045	C -3.8039464,34.006557 34.218649	1.78739	0.226654	58
1.80464	9.54551	21.045	15.6129	7.86239	C 9.5455119,21.045044 15.612941	1.78769	0.224703	59
1.7986	-3.80395	34.0066	34.2186	33.1045	C -3.8039464,34.006557 34.218649	1.78787	0.222795	60
1.68324	9.97872	17.1092	12.1594	9.78574	C 9.9787237,17.109177 12.159432	1.78615	0.221336	61
1.7488	-3.80395	34.0066	34.2186	33.1045	C -3.8039464,34.006557 34.218649	1.78555	0.219566	62
1.72221	0.201827	30.1179	28.636	23.7194	C 0.20182654,30.11791 28.636001	1.78455	0.217934	63
1.41831	-3.80395	34.0066	34.2186	33.1045	C -3.8039464,34.006557 34.218649	1.77882	0.220991	64
1.68363	9.54551	21.045	15.6129	7.86239	C 9.5455119,21.045044 15.612941	1.77736	0.219576	65
2.29609	-3.80395	34.0066	34.2186	33.1045	C -3.8039464,34.006557 34.218649	1.78522	0.227043	66
1.66491	0.201827	30.1179	28.636	23.7194	C 0.20182654,30.11791 28.636001	1.78342	0.225796	67
1.73992	5.60164	18.4486	15.6989	16.3164	C 5.6016391,18.44856 15.698889	1.78278	0.224166	68
1.80833	0.139462	21.5405	21.541	30.7306	C 0.13946244,21.54052 21.540972	1.78315	0.222533	69
1.93067	8.21121	22.3411	17.4729	9.6033	C 8.2112136,22.34106 17.472864	1.78526	0.221617	70
1.70587	6.87666	23.6371	19.333	11.525	C 6.8766644,23.637129 19.333038	1.78414	0.22023	71
1.89601	-1.06812	26.7057	25.8134	16.5634	C -1.0681227,26.70569 25.813407	1.7857	0.219071	72
1.99332	-13.1758	56.2215	57.7448	26.5223	C -13.175762,56.221495 57.744759	1.78854	0.218897	73
1.73881	-1.13338	31.4141	30.4968	26.6755	C -1.1333846,31.414116 30.496837	1.78787	0.21747	74
1.95313	2.34112	17.1372	17.2964	39.4548	C 2.3411152,17.137215 17.296385	1.79007	0.216837	75
1.4824	9.97872	17.1092	12.1594	9.78574	C 9.9787237,17.109177 12.159432	1.78602	0.218258	76
1.75352	-0.224709	29.266	27.8401	19.2678	C -0.22470928,29.266043 27.840068	1.7856	0.216849	77
1.98341	-14.0354	55.0634	56.824	20.6814	C -14.035406,55.063412 56.824044	1.78814	0.216598	78
1.84303	-1.13338	31.4141	30.4968	26.6755	C -1.1333846,31.414116 30.496837	1.78883	0.215293	79
1.81438	0.139462	21.5405	21.541	30.7306	C 0.13946244,21.54052 21.540972	1.78915	0.213946	80
1.76957	5.54193	24.9332	21.1934	13.619	C 5.5419282,24.933237 21.193399	1.78891	0.212615	81
2.20208	0.15782	24.376	24.3765	39.3615	C 0.15782043,24.375983 24.376494	1.79395	0.216169	82
1.83131	7.77794	15.8886	12.0388	9.59501	C 7.7779427,15.88856 12.038812	1.7944	0.214886	83
1.54998	-3.80395	34.0066	34.2186	33.1045	C -3.8039464,34.006557 34.218649	1.79149	0.215246	84
2.13975	-3.80395	34.0066	34.2186	33.1045	C -3.8039464,34.006557 34.218649	1.79559	0.21727	85
1.92191	4.20705	26.2294	23.0539	15.8864	C 4.2070492,26.229375 23.053903	1.79705	0.216417	86
2.00918	12.2129	18.4533	11.8943	4.88236	C 12.21291,18.453263 11.894293	1.79949	0.216354	87
1.71556	0.139462	21.5405	21.541	30.7306	C 0.13946244,21.54052 21.540972	1.79854	0.215293	88
1.54013	0.201827	30.1179	28.636	23.7194	C 0.20182654,30.11791 28.636001	1.79564	0.215811	89
1.69456	-1.2322	27.9912	27.1094	18.2684	C -1.2322007,27.991239 27.109385	1.79451	0.21486	90
2.14992	2.87206	27.5255	24.9145	18.3238	C 2.8720583,27.525536 24.914519	1.79842	0.216887	91
1.91841	-3.80395	34.0066	34.2186	33.1045	C -3.8039464,34.006557 34.218649	1.79972	0.216054	92
1.84509	8.21121	22.3411	17.4729	9.6033	C 8.2112136,22.34106 17.472864	1.80021	0.214928	93
1.55061	-2.896	31.8586	31.5626	24.7696	C -2.8960044,31.858633 31.562613	1.79756	0.215314	94
1.60085	9.54551	21.045	15.6129	7.86239	C 9.5455119,21.045044 15.612941	1.79548	0.215115	95
2.0271	0.139462	21.5405	21.541	30.7306	C 0.13946244,21.54052 21.540972	1.7979	0.215281	96
1.677	8.21121	22.3411	17.4729	9.6033	C 8.2112136,22.34106 17.472864	1.79665	0.214509	97
1.99753	-3.80395	34.0066	34.2186	33.1045	C -3.8039464,34.006557 34.218649	1.7987	0.214363	98
1.59892	2.87206	27.5255	24.9145	18.3238	C 2.8720583,27.525536 24.914519	1.79668	0.214209	99
1.54306	-2.46864	32.7103	32.3577	29.8033	C -2.4686448,32.710332 32.357722	1.79415	0.214629	100
1.64177	0.145582	22.4857	22.4861	33.4902	C 0.14558177,22.485674 22.486146	1.79264	0.21409	101
1.41694	2.64929	19.3931	19.5732	50.5323	C 2.6492854,19.393053 19.573176	1.78895	0.216251	102
2.01379	2.87206	27.5255	24.9145	18.3238	C 2.8720583,27.525536 24.914519	1.79114	0.216326	103
1.83192	-3.80395	34.0066	34.2186	33.1045	C -3.8039464,34.006557 34.218649	1.79153	0.215311	104
1.8986	0.15782	24.376	24.3765	39.3615	C 0.15782043,24.375983 24.376494	1.79255	0.214528	105
1.54921	6.69897	18.5863	15.2866	15.4692	C 6.6989699,18.586291 15.286612	1.79025	0.214808	106
2.02853	8.21121	22.3411	17.4729	9.6033	C 8.2112136,22.34106 17.472864	1.79248	0.21503	107
1.75262	8.21121	22.3411	17.4729	9.6033	C 8.2112136,22.34106 17.472864	1.79211	0.214057	108
2.01749	0.139462	21.5405	21.541	30.7306	C 0.13946244,21.54052 21.540972	1.79418	0.214154	109
2.17899	0.145582	22.4857	22.4861	33.4902	C 0.14558177,22.485674 22.486146	1.79768	0.216304	110
1.55062	7.7963	18.724	14.8743	14.6419	C 7.7963007,18.724023 14.874334	1.79545	0.216592	111
1.71724	2.34112	17.1372	17.2964	39.4548	C 2.3411152,17.137215 17.296385	1.79475	0.215741	112
2.33381	-4.23165	33.1549	33.4239	27.7781	C -4.231652,33.154928 33.423886	1.79952	0.220681	113
1.59383	2.87206	27.5255	24.9145	18.3238	C 2.8720583,27.525536 24.914519	1.79772	0.220545	114
1.90119	2.34112	17.1372	17.2964	39.4548	C 2.3411152,17.137215 17.296385	1.79862	0.219788	115
2.0359	0.58888	24.9659	24.9728	45.7004	C 0.58887958,24.965902 24.972846	1.80066	0.219936	116
1.84207	-3.80395	34.0066	34.2186	33.1045	C -3.8039464,34.006557 34.218649	1.80102	0.21902	117
1.82306	0.139462	21.5405	21.541	30.7306	C 0.13946244,21.54052 21.540972	1.80121	0.218091	118
1.53035	14.7646	14.4713	7.336	4.82967	C 14.764604,14.471276 7.3360033	1.79893	0.21858	119
1.78159	-1.56036	30.5623	29.7013	21.9327	C -1.5603569,30.562338 29.70134	1.79878	0.217665	120
1.66591	8.21121	22.3411	17.4729	9.6033	C 8.2112136,22.34106 17.472864	1.79769	0.217093	121
1.87181	8.21121	22.3411	17.4729	9.6033	C 8.2112136,22.34106 17.472864	1.79829	0.216298	122
1.42329	-2.40377	28.002	27.6747	19.0394	C -2.4037702,28.001985 27.67468	1.79525	0.218047	123
1.72087	-3.73942	29.2983	29.536	21.6889	C -3.7394178,29.298281 29.535953	1.79465	0.217262	124
2.01892	-3.80395	34.0066	34.2186	33.1045	C -3.8039464,34.006557 34.218649	1.79644	0.217312	125
1.50301	0.201827	30.1179	28.636	23.7194	C 0.20182654,30.11791 28.636001	1.79411	0.218014	126
1.90815	-3.80395	34.0066	34.2186	33.1045	C -3.8039464,34.006557 34.218649	1.79501	0.217382	127
1.58405	-1.13338	31.4141	30.4968	26.6755	C -1.1333846,31.414116 30.496837	1.79336	0.217326	128
1.65251	-2.896	31.8586	31.5626	24.7696	C -2.8960044,31.858633 31.562613	1.79227	0.216831	129
2.12824	6.87666	23.6371	19.333	11.525	C 6.8766644,23.637129 19.333038	1.79485	0.217989	130
1.79339	0.201827	30.1179	28.636	23.7194	C 0.20182654,30.11791 28.636001	1.79484	0.217149	131
1.67637	11.4959	16.8926	11.4034	10.5987	C 11.495927,16.892611 11.4034	1.79394	0.216565	132
1.96578	0.139462	21.5405	21.541	30.7306	C 0.13946244,21.54052 21.540972	1.79524	0.216257	133
1.77701	-1.13338	31.4141	30.4968	26.6755	C -1.1333846,31.414116 30.496837	1.7951	0.215448	134
1.97571	-3.73942	29.2983	29.536	21.6889	C -3.7394178,29.298281 29.535953	1.79644	0.215204	135
1.74233	1.53698	28.8217	26.7752	20.9362	C 1.5369785,28.821715 26.775224	1.79604	0.214456	136
1.68298	12.2129	18.4533	11.8943	4.88236	C 12.21291,18.453263 11.894293	1.79522	0.213884	137
1.75996	-3.80395	34.0066	34.2186	33.1045	C -3.8039464,34.006557 34.218649	1.79496	0.213124	138
1.79714	0.15782	24.376	24.3765	39.3615	C 0.15782043,24.375983 24.376494	1.79498	0.21235	139
1.54902	12.5859	16.0854	10.0472	8.43077	C 12.585912,16.085418 10.047175	1.79322	0.212603	140
1.83967	9.54551	21.045	15.6129	7.86239	C 9.5455119,21.045044 15.612941	1.79355	0.211879	141
1.60517	-3.80395	34.0066	34.2186	33.1045	C -3.8039464,34.006557 34.218649	1.79222	0.211717	142
1.55883	6.87666	23.6371	19.333	11.525	C 6.8766644,23.637129 19.333038	1.79059	0.211871	143
1.83807	14.877	15.8622	8.17892	2.59252	C 14.87703,15.862186 8.1789225	1.79092	0.211166	144
1.76583	0.15782	24.376	24.3765	39.3615	C 0.15782043,24.375983 24.376494	1.79075	0.210442	145
1.59383	12.2129	18.4533	11.8943	4.88236	C 12.21291,18.453263 11.894293	1.7894	0.210347	146
1.68442	11.4959	16.8926	11.4034	10.5987	C 11.495927,16.892611 11.4034	1.78868	0.209805	147
1.53159	0.201827	30.1179	28.636	23.7194	C 0.20182654,30.11791 28.636001	1.78695	0.210155	148
1.80564	0.139462	21.5405	21.541	30.7306	C 0.13946244,21.54052 21.540972	1.78707	0.209449	149
1.74754	-3.73942	29.2983	29.536	21.6889	C -3.7394178,29.298281 29.535953	1.78681	0.20877	150
2.0483	-3.80395	34.0066	34.2186	33.1045	C -3.8039464,34.006557 34.218649	1.78854	0.209159	151
1.76531	12.2129	18.4533	11.8943	4.88236	C 12.21291,18.453263 11.894293	1.78839	0.208473	152
1.88309	-1.56036	30.5623	29.7013	21.9327	C -1.5603569,30.562338 29.70134	1.78901	0.207927	153
2.05764	-4.06757	31.8694	32.1279	25.6628	C -4.067574,31.869379 32.127908	1.79075	0.208374	154
1.74087	-3.73942	29.2983	29.536	21.6889	C -3.7394178,29.298281 29.535953	1.79043	0.207735	155
1.64537	-3.9035	30.5838	30.8319	23.6346	C -3.9034959,30.58383 30.83193	1.7895	0.20739	156
1.96359	-4.23165	33.1549	33.4239	27.7781	C -4.231652,33.154928 33.423886	1.79061	0.20719	157
1.83174	4.20705	26.2294	23.0539	15.8864	C 4.2070492,26.229375 23.053903	1.79087	0.206555	158
1.88708	0.58888	24.9659	24.9728	45.7004	C 0.58887958,24.965902 24.972846	1.79147	0.206042	159
2.00368	2.34112	17.1372	17.2964	39.4548	C 2.3411152,17.137215 17.296385	1.7928	0.206077	160
1.65916	2.77077	23.3512	22.2585	36.7288	C 2.7707731,23.351154 22.258473	1.79197	0.205702	161
1.70173	-3.73942	29.2983	29.536	21.6889	C -3.7394178,29.298281 29.535953	1.79141	0.205184	162
1.87839	8.21121	22.3411	17.4729	9.6033	C 8.2112136,22.34106 17.472864	1.79195	0.204664	163
1.79445	-3.73942	29.2983	29.536	21.6889	C -3.7394178,29.298281 29.535953	1.79196	0.204035	164
1.70459	8.21121	22.3411	17.4729	9.6033	C 8.2112136,22.34106 17.472864	1.79143	0.203526	165
2.08906	2.77474	24.1024	21.5256	11.5124	C 2.774742,24.102354 21.525567	1.79322	0.204219	166
2.10732	-3.80395	34.0066	34.2186	33.1045	C -3.8039464,34.006557 34.218649	1.79511	0.205048	167
1.83026	0.58888	24.9659	24.9728	45.7004	C 0.58887958,24.965902 24.972846	1.79531	0.204451	168
2.0907	-3.80395	34.0066	34.2186	33.1045	C -3.8039464,34.006557 34.218649	1.79706	0.205104	169
1.77856	4.20705	26.2294	23.0539	15.8864	C 4.2070492,26.229375 23.053903	1.79695	0.204502	170
1.83954	1.53698	28.8217	26.7752	20.9362	C 1.5369785,28.821715 26.775224	1.7972	0.203925	171
1.78514	2.64929	19.3931	19.5732	50.5323	C 2.6492854,19.393053 19.573176	1.79713	0.20333	172
1.8942	-3.80395	34.0066	34.2186	33.1045	C -3.8039464,34.006557 34.218649	1.79769	0.202872	173
1.69857	0.58888	24.9659	24.9728	45.7004	C 0.58887958,24.965902 24.972846	1.79712	0.202425	174
1.43781	7.78406	16.8337	12.984	11.1567	C 7.7840621,16.833714 12.983986	1.79507	0.203662	175
1.60563	2.87206	27.5255	24.9145	18.3238	C 2.8720583,27.525536 24.914519	1.79399	0.20358	176
1.73158	1.23067	20.7331	20.1835	26.9763	C 1.2306739,20.733097 20.18352	1.79364	0.203055	177
1.82561	5.59552	17.5034	14.7537	14.4064	C 5.5955198,17.503405 14.753715	1.79382	0.202495	178
1.74473	9.54551	21.045	15.6129	7.86239	C 9.5455119,21.045044 15.612941	1.79355	0.201959	179
1.70404	-3.80395	34.0066	34.2186	33.1045	C -3.8039464,34.006557 34.218649	1.79305	0.201504	180
2.05233	-3.80395	34.0066	34.2186	33.1045	C -3.8039464,34.006557 34.218649	1.79448	0.201866	181
1.8463	0.58888	24.9659	24.9728	45.7004	C 0.58887958,24.965902 24.972846	1.79477	0.201344	182
2.27907	-3.11587	34.6563	34.7961	40.0408	C -3.1158677,34.656284 34.796072	1.79741	0.203957	183
1.80275	4.20705	26.2294	23.0539	15.8864	C 4.2070492,26.229375 23.053903	1.79744	0.203399	184
1.65511	0.58888	24.9659	24.9728	45.7004	C 0.58887958,24.965902 24.972846	1.79667	0.203116	185
1.65963	10.8795	19.7491	13.7534	6.28662	C 10.879462,19.7491 13.753365	1.79594	0.202815	186
1.7848	5.59552	17.5034	14.7537	14.4064	C 5.5955198,17.503405 14.753715	1.79588	0.202271	187
1.74213	-3.80395	34.0066	34.2186	33.1045	C -3.8039464,34.006557 34.218649	1.79559	0.201767	188
1.8258	9.54551	21.045	15.6129	7.86239	C 9.5455119,21.045044 15.612941	1.79575	0.201242	189
1.42535	5.59552	17.5034	14.7537	14.4064	C 5.5955198,17.503405 14.753715	1.7938	0.2025	190
1.76337	0.103447	26.6949	25.2481	15.8444	C 0.10344686,26.694944 25.248113	1.79364	0.201978	191
1.76905	1.53698	28.8217	26.7752	20.9362	C 1.5369785,28.821715 26.775224	1.79351	0.201456	192
2.02298	2.87206	27.5255	24.9145	18.3238	C 2.8720583,27.525536 24.914519	1.7947	0.201609	193
1.72666	10.8795	19.7491	13.7534	6.28662	C 10.879462,19.7491 13.753365	1.79435	0.201145	194
1.91784	2.87206	27.5255	24.9145	18.3238	C 2.8720583,27.525536 24.914519	1.79499	0.200821	195
1.55742	1.24903	23.5686	23.019	35.0973	C 1.2490319,23.56856 23.019043	1.79377	0.201023	196
1.71661	-3.80395	34.0066	34.2186	33.1045	C -3.8039464,34.006557 34.218649	1.79338	0.200585	197
1.93704	1.53698	28.8217	26.7752	20.9362	C 1.5369785,28.821715 26.775224	1.79411	0.200335	198
1.85814	0.201827	30.1179	28.636	23.7194	C 0.20182654,30.11791 28.636001	1.79443	0.19988	199
1.77492	-3.80395	34.0066	34.2186	33.1045	C -3.8039464,34.006557 34.218649	1.79433	0.199382	200
1.8793	12.2129	18.4533	11.8943	4.88236	C 12.21291,18.453263 11.894293	1.79475	0.198973	201
2.08137	0.145582	22.4857	22.4861	33.4902	C 0.14558177,22.485674 22.486146	1.79617	0.1995	202
1.98299	4.20705	26.2294	23.0539	15.8864	C 4.2070492,26.229375 23.053903	1.79709	0.199437	203
2.2399	0.139462	21.5405	21.541	30.7306	C 0.13946244,21.54052 21.540972	1.79926	0.201346	204
1.52158	5.54193	24.9332	21.1934	13.619	C 5.5419282,24.933237 21.193399	1.79791	0.201786	205
1.6207	13.5456	17.1576	10.036	3.65053	C 13.545593,17.15759 10.035984	1.79705	0.201672	206
1.93594	0.58888	24.9659	24.9728	45.7004	C 0.58887958,24.965902 24.972846	1.79772	0.201413	207
1.52238	1.23067	20.7331	20.1835	26.9763	C 1.2306739,20.733097 20.18352	1.7964	0.201831	208
1.57577	-3.80395	34.0066	34.2186	33.1045	C -3.8039464,34.006557 34.218649	1.79534	0.201923	209
1.751	5.54193	24.9332	21.1934	13.619	C 5.5419282,24.933237 21.193399	1.79513	0.201462	210
1.82484	0.139462	21.5405	21.541	30.7306	C 0.13946244,21.54052 21.540972	1.79527	0.200993	211
1.7085	4.28858	16.1145	16.6754	60.0392	C 4.2885837,16.114457 16.675361	1.79486	0.200604	212
1.68021	-3.73942	29.2983	29.536	21.6889	C -3.7394178,29.298281 29.535953	1.79432	0.200285	213
2.14234	2.87206	27.5255	24.9145	18.3238	C 2.8720583,27.525536 24.914519	1.79595	0.201225	214
1.8772	2.87206	27.5255	24.9145	18.3238	C 2.8720583,27.525536 24.914519	1.79633	0.200831	215
1.75912	-1.13338	31.4141	30.4968	26.6755	C -1.1333846,31.414116 30.496837	1.79615	0.200379	216
1.68809	4.50431	18.3108	16.1112	17.182	C 4.5043083,18.310828 16.111166	1.79566	0.20005	217
1.30126	0.139462	21.5405	21.541	30.7306	C 0.13946244,21.54052 21.540972	1.79339	0.202377	218
1.60505	1.23067	20.7331	20.1835	26.9763	C 1.2306739,20.733097 20.18352	1.79253	0.202313	219
1.62935	-3.80395	34.0066	34.2186	33.1045	C -3.8039464,34.006557 34.218649	1.79179	0.202151	220
2.44495	14.877	15.8622	8.17892	2.59252	C 14.87703,15.862186 8.1789225	1.79474	0.206421	221
1.5413	-2.46864	32.7103	32.3577	29.8033	C -2.4686448,32.710332 32.357722	1.7936	0.206655	222
2.14383	9.54551	21.045	15.6129	7.86239	C 9.5455119,21.045044 15.612941	1.79517	0.207518	223
1.44293	2.32189	19.9257	18.8261	23.4664	C 2.3218854,19.925674 18.826069	1.7936	0.208386	224
1.73843	9.54551	21.045	15.6129	7.86239	C 9.5455119,21.045044 15.612941	1.79335	0.207952	225
1.8247	0.58888	24.9659	24.9728	45.7004	C 0.58887958,24.965902 24.972846	1.79349	0.2075	226
1.75382	-3.80395	34.0066	34.2186	33.1045	C -3.8039464,34.006557 34.218649	1.79332	0.207057	227
2.02509	-3.80395	34.0066	34.2186	33.1045	C -3.8039464,34.006557 34.218649	1.79433	0.20717	228
1.62126	-2.46864	32.7103	32.3577	29.8033	C -2.4686448,32.710332 32.357722	1.79358	0.207032	229
1.83585	1.53698	28.8217	26.7752	20.9362	C 1.5369785,28.821715 26.775224	1.79376	0.206598	230
1.76045	0.267525	25.4094	23.9521	14.259	C 0.26752493,25.409395 23.952135	1.79362	0.20616	231
1.81117	-2.40377	28.002	27.6747	19.0394	C -2.4037702,28.001985 27.67468	1.79369	0.205716	232
2.05342	0.151701	23.4308	23.4313	36.367	C 0.1517011,23.430829 23.43132	1.79481	0.205977	233
1.94403	2.87206	27.5255	24.9145	18.3238	C 2.8720583,27.525536 24.914519	1.79545	0.205765	234
1.84681	6.87666	23.6371	19.333	11.525	C 6.8766644,23.637129 19.333038	1.79566	0.205353	235
2.20549	0.58888	24.9659	24.9728	45.7004	C 0.58887958,24.965902 24.972846	1.7974	0.206645	236
1.79467	-2.46864	32.7103	32.3577	29.8033	C -2.4686448,32.710332 32.357722	1.79739	0.206206	237
2.15833	-3.80395	34.0066	34.2186	33.1045	C -3.8039464,34.006557 34.218649	1.79891	0.207097	238
1.92554	-3.80395	34.0066	34.2186	33.1045	C -3.8039464,34.006557 34.218649	1.79944	0.206823	239
1.70469	0.58888	24.9659	24.9728	45.7004	C 0.58887958,24.965902 24.972846	1.79904	0.206481	240
2.01998	-1.13338	31.4141	30.4968	26.6755	C -1.1333846,31.414116 30.496837	1.79996	0.206541	241
1.30803	5.54193	24.9332	21.1934	13.619	C 5.5419282,24.933237 21.193399	1.79793	0.208524	242
1.91979	0.58888	24.9659	24.9728	45.7004	C 0.58887958,24.965902 24.972846	1.79843	0.208239	243
2.14898	-4.23165	33.1549	33.4239	27.7781	C -4.231652,33.154928 33.423886	1.79986	0.209019	244
1.75663	8.21121	22.3411	17.4729	9.6033	C 8.2112136,22.34106 17.472864	1.79969	0.208608	245
1.69584	0.139462	21.5405	21.541	30.7306	C 0.13946244,21.54052 21.540972	1.79926	0.208287	246
1.9248	-4.23165	33.1549	33.4239	27.7781	C -4.231652,33.154928 33.423886	1.79977	0.208017	247
1.48416	3.94631	24.0916	20.9603	10.9148	C 3.9463115,24.091608 20.960272	1.7985	0.208561	248
1.96648	-14.0354	55.0634	56.824	20.6814	C -14.035406,55.063412 56.824044	1.79918	0.208412	249
1.5548	-3.80395	34.0066	34.2186	33.1045	C -3.8039464,34.006557 34.218649	1.7982	0.208566	250
1.78554	-0.448665	32.0645	31.0776	32.8656	C -0.44866541,32.064545 31.07762	1.79815	0.20815	251
1.40395	14.7646	14.4713	7.336	4.82967	C 14.764604,14.471276 7.3360033	1.79658	0.209214	252
1.98878	0.139462	21.5405	21.541	30.7306	C 0.13946244,21.54052 21.540972	1.79734	0.209148	253
1.9538	8.21121	22.3411	17.4729	9.6033	C 8.2112136,22.34106 17.472864	1.79796	0.208965	254
1.62916	1.43909	25.3986	23.3868	13.5925	C 1.4390944,25.398649 23.38684	1.7973	0.208821	255
2.08697	-3.80395	34.0066	34.2186	33.1045	C -3.8039464,34.006557 34.218649	1.79843	0.209196	256
1.69475	0.139462	21.5405	21.541	30.7306	C 0.13946244,21.54052 21.540972	1.79802	0.208887	257
1.65393	0.139462	21.5405	21.541	30.7306	C 0.13946244,21.54052 21.540972	1.79747	0.208673	258
1.84432	-3.73942	29.2983	29.536	21.6889	C -3.7394178,29.298281 29.535953	1.79765	0.208289	259
2.32287	10.8795	19.7491	13.7534	6.28662	C 10.879462,19.7491 13.753365	1.79967	0.210423	260
1.73196	0.145582	22.4857	22.4861	33.4902	C 0.14558177,22.485674 22.486146	1.79941	0.210059	261
1.85424	0.58888	24.9659	24.9728	45.7004	C 0.58887958,24.965902 24.972846	1.79962	0.209684	262
1.87763	10.8795	19.7491	13.7534	6.28662	C 10.879462,19.7491 13.753365	1.79991	0.209339	263
1.69369	0.139462	21.5405	21.541	30.7306	C 0.13946244,21.54052 21.540972	1.79951	0.209043	264
1.91954	0.139462	21.5405	21.541	30.7306	C 0.13946244,21.54052 21.540972	1.79996	0.208777	265
1.78796	-3.9035	30.5838	30.8319	23.6346	C -3.9034959,30.58383 30.83193	1.79992	0.208384	266
2.001	-3.11587	34.6563	34.7961	40.0408	C -3.1158677,34.656284 34.796072	1.80067	0.208355	267
1.8636	-3.80395	34.0066	34.2186	33.1045	C -3.8039464,34.006557 34.218649	1.80091	0.208	268
1.60781	8.21121	22.3411	17.4729	9.6033	C 8.2112136,22.34106 17.472864	1.80019	0.207945	269
1.59881	0.139462	21.5405	21.541	30.7306	C 0.13946244,21.54052 21.540972	1.79944	0.20792	270
2.06965	2.34112	17.1372	17.2964	39.4548	C 2.3411152,17.137215 17.296385	1.80044	0.208183	271
1.81215	-3.80395	34.0066	34.2186	33.1045	C -3.8039464,34.006557 34.218649	1.80048	0.207799	272
1.63298	-3.80395	34.0066	34.2186	33.1045	C -3.8039464,34.006557 34.218649	1.79987	0.207665	273
1.70921	4.20705	26.2294	23.0539	15.8864	C 4.2070492,26.229375 23.053903	1.79954	0.207356	274
1.63006	0.139462	21.5405	21.541	30.7306	C 0.13946244,21.54052 21.540972	1.79892	0.20723	275
1.41634	1.23067	20.7331	20.1835	26.9763	C 1.2306739,20.733097 20.18352	1.79754	0.208131	276
1.77919	0.139462	21.5405	21.541	30.7306	C 0.13946244,21.54052 21.540972	1.79747	0.207756	277
1.49001	-2.40377	28.002	27.6747	19.0394	C -2.4037702,28.001985 27.67468	1.79636	0.208199	278
1.9164	13.5456	17.1576	10.036	3.65053	C 13.545593,17.15759 10.035984	1.79679	0.207948	279
2.20964	2.34112	17.1372	17.2964	39.4548	C 2.3411152,17.137215 17.296385	1.79827	0.209037	280
2.04525	4.20705	26.2294	23.0539	15.8864	C 4.2070492,26.229375 23.053903	1.79915	0.209183	281
1.73401	-3.80395	34.0066	34.2186	33.1045	C -3.8039464,34.006557 34.218649	1.79892	0.208846	282
1.58405	0.151701	23.4308	23.4313	36.367	C 0.1517011,23.430829 23.43132	1.79816	0.208866	283
1.64677	-3.80395	34.0066	34.2186	33.1045	C -3.8039464,34.006557 34.218649	1.79762	0.20869	284
1.84433	9.54551	21.045	15.6129	7.86239	C 9.5455119,21.045044 15.612941	1.79779	0.208341	285
2.0052	-3.80395	34.0066	34.2186	33.1045	C -3.8039464,34.006557 34.218649	1.79851	0.208336	286
1.67583	10.8795	19.7491	13.7534	6.28662	C 10.879462,19.7491 13.753365	1.79809	0.208098	287
1.69471	0.201827	30.1179	28.636	23.7194	C 0.20182654,30.11791 28.636001	1.79773	0.207824	288
1.674	4.20705	26.2294	23.0539	15.8864	C 4.2070492,26.229375 23.053903	1.7973	0.207591	289
1.60271	8.21121	22.3411	17.4729	9.6033	C 8.2112136,22.34106 17.472864	1.79663	0.207546	290
1.93125	-3.80395	34.0066	34.2186	33.1045	C -3.8039464,34.006557 34.218649	1.79709	0.207338	291
1.48258	2.87206	27.5255	24.9145	18.3238	C 2.8720583,27.525536 24.914519	1.79601	0.207799	292
1.69423	5.54193	24.9332	21.1934	13.619	C 5.5419282,24.933237 21.193399	1.79567	0.207528	293
1.80789	8.21121	22.3411	17.4729	9.6033	C 8.2112136,22.34106 17.472864	1.79571	0.207174	294
1.72271	2.64929	19.3931	19.5732	50.5323	C 2.6492854,19.393053 19.573176	1.79546	0.206865	295
1.7466	2.87206	27.5255	24.9145	18.3238	C 2.8720583,27.525536 24.914519	1.7953	0.206534	296
1.97183	-3.73942	29.2983	29.536	21.6889	C -3.7394178,29.298281 29.535953	1.79589	0.206439	297
1.82907	0.15782	24.376	24.3765	39.3615	C 0.15782043,24.375983 24.376494	1.796	0.2061	298
1.81245	1.53698	28.8217	26.7752	20.9362	C 1.5369785,28.821715 26.775224	1.79606	0.205756	299
1.9949	5.54193	24.9332	21.1934	13.619	C 5.5419282,24.933237 21.193399	1.79672	0.205733	300
1.81434	2.34112	17.1372	17.2964	39.4548	C 2.3411152,17.137215 17.296385	1.79678	0.205392	301
1.73933	-3.80395	34.0066	34.2186	33.1045	C -3.8039464,34.006557 34.218649	1.79659	0.205077	302
1.76722	-4.23165	33.1549	33.4239	27.7781	C -4.231652,33.154928 33.423886	1.79649	0.204744	303
1.85308	0.139462	21.5405	21.541	30.7306	C 0.13946244,21.54052 21.540972	1.79668	0.204432	304
2.07007	3.94631	24.0916	20.9603	10.9148	C 3.9463115,24.091608 20.960272	1.79757	0.204695	305
1.63801	-3.80395	34.0066	34.2186	33.1045	C -3.8039464,34.006557 34.218649	1.79705	0.204562	306
2.3222	1.53698	28.8217	26.7752	20.9362	C 1.5369785,28.821715 26.775224	1.79876	0.206415	307
1.59278	10.8795	19.7491	13.7534	6.28662	C 10.879462,19.7491 13.753365	1.79809	0.206413	308
1.37501	-3.80395	34.0066	34.2186	33.1045	C -3.8039464,34.006557 34.218649	1.79672	0.207478	309
1.81613	2.87206	27.5255	24.9145	18.3238	C 2.8720583,27.525536 24.914519	1.79679	0.207145	310
1.81527	-3.80395	34.0066	34.2186	33.1045	C -3.8039464,34.006557 34.218649	1.79685	0.206814	311
1.72293	-0.224709	29.266	27.8401	19.2678	C -0.22470928,29.266043 27.840068	1.79661	0.206523	312
1.83359	-4.06757	31.8694	32.1279	25.6628	C -4.067574,31.869379 32.127908	1.79673	0.206203	313
2.14406	4.20705	26.2294	23.0539	15.8864	C 4.2070492,26.229375 23.053903	1.79783	0.206804	314
1.89951	-7.47076	48.9171	48.4788	19.8514	C -7.4707568,48.917132 48.478768	1.79816	0.206554	315
1.57368	0.139462	21.5405	21.541	30.7306	C 0.13946244,21.54052 21.540972	1.79745	0.206612	316
1.67119	-4.23165	33.1549	33.4239	27.7781	C -4.231652,33.154928 33.423886	1.79705	0.206407	317
1.55048	1.43909	25.3986	23.3868	13.5925	C 1.4390944,25.398649 23.38684	1.79627	0.206544	318
1.55773	6.87666	23.6371	19.333	11.525	C 6.8766644,23.637129 19.333038	1.79552	0.206651	319
1.87575	0.58888	24.9659	24.9728	45.7004	C 0.58887958,24.965902 24.972846	1.79578	0.206376	320
1.92973	0.201827	30.1179	28.636	23.7194	C 0.20182654,30.11791 28.636001	1.79619	0.206189	321
1.65922	1.53698	28.8217	26.7752	20.9362	C 1.5369785,28.821715 26.775224	1.79577	0.206009	322
1.59118	9.31527	18.5071	14.1165	15.6598	C 9.3152715,18.507128 14.116535	1.79513	0.206003	323
1.73989	-3.80395	34.0066	34.2186	33.1045	C -3.8039464,34.006557 34.218649	1.79496	0.205707	324
1.88732	4.20705	26.2294	23.0539	15.8864	C 4.2070492,26.229375 23.053903	1.79525	0.205453	325
2.11449	-3.80395	34.0066	34.2186	33.1045	C -3.8039464,34.006557 34.218649	1.79623	0.205897	326
2.03084	14.877	15.8622	8.17892	2.59252	C 14.87703,15.862186 8.1789225	1.79694	0.20599	327
1.82722	9.54551	21.045	15.6129	7.86239	C 9.5455119,21.045044 15.612941	1.79704	0.205682	328
1.55248	-3.80395	34.0066	34.2186	33.1045	C -3.8039464,34.006557 34.218649	1.79629	0.20581	329
1.84922	2.34024	22.7611	21.6616	31.0773	C 2.3402434,22.761137 21.661591	1.79645	0.205518	330
1.97973	5.59552	17.5034	14.7537	14.4064	C 5.5955198,17.503405 14.753715	1.79701	0.205453	331
2.01904	-13.1758	56.2215	57.7448	26.5223	C -13.175762,56.221495 57.744759	1.79768	0.205504	332
1.91334	4.20705	26.2294	23.0539	15.8864	C 4.2070492,26.229375 23.053903	1.79802	0.205293	333
1.91738	6.68673	16.696	13.3963	11.8746	C 6.6867313,16.695982 13.396263	1.79838	0.205088	334
1.50353	4.20705	26.2294	23.0539	15.8864	C 4.2070492,26.229375 23.053903	1.7975	0.205414	335
1.77891	0.58888	24.9659	24.9728	45.7004	C 0.58887958,24.965902 24.972846	1.79745	0.205109	336
1.40024	0.139462	21.5405	21.541	30.7306	C 0.13946244,21.54052 21.540972	1.79627	0.205944	337
1.46444	6.70509	19.5314	16.2318	17.4411	C 6.7050892,19.531445 16.231786	1.79528	0.206428	338
2.14051	13.5456	17.1576	10.036	3.65053	C 13.545593,17.15759 10.035984	1.7963	0.206974	339
1.63378	-3.80395	34.0066	34.2186	33.1045	C -3.8039464,34.006557 34.218649	1.79583	0.206856	340
1.88943	2.87206	27.5255	24.9145	18.3238	C 2.8720583,27.525536 24.914519	1.7961	0.206614	341
2.02092	-3.80395	34.0066	34.2186	33.1045	C -3.8039464,34.006557 34.218649	1.79676	0.206669	342
1.96632	-4.06757	31.8694	32.1279	25.6628	C -4.067574,31.869379 32.127908	1.79725	0.206569	343
1.6427	14.7646	14.4713	7.336	4.82967	C 14.764604,14.471276 7.3360033	1.7968	0.206436	344
1.75457	-3.11587	34.6563	34.7961	40.0408	C -3.1158677,34.656284 34.796072	1.79668	0.206149	345
1.84709	0.139462	21.5405	21.541	30.7306	C 0.13946244,21.54052 21.540972	1.79683	0.205867	346
1.73325	-14.0354	55.0634	56.824	20.6814	C -14.035406,55.063412 56.824044	1.79664	0.205598	347
1.9839	13.5456	17.1576	10.036	3.65053	C 13.545593,17.15759 10.035984	1.79718	0.205547	348
1.66952	8.88139	16.9714	12.5717	10.4548	C 8.8813929,16.971445 12.571709	1.79681	0.205365	349
1.68819	0.201827	30.1179	28.636	23.7194	C 0.20182654,30.11791 28.636001	1.7965	0.205153	350
1.55437	9.54551	21.045	15.6129	7.86239	C 9.5455119,21.045044 15.612941	1.79581	0.205267	351
2.2821	11.0699	16.3018	10.802	7.72392	C 11.069935,16.301754 10.80198	1.7972	0.206606	352
1.66126	-3.80395	34.0066	34.2186	33.1045	C -3.8039464,34.006557 34.218649	1.79681	0.206439	353
1.899	0.58888	24.9659	24.9728	45.7004	C 0.58887958,24.965902 24.972846	1.7971	0.206218	354
1.83547	5.54193	24.9332	21.1934	13.619	C 5.5419282,24.933237 21.193399	1.79721	0.205937	355
1.6929	8.88751	17.9166	13.5169	12.0882	C 8.8875122,17.9166 13.516883	1.79691	0.205721	356
1.53736	-3.80395	34.0066	34.2186	33.1045	C -3.8039464,34.006557 34.218649	1.79619	0.205891	357
1.6923	6.87666	23.6371	19.333	11.525	C 6.8766644,23.637129 19.333038	1.7959	0.205675	358
1.8098	0.139462	21.5405	21.541	30.7306	C 0.13946244,21.54052 21.540972	1.79594	0.205389	359
1.34716	5.54193	24.9332	21.1934	13.619	C 5.5419282,24.933237 21.193399	1.79469	0.206462	360
1.90546	0.139462	21.5405	21.541	30.7306	C 0.13946244,21.54052 21.540972	1.795	0.206258	361
1.9521	8.21121	22.3411	17.4729	9.6033	C 8.2112136,22.34106 17.472864	1.79543	0.206137	362
2.21812	5.59552	17.5034	14.7537	14.4064	C 5.5955198,17.503405 14.753715	1.79659	0.207044	363
1.6599	-3.73942	29.2983	29.536	21.6889	C -3.7394178,29.298281 29.535953	1.79622	0.206883	364
1.70628	-3.80395	34.0066	34.2186	33.1045	C -3.8039464,34.006557 34.218649	1.79597	0.206652	365
1.74586	-2.46864	32.7103	32.3577	29.8033	C -2.4686448,32.710332 32.357722	1.79584	0.206386	366
2.23494	0.201827	30.1179	28.636	23.7194	C 0.20182654,30.11791 28.636001	1.79703	0.207374	367
2.21991	3.08415	19.8305	20.0689	57.573	C 3.0841495,19.830512 20.068911	1.79818	0.208261	368
1.76896	0.139462	21.5405	21.541	30.7306	C 0.13946244,21.54052 21.540972	1.7981	0.207984	369
1.79276	0.58888	24.9659	24.9728	45.7004	C 0.58887958,24.965902 24.972846	1.79809	0.207702	370
1.76868	5.54193	24.9332	21.1934	13.619	C 5.5419282,24.933237 21.193399	1.79801	0.207427	371
1.76544	5.54193	24.9332	21.1934	13.619	C 5.5419282,24.933237 21.193399	1.79792	0.207154	372
1.93719	0.201827	30.1179	28.636	23.7194	C 0.20182654,30.11791 28.636001	1.79829	0.207001	373
1.62597	0.15782	24.376	24.3765	39.3615	C 0.15782043,24.375983 24.376494	1.79783	0.206915	374
1.87464	-3.80395	34.0066	34.2186	33.1045	C -3.8039464,34.006557 34.218649	1.79804	0.206676	375
1.47571	0.201827	30.1179	28.636	23.7194	C 0.20182654,30.11791 28.636001	1.79718	0.207069	376
1.86195	4.50431	18.3108	16.1112	17.182	C 4.5043083,18.310828 16.111166	1.79735	0.20682	377
1.79367	-3.80395	34.0066	34.2186	33.1045	C -3.8039464,34.006557 34.218649	1.79734	0.206546	378
1.50313	4.52267	21.1463	18.9467	23.7706	C 4.5226663,21.146291 18.946688	1.79657	0.206825	379
1.79846	-3.80395	34.0066	34.2186	33.1045	C -3.8039464,34.006557 34.218649	1.79657	0.206552	380
1.63468	4.20705	26.2294	23.0539	15.8864	C 4.2070492,26.229375 23.053903	1.79615	0.206447	381
2.02874	-1.13338	31.4141	30.4968	26.6755	C -1.1333846,31.414116 30.496837	1.79676	0.206519	382
1.78517	8.88751	17.9166	13.5169	12.0882	C 8.8875122,17.9166 13.516883	1.79673	0.20625	383
1.70173	2.87206	27.5255	24.9145	18.3238	C 2.8720583,27.525536 24.914519	1.79648	0.206037	384
2.20391	-2.46864	32.7103	32.3577	29.8033	C -2.4686448,32.710332 32.357722	1.79754	0.206814	385
1.91898	2.34112	17.1372	17.2964	39.4548	C 2.3411152,17.137215 17.296385	1.79785	0.206637	386
1.83184	6.87666	23.6371	19.333	11.525	C 6.8766644,23.637129 19.333038	1.79794	0.206377	387
1.99813	1.53698	28.8217	26.7752	20.9362	C 1.5369785,28.821715 26.775224	1.79845	0.20636	388
1.56316	0.139462	21.5405	21.541	30.7306	C 0.13946244,21.54052 21.540972	1.79785	0.206439	389
1.76403	0.145582	22.4857	22.4861	33.4902	C 0.14558177,22.485674 22.486146	1.79776	0.206181	390
1.81349	14.877	15.8622	8.17892	2.59252	C 14.87703,15.862186 8.1789225	1.7978	0.205918	391
2.06923	-3.80395	34.0066	34.2186	33.1045	C -3.8039464,34.006557 34.218649	1.7985	0.206111	392
1.69059	-1.13338	31.4141	30.4968	26.6755	C -1.1333846,31.414116 30.496837	1.79822	0.20592	393
1.76349	2.34112	17.1372	17.2964	39.4548	C 2.3411152,17.137215 17.296385	1.79813	0.205665	394
1.73454	2.87206	27.5255	24.9145	18.3238	C 2.8720583,27.525536 24.914519	1.79797	0.205429	395
1.68984	-1.13338	31.4141	30.4968	26.6755	C -1.1333846,31.414116 30.496837	1.7977	0.205241	396
1.79544	-3.80395	34.0066	34.2186	33.1045	C -3.8039464,34.006557 34.218649	1.79769	0.204981	397
1.71813	8.21121	22.3411	17.4729	9.6033	C 8.2112136,22.34106 17.472864	1.79749	0.204762	398
1.51753	5.54193	24.9332	21.1934	13.619	C 5.5419282,24.933237 21.193399	1.79679	0.204984	399
1.86069	-3.80395	34.0066	34.2186	33.1045	C -3.8039464,34.006557 34.218649	1.79695	0.204752	400
1.88961	5.54193	24.9332	21.1934	13.619	C 5.5419282,24.933237 21.193399	1.79718	0.204548	401
1.489	7.77794	15.8886	12.0388	9.59501	C 7.7779427,15.88856 12.038812	1.79642	0.204871	402
1.95384	8.21121	22.3411	17.4729	9.6033	C 8.2112136,22.34106 17.472864	1.79681	0.204766	403
2.00509	7.78406	16.8337	12.984	11.1567	C 7.7840621,16.833714 12.983986	1.79732	0.204774	404
1.57778	1.23067	20.7331	20.1835	26.9763	C 1.2306739,20.733097 20.18352	1.79678	0.204811	405
1.49924	3.4131	19.1183	17.4686	20.2026	C 3.4130969,19.118251 17.468617	1.79605	0.20509	406
2.06757	2.44659	26.6735	24.1175	14.4566	C 2.4465859,26.673452 24.117523	1.79671	0.205279	407
1.82696	0.58888	24.9659	24.9728	45.7004	C 0.58887958,24.965902 24.972846	1.79679	0.205032	408
2.09636	-3.80395	34.0066	34.2186	33.1045	C -3.8039464,34.006557 34.218649	1.79752	0.205316	409
1.68385	-3.73942	29.2983	29.536	21.6889	C -3.7394178,29.298281 29.535953	1.79724	0.205142	410
1.8638	1.53698	28.8217	26.7752	20.9362	C 1.5369785,28.821715 26.775224	1.79741	0.204918	411
1.81239	-2.40377	28.002	27.6747	19.0394	C -2.4037702,28.001985 27.67468	1.79744	0.20467	412
1.85675	-3.80395	34.0066	34.2186	33.1045	C -3.8039464,34.006557 34.218649	1.79759	0.204442	413
1.73793	0.139462	21.5405	21.541	30.7306	C 0.13946244,21.54052 21.540972	1.79744	0.204215	414
1.90771	6.87666	23.6371	19.333	11.525	C 6.8766644,23.637129 19.333038	1.79771	0.20404	415
1.85679	-2.46864	32.7103	32.3577	29.8033	C -2.4686448,32.710332 32.357722	1.79785	0.203815	416
1.54623	2.54656	18.6411	18.8142	46.6852	C 2.546562,18.641107 18.814246	1.79725	0.203942	417
2.13882	0.58888	24.9659	24.9728	45.7004	C 0.58887958,24.965902 24.972846	1.79806	0.204382	418
2.15705	1.67984	24.1585	23.6156	41.0948	C 1.6798412,24.158525 23.615645	1.79892	0.204889	419
2.20603	-4.51266	42.8863	41.3663	11.6525	C -4.5126598,42.886257 41.366321	1.79989	0.205606	420
1.57068	4.20705	26.2294	23.0539	15.8864	C 4.2070492,26.229375 23.053903	1.79934	0.205665	421
1.64578	4.20705	26.2294	23.0539	15.8864	C 4.2070492,26.229375 23.053903	1.79898	0.205557	422
1.54473	-3.73942	29.2983	29.536	21.6889	C -3.7394178,29.298281 29.535953	1.79838	0.205685	423
2.09929	8.21121	22.3411	17.4729	9.6033	C 8.2112136,22.34106 17.472864	1.79909	0.20596	424
1.80711	10.8795	19.7491	13.7534	6.28662	C 10.879462,19.7491 13.753365	1.79911	0.205718	425
2.05934	-3.73942	29.2983	29.536	21.6889	C -3.7394178,29.298281 29.535953	1.79972	0.205862	426
1.71516	-2.40377	28.002	27.6747	19.0394	C -2.4037702,28.001985 27.67468	1.79952	0.205661	427
1.48949	5.54193	24.9332	21.1934	13.619	C 5.5419282,24.933237 21.193399	1.7988	0.205966	428
1.4378	-3.73942	29.2983	29.536	21.6889	C -3.7394178,29.298281 29.535953	1.79796	0.206462	429
1.85164	5.60164	18.4486	15.6989	16.3164	C 5.6016391,18.44856 15.698889	1.79808	0.206238	430
1.62371	1.20682	25.3898	25.4185	53.7139	C 1.2068184,25.389821 25.418486	1.79768	0.206169	431
1.67877	8.21121	22.3411	17.4729	9.6033	C 8.2112136,22.34106 17.472864	1.7974	0.206009	432
1.89497	-3.80395	34.0066	34.2186	33.1045	C -3.8039464,34.006557 34.218649	1.79763	0.205824	433
1.79183	11.4959	16.8926	11.4034	10.5987	C 11.495927,16.892611 11.4034	1.79761	0.205586	434
1.83406	-4.23165	33.1549	33.4239	27.7781	C -4.231652,33.154928 33.423886	1.7977	0.205357	435
1.66424	-3.73942	29.2983	29.536	21.6889	C -3.7394178,29.298281 29.535953	1.79739	0.20522	436
1.58327	11.4959	16.8926	11.4034	10.5987	C 11.495927,16.892611 11.4034	1.7969	0.20524	437
2.02754	9.96649	15.2189	10.2691	6.98109	C 9.966485,15.218868 10.269083	1.79743	0.205301	438
1.70115	9.54551	21.045	15.6129	7.86239	C 9.5455119,21.045044 15.612941	1.79721	0.205118	439
1.73474	-3.80395	34.0066	34.2186	33.1045	C -3.8039464,34.006557 34.218649	1.79707	0.204906	440
1.45816	-3.80395	34.0066	34.2186	33.1045	C -3.8039464,34.006557 34.218649	1.7963	0.205309	441
1.70171	1.53698	28.8217	26.7752	20.9362	C 1.5369785,28.821715 26.775224	1.79608	0.205125	442
1.74225	5.54193	24.9332	21.1934	13.619	C 5.5419282,24.933237 21.193399	1.79596	0.204909	443
1.59362	-3.80395	34.0066	34.2186	33.1045	C -3.8039464,34.006557 34.218649	1.79551	0.204902	444
1.8151	6.87666	23.6371	19.333	11.525	C 6.8766644,23.637129 19.333038	1.79555	0.204674	445
1.50936	0.139462	21.5405	21.541	30.7306	C 0.13946244,21.54052 21.540972	1.79491	0.204892	446
1.75968	0.58888	24.9659	24.9728	45.7004	C 0.58887958,24.965902 24.972846	1.79483	0.204669	447
1.45678	6.87666	23.6371	19.333	11.525	C 6.8766644,23.637129 19.333038	1.79407	0.205063	448
1.72582	-2.46864	32.7103	32.3577	29.8033	C -2.4686448,32.710332 32.357722	1.79392	0.204859	449
2.09841	-3.80395	34.0066	34.2186	33.1045	C -3.8039464,34.006557 34.218649	1.7946	0.205134	450
1.87908	-3.73942	29.2983	29.536	21.6889	C -3.7394178,29.298281 29.535953	1.79479	0.204944	451
1.54903	12.5859	16.0854	10.0472	8.43077	C 12.585912,16.085418 10.047175	1.79424	0.205043	452
1.74297	0.58888	24.9659	24.9728	45.7004	C 0.58887958,24.965902 24.972846	1.79413	0.20483	453
1.82917	6.87666	23.6371	19.333	11.525	C 6.8766644,23.637129 19.333038	1.79421	0.204611	454
1.6418	10.8795	19.7491	13.7534	6.28662	C 10.879462,19.7491 13.753365	1.79387	0.20451	455
1.58787	1.53698	28.8217	26.7752	20.9362	C 1.5369785,28.821715 26.775224	1.79342	0.204513	456
1.88579	4.20705	26.2294	23.0539	15.8864	C 4.2070492,26.229375 23.053903	1.79362	0.204334	457
1.7692	-3.80395	34.0066	34.2186	33.1045	C -3.8039464,34.006557 34.218649	1.79357	0.204114	458
1.76298	-3.80395	34.0066	34.2186	33.1045	C -3.8039464,34.006557 34.218649	1.7935	0.203896	459
1.5269	3.86167	22.5438	20.9013	32.6067	C 3.8616694,22.543789 20.901337	1.79292	0.204053	460
1.6801	-3.80395	34.0066	34.2186	33.1045	C -3.8039464,34.006557 34.218649	1.79268	0.203898	461
1.65438	-1.13338	31.4141	30.4968	26.6755	C -1.1333846,31.414116 30.496837	1.79238	0.203779	462
1.72972	0.201827	30.1179	28.636	23.7194	C 0.20182654,30.11791 28.636001	1.79224	0.203579	463
1.52181	13.6755	15.2783	8.69131	6.50798	C 13.675534,15.278294 8.6913126	1.79166	0.203746	464
1.81774	-3.80395	34.0066	34.2186	33.1045	C -3.8039464,34.006557 34.218649	1.79172	0.20353	465
1.74723	0.58888	24.9659	24.9728	45.7004	C 0.58887958,24.965902 24.972846	1.79162	0.203322	466
1.85073	-3.9035	30.5838	30.8319	23.6346	C -3.9034959,30.58383 30.83193	1.79175	0.203122	467
1.92438	1.53698	28.8217	26.7752	20.9362	C 1.5369785,28.821715 26.775224	1.79203	0.202997	468
1.99371	12.2129	18.4533	11.8943	4.88236	C 12.21291,18.453263 11.894293	1.79246	0.202993	469
1.60206	-3.73942	29.2983	29.536	21.6889	C -3.7394178,29.298281 29.535953	1.79206	0.202967	470
1.72475	-3.73942	29.2983	29.536	21.6889	C -3.7394178,29.298281 29.535953	1.79191	0.202775	471
1.38158	6.70509	19.5314	16.2318	17.4411	C 6.7050892,19.531445 16.231786	1.79104	0.203438	472
1.71463	8.21121	22.3411	17.4729	9.6033	C 8.2112136,22.34106 17.472864	1.79088	0.203253	473
1.66623	-3.80395	34.0066	34.2186	33.1045	C -3.8039464,34.006557 34.218649	1.79062	0.203118	474
1.32245	10.4057	17.6999	12.7599	13.002	C 10.40569,17.699852 12.759877	1.78963	0.204038	475
1.86928	1.53698	28.8217	26.7752	20.9362	C 1.5369785,28.821715 26.775224	1.7898	0.203856	476
1.36996	0.139462	21.5405	21.541	30.7306	C 0.13946244,21.54052 21.540972	1.78892	0.204547	477
1.69506	5.54193	24.9332	21.1934	13.619	C 5.5419282,24.933237 21.193399	1.78872	0.204377	478
1.71522	9.54551	21.045	15.6129	7.86239	C 9.5455119,21.045044 15.612941	1.78857	0.204191	479
1.64164	2.87206	27.5255	24.9145	18.3238	C 2.8720583,27.525536 24.914519	1.78826	0.204088	480
1.61423	2.34112	17.1372	17.2964	39.4548	C 2.3411152,17.137215 17.296385	1.7879	0.20403	481
2.24013	0.139462	21.5405	21.541	30.7306	C 0.13946244,21.54052 21.540972	1.78884	0.204856	482
1.93712	-3.80395	34.0066	34.2186	33.1045	C -3.8039464,34.006557 34.218649	1.78915	0.204754	483
1.72289	-3.73942	29.2983	29.536	21.6889	C -3.7394178,29.298281 29.535953	1.78901	0.204564	484
2.14212	6.87666	23.6371	19.333	11.525	C 6.8766644,23.637129 19.333038	1.78974	0.204981	485
1.72865	-3.80395	34.0066	34.2186	33.1045	C -3.8039464,34.006557 34.218649	1.78961	0.204788	486
1.97836	0.139462	21.5405	21.541	30.7306	C 0.13946244,21.54052 21.540972	1.79	0.204756	487
1.9535	0.58888	24.9659	24.9728	45.7004	C 0.58887958,24.965902 24.972846	1.79034	0.20468	488
1.61476	9.54551	21.045	15.6129	7.86239	C 9.5455119,21.045044 15.612941	1.78998	0.204624	489
1.80226	-4.23165	33.1549	33.4239	27.7781	C -4.231652,33.154928 33.423886	1.79	0.204416	490
1.86085	9.31527	18.5071	14.1165	15.6598	C 9.3152715,18.507128 14.116535	1.79015	0.204232	491
1.7155	8.21121	22.3411	17.4729	9.6033	C 8.2112136,22.34106 17.472864	1.78999	0.204052	492
1.90526	0.139462	21.5405	21.541	30.7306	C 0.13946244,21.54052 21.540972	1.79023	0.20391	493
2.13429	0.139462	21.5405	21.541	30.7306	C 0.13946244,21.54052 21.540972	1.79093	0.204291	494
1.67352	6.87666	23.6371	19.333	11.525	C 6.8766644,23.637129 19.333038	1.79069	0.204152	495
1.80558	0.201827	30.1179	28.636	23.7194	C 0.20182654,30.11791 28.636001	1.79072	0.203947	496
1.65329	8.88751	17.9166	13.5169	12.0882	C 8.8875122,17.9166 13.516883	1.79044	0.203834	497
1.81169	0.145582	22.4857	22.4861	33.4902	C 0.14558177,22.485674 22.486146	1.79048	0.203631	498
1.67726	0.151701	23.4308	23.4313	36.367	C 0.1517011,23.430829 23.43132	1.79026	0.20349	499
1.65578	5.54193	24.9332	21.1934	13.619	C 5.5419282,24.933237 21.193399	1.78999	0.203375	500
2.05156	0.15782	24.376	24.3765	39.3615	C 0.15782043,24.375983 24.376494	1.79051	0.203507	501
1.87303	2.87206	27.5255	24.9145	18.3238	C 2.8720583,27.525536 24.914519	1.79067	0.203337	502
1.77355	0.139462	21.5405	21.541	30.7306	C 0.13946244,21.54052 21.540972	1.79064	0.203136	503
1.5455	4.20705	26.2294	23.0539	15.8864	C 4.2070492,26.229375 23.053903	1.79015	0.203228	504
2.04797	9.96649	15.2189	10.2691	6.98109	C 9.966485,15.218868 10.269083	1.79066	0.20335	505
2.08641	2.44659	26.6735	24.1175	14.4566	C 2.4465859,26.673452 24.117523	1.79125	0.203573	506
1.81191	0.15782	24.376	24.3765	39.3615	C 0.15782043,24.375983 24.376494	1.79129	0.203374	507
1.86401	3.78223	25.3772	22.2563	12.31	C 3.7822335,25.377157 22.25625	1.79143	0.203199	508
1.63092	10.8795	19.7491	13.7534	6.28662	C 10.879462,19.7491 13.753365	1.79112	0.203124	509
1.82912	12.2129	18.4533	11.8943	4.88236	C 12.21291,18.453263 11.894293	1.79119	0.202931	510
1.96329	-4.23165	33.1549	33.4239	27.7781	C -4.231652,33.154928 33.423886	1.79153	0.202875	511
1.79385	0.139462	21.5405	21.541	30.7306	C 0.13946244,21.54052 21.540972	1.79153	0.202676	512
1.946	-3.80395	34.0066	34.2186	33.1045	C -3.8039464,34.006557 34.218649	1.79183	0.202593	513
1.56036	0.58888	24.9659	24.9728	45.7004	C 0.58887958,24.965902 24.972846	1.79138	0.202653	514
1.69819	-4.23165	33.1549	33.4239	27.7781	C -4.231652,33.154928 33.423886	1.7912	0.202497	515
1.93189	-3.73942	29.2983	29.536	21.6889	C -3.7394178,29.298281 29.535953	1.79148	0.202395	516
1.53976	2.87206	27.5255	24.9145	18.3238	C 2.8720583,27.525536 24.914519	1.79099	0.202502	517
1.71071	-1.13338	31.4141	30.4968	26.6755	C -1.1333846,31.414116 30.496837	1.79083	0.202337	518
1.60504	5.54193	24.9332	21.1934	13.619	C 5.5419282,24.933237 21.193399	1.79048	0.202306	519
1.9299	0.58888	24.9659	24.9728	45.7004	C 0.58887958,24.965902 24.972846	1.79074	0.202203	520
1.96087	-4.23165	33.1549	33.4239	27.7781	C -4.231652,33.154928 33.423886	1.79107	0.202146	521
1.76193	4.52267	21.1463	18.9467	23.7706	C 4.5226663,21.146291 18.946688	1.79102	0.201956	522
2.00214	-0.224709	29.266	27.8401	19.2678	C -0.22470928,29.266043 27.840068	1.79142	0.201974	523
1.71099	-2.56785	29.2875	28.9707	20.8653	C -2.5678483,29.287535 28.970658	1.79127	0.201811	524
1.94777	2.77474	24.1024	21.5256	11.5124	C 2.774742,24.102354 21.525567	1.79156	0.201734	525
1.7205	-1.13338	31.4141	30.4968	26.6755	C -1.1333846,31.414116 30.496837	1.79143	0.201566	526
1.94705	7.7963	18.724	14.8743	14.6419	C 7.7963007,18.724023 14.874334	1.79172	0.201488	527
1.64441	4.50431	18.3108	16.1112	17.182	C 4.5043083,18.310828 16.111166	1.79144	0.201399	528
1.6348	0.201827	30.1179	28.636	23.7194	C 0.20182654,30.11791 28.636001	1.79115	0.201323	529
1.93794	-3.80395	34.0066	34.2186	33.1045	C -3.8039464,34.006557 34.218649	1.79143	0.201234	530
1.88852	6.87666	23.6371	19.333	11.525	C 6.8766644,23.637129 19.333038	1.79161	0.201088	531
1.93716	0.139462	21.5405	21.541	30.7306	C 0.13946244,21.54052 21.540972	1.79188	0.200998	532
1.82976	10.8795	19.7491	13.7534	6.28662	C 10.879462,19.7491 13.753365	1.79195	0.200816	533
2.0087	-3.73942	29.2983	29.536	21.6889	C -3.7394178,29.298281 29.535953	1.79236	0.200846	534
1.64836	8.21121	22.3411	17.4729	9.6033	C 8.2112136,22.34106 17.472864	1.79209	0.200755	535
2.02075	-3.80395	34.0066	34.2186	33.1045	C -3.8039464,34.006557 34.218649	1.79252	0.20081	536
1.69873	-3.73942	29.2983	29.536	21.6889	C -3.7394178,29.298281 29.535953	1.79234	0.200663	537
1.90135	0.139462	21.5405	21.541	30.7306	C 0.13946244,21.54052 21.540972	1.79254	0.200532	538
1.69675	10.8795	19.7491	13.7534	6.28662	C 10.879462,19.7491 13.753365	1.79237	0.200388	539
1.71619	-1.13338	31.4141	30.4968	26.6755	C -1.1333846,31.414116 30.496837	1.79223	0.200229	540
1.67687	12.2129	18.4533	11.8943	4.88236	C 12.21291,18.453263 11.894293	1.79201	0.200105	541
1.68288	12.2129	18.4533	11.8943	4.88236	C 12.21291,18.453263 11.894293	1.79181	0.199974	542
1.90682	-4.23165	33.1549	33.4239	27.7781	C -4.231652,33.154928 33.423886	1.79202	0.199851	543
1.89896	1.23067	20.7331	20.1835	26.9763	C 1.2306739,20.733097 20.18352	1.79222	0.199719	544
1.98524	0.139462	21.5405	21.541	30.7306	C 0.13946244,21.54052 21.540972	1.79257	0.199707	545
2.05674	2.87206	27.5255	24.9145	18.3238	C 2.8720583,27.525536 24.914519	1.79306	0.199844	546
2.0505	0.139462	21.5405	21.541	30.7306	C 0.13946244,21.54052 21.540972	1.79353	0.199964	547
2.15558	-4.23165	33.1549	33.4239	27.7781	C -4.231652,33.154928 33.423886	1.79419	0.200379	548
1.67123	0.58888	24.9659	24.9728	45.7004	C 0.58887958,24.965902 24.972846	1.79396	0.200265	549
1.63016	-3.80395	34.0066	34.2186	33.1045	C -3.8039464,34.006557 34.218649	1.79367	0.200204	550
2.03062	-3.80395	34.0066	34.2186	33.1045	C -3.8039464,34.006557 34.218649	1.7941	0.200276	551
1.76942	2.34112	17.1372	17.2964	39.4548	C 2.3411152,17.137215 17.296385	1.79405	0.200097	552
1.98151	0.58888	24.9659	24.9728	45.7004	C 0.58887958,24.965902 24.972846	1.79439	0.200075	553
1.92872	6.87666	23.6371	19.333	11.525	C 6.8766644,23.637129 19.333038	1.79463	0.199975	554
1.5724	-3.73942	29.2983	29.536	21.6889	C -3.7394178,29.298281 29.535953	1.79423	0.200017	555
2.23704	0.201827	30.1179	28.636	23.7194	C 0.20182654,30.11791 28.636001	1.79503	0.200717	556
1.90065	0.15782	24.376	24.3765	39.3615	C 0.15782043,24.375983 24.376494	1.79522	0.200587	557
1.75383	0.139462	21.5405	21.541	30.7306	C 0.13946244,21.54052 21.540972	1.79514	0.200414	558
1.76319	-3.80395	34.0066	34.2186	33.1045	C -3.8039464,34.006557 34.218649	1.79509	0.200239	559
1.6643	-3.80395	34.0066	34.2186	33.1045	C -3.8039464,34.006557 34.218649	1.79485	0.200136	560
1.80403	10.8795	19.7491	13.7534	6.28662	C 10.879462,19.7491 13.753365	1.79487	0.199958	561
1.54052	2.64929	19.3931	19.5732	50.5323	C 2.6492854,19.393053 19.573176	1.79442	0.200068	562
1.78739	0.139462	21.5405	21.541	30.7306	C 0.13946244,21.54052 21.540972	1.79441	0.19989	563
1.63802	0.139462	21.5405	21.541	30.7306	C 0.13946244,21.54052 21.540972	1.79413	0.199821	564
1.7782	13.5456	17.1576	10.036	3.65053	C 13.545593,17.15759 10.035984	1.7941	0.199645	565
1.68471	8.21121	22.3411	17.4729	9.6033	C 8.2112136,22.34106 17.472864	1.79391	0.199521	566
1.85181	0.58888	24.9659	24.9728	45.7004	C 0.58887958,24.965902 24.972846	1.79401	0.199359	567
1.94734	8.21121	22.3411	17.4729	9.6033	C 8.2112136,22.34106 17.472864	1.79428	0.199287	568
1.52306	0.139462	21.5405	21.541	30.7306	C 0.13946244,21.54052 21.540972	1.7938	0.199436	569
1.58223	2.87206	27.5255	24.9145	18.3238	C 2.8720583,27.525536 24.914519	1.79343	0.199458	570
1.42344	2.87206	27.5255	24.9145	18.3238	C 2.8720583,27.525536 24.914519	1.79278	0.199883	571
1.90985	-3.80395	34.0066	34.2186	33.1045	C -3.8039464,34.006557 34.218649	1.79299	0.199768	572
1.85176	0.58888	24.9659	24.9728	45.7004	C 0.58887958,24.965902 24.972846	1.79309	0.199609	573
1.7279	0.139462	21.5405	21.541	30.7306	C 0.13946244,21.54052 21.540972	1.79298	0.199453	574
1.69417	-2.40377	28.002	27.6747	19.0394	C -2.4037702,28.001985 27.67468	1.7928	0.199322	575
1.85674	0.58888	24.9659	24.9728	45.7004	C 0.58887958,24.965902 24.972846	1.79292	0.199166	576
1.77536	11.0699	16.3018	10.802	7.72392	C 11.069935,16.301754 10.80198	1.79289	0.198995	577
1.92849	-3.80395	34.0066	34.2186	33.1045	C -3.8039464,34.006557 34.218649	1.79312	0.198902	578
1.85637	2.87206	27.5255	24.9145	18.3238	C 2.8720583,27.525536 24.914519	1.79323	0.198747	579
1.6454	-3.80395	34.0066	34.2186	33.1045	C -3.8039464,34.006557 34.218649	1.79297	0.19867	580
1.96005	12.2129	18.4533	11.8943	4.88236	C 12.21291,18.453263 11.894293	1.79326	0.19862	581
1.40013	5.54193	24.9332	21.1934	13.619	C 5.5419282,24.933237 21.193399	1.79259	0.199117	582
1.54923	4.20705	26.2294	23.0539	15.8864	C 4.2070492,26.229375 23.053903	1.79217	0.199201	583
1.91992	12.2129	18.4533	11.8943	4.88236	C 12.21291,18.453263 11.894293	1.79239	0.1991	584
1.61008	-3.73942	29.2983	29.536	21.6889	C -3.7394178,29.298281 29.535953	1.79208	0.199072	585
1.65965	0.15782	24.376	24.3765	39.3615	C 0.15782043,24.375983 24.376494	1.79185	0.198977	586
1.54287	0.201827	30.1179	28.636	23.7194	C 0.20182654,30.11791 28.636001	1.79143	0.199073	587
1.64374	0.201827	30.1179	28.636	23.7194	C 0.20182654,30.11791 28.636001	1.79117	0.198997	588
1.85753	6.87666	23.6371	19.333	11.525	C 6.8766644,23.637129 19.333038	1.79129	0.198846	589
2.06905	12.2129	18.4533	11.8943	4.88236	C 12.21291,18.453263 11.894293	1.79176	0.199006	590
1.93348	-3.80395	34.0066	34.2186	33.1045	C -3.8039464,34.006557 34.218649	1.792	0.198923	591
1.99417	4.20705	26.2294	23.0539	15.8864	C 4.2070492,26.229375 23.053903	1.79234	0.198928	592
1.73709	5.54193	24.9332	21.1934	13.619	C 5.5419282,24.933237 21.193399	1.79225	0.198773	593
1.90988	-4.23165	33.1549	33.4239	27.7781	C -4.231652,33.154928 33.423886	1.79244	0.198664	594
1.74588	-3.80395	34.0066	34.2186	33.1045	C -3.8039464,34.006557 34.218649	1.79237	0.198506	595
1.44201	6.68673	16.696	13.3963	11.8746	C 6.6867313,16.695982 13.396263	1.79178	0.198857	596
1.80371	-3.80395	34.0066	34.2186	33.1045	C -3.8039464,34.006557 34.218649	1.7918	0.198691	597
2.07662	9.54551	21.045	15.6129	7.86239	C 9.5455119,21.045044 15.612941	1.79227	0.198866	598
1.88744	0.139462	21.5405	21.541	30.7306	C 0.13946244,21.54052 21.540972	1.79243	0.198738	599
1.78375	-1.13338	31.4141	30.4968	26.6755	C -1.1333846,31.414116 30.496837	1.79242	0.198572	600
1.77755	1.53698	28.8217	26.7752	20.9362	C 1.5369785,28.821715 26.775224	1.79239	0.198407	601
2.08173	-2.40377	28.002	27.6747	19.0394	C -2.4037702,28.001985 27.67468	1.79288	0.198593	602
2.16255	-14.0354	55.0634	56.824	20.6814	C -14.035406,55.063412 56.824044	1.79349	0.198998	603
1.70647	-3.11587	34.6563	34.7961	40.0408	C -3.1158677,34.656284 34.796072	1.79334	0.198864	604
1.85977	10.8795	19.7491	13.7534	6.28662	C 10.879462,19.7491 13.753365	1.79345	0.198718	605
2.05863	-3.80395	34.0066	34.2186	33.1045	C -3.8039464,34.006557 34.218649	1.79389	0.198846	606
1.7172	0.15782	24.376	24.3765	39.3615	C 0.15782043,24.375983 24.376494	1.79377	0.198706	607
1.48379	2.87206	27.5255	24.9145	18.3238	C 2.8720583,27.525536 24.914519	1.79326	0.19894	608
1.84308	-1.13338	31.4141	30.4968	26.6755	C -1.1333846,31.414116 30.496837	1.79334	0.198786	609
1.5374	8.21121	22.3411	17.4729	9.6033	C 8.2112136,22.34106 17.472864	1.79292	0.198893	610
1.922	8.21121	22.3411	17.4729	9.6033	C 8.2112136,22.34106 17.472864	1.79313	0.198799	611
1.73275	7.78406	16.8337	12.984	11.1567	C 7.7840621,16.833714 12.983986	1.79303	0.198651	612
1.79674	8.21121	22.3411	17.4729	9.6033	C 8.2112136,22.34106 17.472864	1.79304	0.198489	613
2.08044	0.139462	21.5405	21.541	30.7306	C 0.13946244,21.54052 21.540972	1.7935	0.198666	614
1.64174	6.87666	23.6371	19.333	11.525	C 6.8766644,23.637129 19.333038	1.79326	0.198598	615
1.89801	1.53698	28.8217	26.7752	20.9362	C 1.5369785,28.821715 26.775224	1.79343	0.198482	616
1.55846	4.20705	26.2294	23.0539	15.8864	C 4.2070492,26.229375 23.053903	1.79305	0.198546	617
1.97708	9.54551	21.045	15.6129	7.86239	C 9.5455119,21.045044 15.612941	1.79334	0.198523	618
1.69129	-3.80395	34.0066	34.2186	33.1045	C -3.8039464,34.006557 34.218649	1.79318	0.198405	619
1.67856	-3.80395	34.0066	34.2186	33.1045	C -3.8039464,34.006557 34.218649	1.79299	0.198298	620
1.84216	1.27502	26.6842	24.6828	15.1413	C 1.2750164,26.684198 24.682818	1.79307	0.198148	621
1.79166	5.54193	24.9332	21.1934	13.619	C 5.5419282,24.933237 21.193399	1.79307	0.197988	622
1.77234	-3.80395	34.0066	34.2186	33.1045	C -3.8039464,34.006557 34.218649	1.79304	0.197831	623
1.95383	9.54551	21.045	15.6129	7.86239	C 9.5455119,21.045044 15.612941	1.7933	0.197776	624
1.82019	2.44659	26.6735	24.1175	14.4566	C 2.4465859,26.673452 24.117523	1.79334	0.197621	625
2.18344	9.54551	21.045	15.6129	7.86239	C 9.5455119,21.045044 15.612941	1.79396	0.198077	626
1.77037	4.50431	18.3108	16.1112	17.182	C 4.5043083,18.310828 16.111166	1.79392	0.197921	627
1.80247	9.54551	21.045	15.6129	7.86239	C 9.5455119,21.045044 15.612941	1.79394	0.197764	628
1.67076	8.21121	22.3411	17.4729	9.6033	C 8.2112136,22.34106 17.472864	1.79374	0.197667	629
1.58822	-1.13338	31.4141	30.4968	26.6755	C -1.1333846,31.414116 30.496837	1.79342	0.19768	630
2.07697	0.139462	21.5405	21.541	30.7306	C 0.13946244,21.54052 21.540972	1.79387	0.197845	631
1.56978	2.87206	27.5255	24.9145	18.3238	C 2.8720583,27.525536 24.914519	1.79351	0.197889	632
1.56879	12.5859	16.0854	10.0472	8.43077	C 12.585912,16.085418 10.047175	1.79316	0.197934	633
1.61505	0.139462	21.5405	21.541	30.7306	C 0.13946244,21.54052 21.540972	1.79287	0.197904	634
1.66719	4.20705	26.2294	23.0539	15.8864	C 4.2070492,26.229375 23.053903	1.79268	0.197811	635
1.93555	-3.80395	34.0066	34.2186	33.1045	C -3.8039464,34.006557 34.218649	1.7929	0.197736	636
2.56677	12.2129	18.4533	11.8943	4.88236	C 12.21291,18.453263 11.894293	1.79412	0.199946	637
1.98594	6.87666	23.6371	19.333	11.525	C 6.8766644,23.637129 19.333038	1.79442	0.199933	638
1.97259	-3.80395	34.0066	34.2186	33.1045	C -3.8039464,34.006557 34.218649	1.7947	0.1999	639
1.55729	0.139462	21.5405	21.541	30.7306	C 0.13946244,21.54052 21.540972	1.79433	0.199964	640
1.5497	2.77077	23.3512	22.2585	36.7288	C 2.7707731,23.351154 22.258473	1.79394	0.200041	641
1.69913	-2.46864	32.7103	32.3577	29.8033	C -2.4686448,32.710332 32.357722	1.7938	0.19992	642
1.71322	4.50431	18.3108	16.1112	17.182	C 4.5043083,18.310828 16.111166	1.79367	0.19979	643
1.70037	10.8795	19.7491	13.7534	6.28662	C 10.879462,19.7491 13.753365	1.79353	0.199668	644
1.70055	-3.80395	34.0066	34.2186	33.1045	C -3.8039464,34.006557 34.218649	1.79338	0.199547	645
1.43321	0.15782	24.376	24.3765	39.3615	C 0.15782043,24.375983 24.376494	1.79282	0.199895	646
1.7992	11.0699	16.3018	10.802	7.72392	C 11.069935,16.301754 10.80198	1.79283	0.19974	647
1.63413	6.87666	23.6371	19.333	11.525	C 6.8766644,23.637129 19.333038	1.79259	0.199683	648
1.62603	3.4131	19.1183	17.4686	20.2026	C 3.4130969,19.118251 17.468617	1.79233	0.199636	649
1.96715	9.54551	21.045	15.6129	7.86239	C 9.5455119,21.045044 15.612941	1.7926	0.1996	650
1.70588	1.23067	20.7331	20.1835	26.9763	C 1.2306739,20.733097 20.18352	1.79247	0.199476	651
1.96341	2.87206	27.5255	24.9145	18.3238	C 2.8720583,27.525536 24.914519	1.79273	0.199435	652
1.78125	0.139462	21.5405	21.541	30.7306	C 0.13946244,21.54052 21.540972	1.79271	0.199282	653
1.90068	-3.80395	34.0066	34.2186	33.1045	C -3.8039464,34.006557 34.218649	1.79288	0.199174	654
1.62917	-3.9035	30.5838	30.8319	23.6346	C -3.9034959,30.58383 30.83193	1.79263	0.199125	655
1.5083	-3.80395	34.0066	34.2186	33.1045	C -3.8039464,34.006557 34.218649	1.79219	0.199282	656
1.55828	3.43145	21.9537	20.3041	27.3027	C 3.4314548,21.953714 20.30414	1.79184	0.199339	657
1.52794	0.201827	30.1179	28.636	23.7194	C 0.20182654,30.11791 28.636001	1.79144	0.199453	658
2.10204	3.66491	20.1205	20.4515	66.1347	C 3.6649118,20.120451 20.451507	1.79191	0.199668	659
2.07732	0.58888	24.9659	24.9728	45.7004	C 0.58887958,24.965902 24.972846	1.79234	0.199826	660
1.5702	12.5859	16.0854	10.0472	8.43077	C 12.585912,16.085418 10.047175	1.792	0.199861	661
1.74105	1.27502	26.6842	24.6828	15.1413	C 1.2750164,26.684198 24.682818	1.79193	0.19972	662
1.76117	-1.13338	31.4141	30.4968	26.6755	C -1.1333846,31.414116 30.496837	1.79188	0.199572	663
1.49186	6.87666	23.6371	19.333	11.525	C 6.8766644,23.637129 19.333038	1.79143	0.199761	664
1.79991	0.139462	21.5405	21.541	30.7306	C 0.13946244,21.54052 21.540972	1.79144	0.199611	665
1.7513	7.77794	15.8886	12.0388	9.59501	C 7.7779427,15.88856 12.038812	1.79138	0.199467	666
1.55094	2.87206	27.5255	24.9145	18.3238	C 2.8720583,27.525536 24.914519	1.79102	0.199535	667
1.69378	0.201827	30.1179	28.636	23.7194	C 0.20182654,30.11791 28.636001	1.79088	0.199421	668
1.44834	11.4959	16.8926	11.4034	10.5987	C 11.495927,16.892611 11.4034	1.79036	0.199711	669
2.05687	9.54551	21.045	15.6129	7.86239	C 9.5455119,21.045044 15.612941	1.79076	0.199827	670
1.78279	-3.80395	34.0066	34.2186	33.1045	C -3.8039464,34.006557 34.218649	1.79075	0.199678	671
1.49699	10.4057	17.6999	12.7599	13.002	C 10.40569,17.699852 12.759877	1.79031	0.199851	672
1.88089	0.139462	21.5405	21.541	30.7306	C 0.13946244,21.54052 21.540972	1.79045	0.199732	673
1.90771	12.2129	18.4533	11.8943	4.88236	C 12.21291,18.453263 11.894293	1.79062	0.199635	674
1.92168	-2.46864	32.7103	32.3577	29.8033	C -2.4686448,32.710332 32.357722	1.79082	0.199551	675
1.69625	6.87666	23.6371	19.333	11.525	C 6.8766644,23.637129 19.333038	1.79068	0.199436	676
1.50635	6.87666	23.6371	19.333	11.525	C 6.8766644,23.637129 19.333038	1.79026	0.199588	677
1.82552	-3.9035	30.5838	30.8319	23.6346	C -3.9034959,30.58383 30.83193	1.79031	0.199445	678
1.8347	0.58888	24.9659	24.9728	45.7004	C 0.58887958,24.965902 24.972846	1.79037	0.199305	679
1.46046	8.21121	22.3411	17.4729	9.6033	C 8.2112136,22.34106 17.472864	1.78989	0.19956	680
1.78112	9.54551	21.045	15.6129	7.86239	C 9.5455119,21.045044 15.612941	1.78988	0.199413	681
1.44496	-3.80395	34.0066	34.2186	33.1045	C -3.8039464,34.006557 34.218649	1.78937	0.199704	682
2.04728	-14.0354	55.0634	56.824	20.6814	C -14.035406,55.063412 56.824044	1.78975	0.199801	683
1.59172	0.139462	21.5405	21.541	30.7306	C 0.13946244,21.54052 21.540972	1.78946	0.199799	684
1.43942	0.15782	24.376	24.3765	39.3615	C 0.15782043,24.375983 24.376494	1.78895	0.2001	685
1.87101	-3.80395	34.0066	34.2186	33.1045	C -3.8039464,34.006557 34.218649	1.78907	0.199978	686
1.55712	-2.46864	32.7103	32.3577	29.8033	C -2.4686448,32.710332 32.357722	1.78873	0.200028	687
1.73631	0.139462	21.5405	21.541	30.7306	C 0.13946244,21.54052 21.540972	1.78865	0.199893	688
1.74723	2.64929	19.3931	19.5732	50.5323	C 2.6492854,19.393053 19.573176	1.78859	0.199754	689
1.83843	1.53698	28.8217	26.7752	20.9362	C 1.5369785,28.821715 26.775224	1.78866	0.199618	690
1.51666	14.7646	14.4713	7.336	4.82967	C 14.764604,14.471276 7.3360033	1.78827	0.199741	691
1.56795	6.87666	23.6371	19.333	11.525	C 6.8766644,23.637129 19.333038	1.78795	0.199772	692
1.86202	-3.11587	34.6563	34.7961	40.0408	C -3.1158677,34.656284 34.796072	1.78806	0.199648	693
1.88638	-3.73942	29.2983	29.536	21.6889	C -3.7394178,29.298281 29.535953	1.7882	0.199538	694
1.87142	0.139462	21.5405	21.541	30.7306	C 0.13946244,21.54052 21.540972	1.78832	0.19942	695
1.8793	2.87206	27.5255	24.9145	18.3238	C 2.8720583,27.525536 24.914519	1.78845	0.199306	696
1.82717	5.54193	24.9332	21.1934	13.619	C 5.5419282,24.933237 21.193399	1.78851	0.199168	697
1.96688	12.2129	18.4533	11.8943	4.88236	C 12.21291,18.453263 11.894293	1.78876	0.19914	698
2.06502	-3.80395	34.0066	34.2186	33.1045	C -3.8039464,34.006557 34.218649	1.78916	0.199271	699
2.01651	10.8795	19.7491	13.7534	6.28662	C 10.879462,19.7491 13.753365	1.78948	0.199314	700
1.84042	10.8795	19.7491	13.7534	6.28662	C 10.879462,19.7491 13.753365	1.78956	0.199181	701
1.44093	1.53698	28.8217	26.7752	20.9362	C 1.5369785,28.821715 26.775224	1.78906	0.199473	702
1.72731	4.20705	26.2294	23.0539	15.8864	C 4.2070492,26.229375 23.053903	1.78897	0.199345	703
1.5796	3.08415	19.8305	20.0689	57.573	C 3.0841495,19.830512 20.068911	1.78867	0.199359	704
1.92396	0.15782	24.376	24.3765	39.3615	C 0.15782043,24.375983 24.376494	1.78887	0.199282	705
1.90966	5.54193	24.9332	21.1934	13.619	C 5.5419282,24.933237 21.193399	1.78904	0.199193	706
1.65667	8.21121	22.3411	17.4729	9.6033	C 8.2112136,22.34106 17.472864	1.78885	0.199114	707
1.96233	0.201827	30.1179	28.636	23.7194	C 0.20182654,30.11791 28.636001	1.78909	0.19908	708
1.75181	-2.46864	32.7103	32.3577	29.8033	C -2.4686448,32.710332 32.357722	1.78904	0.198944	709
1.57402	-2.46864	32.7103	32.3577	29.8033	C -2.4686448,32.710332 32.357722	1.78874	0.198968	710
2.00997	0.201827	30.1179	28.636	23.7194	C 0.20182654,30.11791 28.636001	1.78905	0.199	711
1.79265	-3.80395	34.0066	34.2186	33.1045	C -3.8039464,34.006557 34.218649	1.78905	0.198861	712
1.67306	11.4959	16.8926	11.4034	10.5987	C 11.495927,16.892611 11.4034	1.78889	0.198768	713
1.94603	0.201827	30.1179	28.636	23.7194	C 0.20182654,30.11791 28.636001	1.78911	0.198716	714
1.88772	8.21121	22.3411	17.4729	9.6033	C 8.2112136,22.34106 17.472864	1.78925	0.198611	715
1.80053	9.97872	17.1092	12.1594	9.78574	C 9.9787237,17.109177 12.159432	1.78927	0.198472	716
1.66124	6.68673	16.696	13.3963	11.8746	C 6.6867313,16.695982 13.396263	1.78909	0.198391	717
1.694	14.7646	14.4713	7.336	4.82967	C 14.764604,14.471276 7.3360033	1.78895	0.198285	718
2.14858	5.54193	24.9332	21.1934	13.619	C 5.5419282,24.933237 21.193399	1.78946	0.1986	719
1.63211	-3.80395	34.0066	34.2186	33.1045	C -3.8039464,34.006557 34.218649	1.78924	0.198548	720
1.77734	-3.80395	34.0066	34.2186	33.1045	C -3.8039464,34.006557 34.218649	1.78922	0.198411	721
2.03169	3.4131	19.1183	17.4686	20.2026	C 3.4130969,19.118251 17.468617	1.78956	0.198479	722
1.51679	-3.73942	29.2983	29.536	21.6889	C -3.7394178,29.298281 29.535953	1.78918	0.1986	723
1.71961	-3.9035	30.5838	30.8319	23.6346	C -3.9034959,30.58383 30.83193	1.78908	0.19848	724
1.76085	-3.80395	34.0066	34.2186	33.1045	C -3.8039464,34.006557 34.218649	1.78904	0.198345	725
1.91965	0.139462	21.5405	21.541	30.7306	C 0.13946244,21.54052 21.540972	1.78922	0.198268	726
1.65816	-2.46864	32.7103	32.3577	29.8033	C -2.4686448,32.710332 32.357722	1.78904	0.198191	727
1.78805	10.8795	19.7491	13.7534	6.28662	C 10.879462,19.7491 13.753365	1.78904	0.198055	728
1.89126	-3.73942	29.2983	29.536	21.6889	C -3.7394178,29.298281 29.535953	1.78918	0.197955	729
1.19487	1.23067	20.7331	20.1835	26.9763	C 1.2306739,20.733097 20.18352	1.78837	0.199038	730
1.6764	13.5456	17.1576	10.036	3.65053	C 13.545593,17.15759 10.035984	1.78821	0.198945	731
1.5331	-3.80395	34.0066	34.2186	33.1045	C -3.8039464,34.006557 34.218649	1.78787	0.199032	732
1.48789	-3.80395	34.0066	34.2186	33.1045	C -3.8039464,34.006557 34.218649	1.78746	0.199205	733
1.92472	0.201827	30.1179	28.636	23.7194	C 0.20182654,30.11791 28.636001	1.78764	0.199133	734
1.56916	7.78406	16.8337	12.984	11.1567	C 7.7840621,16.833714 12.983986	1.78735	0.199161	735
2.06002	2.34112	17.1372	17.2964	39.4548	C 2.3411152,17.137215 17.296385	1.78772	0.199279	736
2.26624	0.58888	24.9659	24.9728	45.7004	C 0.58887958,24.965902 24.972846	1.78837	0.199922	737
1.98693	8.21121	22.3411	17.4729	9.6033	C 8.2112136,22.34106 17.472864	1.78864	0.19992	738
1.61387	-3.80395	34.0066	34.2186	33.1045	C -3.8039464,34.006557 34.218649	1.7884	0.199888	739
1.44237	7.7963	18.724	14.8743	14.6419	C 7.7963007,18.724023 14.874334	1.78793	0.200157	740
1.47649	-1.56036	30.5623	29.7013	21.9327	C -1.5603569,30.562338 29.70134	1.78751	0.200349	741
1.57525	9.97872	17.1092	12.1594	9.78574	C 9.9787237,17.109177 12.159432	1.78723	0.200365	742
1.56566	12.0713	13.3417	7.91455	8.35924	C 12.071257,13.341717 7.9145508	1.78693	0.200395	743
1.66811	-1.06812	26.7057	25.8134	16.5634	C -1.0681227,26.70569 25.813407	1.78677	0.200307	744
1.71802	2.87206	27.5255	24.9145	18.3238	C 2.8720583,27.525536 24.914519	1.78667	0.200188	745
1.93837	-4.23165	33.1549	33.4239	27.7781	C -4.231652,33.154928 33.423886	1.78688	0.200131	746
1.59623	4.20705	26.2294	23.0539	15.8864	C 4.2070492,26.229375 23.053903	1.78662	0.200119	747
1.84838	6.68673	16.696	13.3963	11.8746	C 6.6867313,16.695982 13.396263	1.78671	0.199997	748
1.60068	-3.73942	29.2983	29.536	21.6889	C -3.7394178,29.298281 29.535953	1.78646	0.199979	749
1.75208	0.139462	21.5405	21.541	30.7306	C 0.13946244,21.54052 21.540972	1.78641	0.19985	750
1.89552	-14.0354	55.0634	56.824	20.6814	C -14.035406,55.063412 56.824044	1.78656	0.199756	751
2.21796	-3.80395	34.0066	34.2186	33.1045	C -3.8039464,34.006557 34.218649	1.78713	0.200242	752
2.03743	-4.23165	33.1549	33.4239	27.7781	C -4.231652,33.154928 33.423886	1.78746	0.200316	753
1.71085	-1.13338	31.4141	30.4968	26.6755	C -1.1333846,31.414116 30.496837	1.78736	0.200203	754
1.82776	-3.9035	30.5838	30.8319	23.6346	C -3.9034959,30.58383 30.83193	1.78741	0.200075	755
1.58506	1.53698	28.8217	26.7752	20.9362	C 1.5369785,28.821715 26.775224	1.78715	0.200078	756
1.56413	4.20705	26.2294	23.0539	15.8864	C 4.2070492,26.229375 23.053903	1.78685	0.20011	757
1.70192	-3.80395	34.0066	34.2186	33.1045	C -3.8039464,34.006557 34.218649	1.78674	0.200002	758
1.97723	1.43909	25.3986	23.3868	13.5925	C 1.4390944,25.398649 23.38684	1.78699	0.199989	759
1.57903	6.87666	23.6371	19.333	11.525	C 6.8766644,23.637129 19.333038	1.78672	0.2	760
1.83083	6.87666	23.6371	19.333	11.525	C 6.8766644,23.637129 19.333038	1.78678	0.199875	761
2.185	-3.9035	30.5838	30.8319	23.6346	C -3.9034959,30.58383 30.83193	1.7873	0.200264	762
1.84138	-3.80395	34.0066	34.2186	33.1045	C -3.8039464,34.006557 34.218649	1.78737	0.200142	763
1.72646	-3.80395	34.0066	34.2186	33.1045	C -3.8039464,34.006557 34.218649	1.78729	0.200023	764
1.83896	10.8795	19.7491	13.7534	6.28662	C 10.879462,19.7491 13.753365	1.78736	0.1999	765
1.69726	5.54193	24.9332	21.1934	13.619	C 5.5419282,24.933237 21.193399	1.78724	0.199796	766
1.84073	3.4131	19.1183	17.4686	20.2026	C 3.4130969,19.118251 17.468617	1.78731	0.199675	767
1.50721	2.34112	17.1372	17.2964	39.4548	C 2.3411152,17.137215 17.296385	1.78694	0.199801	768
1.66728	1.11094	27.9697	25.9788	16.7772	C 1.1109383,27.969747 25.978795	1.78679	0.199717	769
2.06029	-3.80395	34.0066	34.2186	33.1045	C -3.8039464,34.006557 34.218649	1.78714	0.199831	770
1.77346	-3.73942	29.2983	29.536	21.6889	C -3.7394178,29.298281 29.535953	1.78713	0.199701	771
1.87075	10.8795	19.7491	13.7534	6.28662	C 10.879462,19.7491 13.753365	1.78723	0.199594	772
1.70746	5.54193	24.9332	21.1934	13.619	C 5.5419282,24.933237 21.193399	1.78713	0.199486	773
2.01538	-2.896	31.8586	31.5626	24.7696	C -2.8960044,31.858633 31.562613	1.78743	0.199525	774
1.95027	8.86915	15.0811	10.6814	7.55179	C 8.8691542,15.081137 10.68136	1.78764	0.199482	775
2.09482	-3.80395	34.0066	34.2186	33.1045	C -3.8039464,34.006557 34.218649	1.78803	0.199658	776
1.55779	4.20705	26.2294	23.0539	15.8864	C 4.2070492,26.229375 23.053903	1.78774	0.199701	777
1.69728	-3.73942	29.2983	29.536	21.6889	C -3.7394178,29.298281 29.535953	1.78762	0.199598	778
1.95484	8.21121	22.3411	17.4729	9.6033	C 8.2112136,22.34106 17.472864	1.78783	0.19956	779
1.73659	0.15782	24.376	24.3765	39.3615	C 0.15782043,24.375983 24.376494	1.78777	0.19944	780
1.95251	-3.80395	34.0066	34.2186	33.1045	C -3.8039464,34.006557 34.218649	1.78798	0.1994	781
1.93172	-2.46864	32.7103	32.3577	29.8033	C -2.4686448,32.710332 32.357722	1.78816	0.199338	782
1.7909	5.28196	22.7953	19.099	9.06046	C 5.2819591,22.795313 19.099	1.78817	0.199211	783
2.15262	-3.73942	29.2983	29.536	21.6889	C -3.7394178,29.298281 29.535953	1.78863	0.199508	784
1.7304	0.139462	21.5405	21.541	30.7306	C 0.13946244,21.54052 21.540972	1.78856	0.199392	785
1.7707	8.88751	17.9166	13.5169	12.0882	C 8.8875122,17.9166 13.516883	1.78853	0.199266	786
1.64338	0.15782	24.376	24.3765	39.3615	C 0.15782043,24.375983 24.376494	1.78835	0.199206	787
1.89503	0.139462	21.5405	21.541	30.7306	C 0.13946244,21.54052 21.540972	1.78849	0.199116	788
1.95619	1.53698	28.8217	26.7752	20.9362	C 1.5369785,28.821715 26.775224	1.7887	0.199079	789
1.61019	10.8795	19.7491	13.7534	6.28662	C 10.879462,19.7491 13.753365	1.78847	0.199054	790
1.71259	0.58888	24.9659	24.9728	45.7004	C 0.58887958,24.965902 24.972846	1.78838	0.198947	791
2.03066	0.58888	24.9659	24.9728	45.7004	C 0.58887958,24.965902 24.972846	1.78868	0.199007	792
2.0149	-3.80395	34.0066	34.2186	33.1045	C -3.8039464,34.006557 34.218649	1.78897	0.199044	793
1.48008	6.87666	23.6371	19.333	11.525	C 6.8766644,23.637129 19.333038	1.78858	0.19922	794
1.26375	3.86167	22.5438	20.9013	32.6067	C 3.8616694,22.543789 20.901337	1.78792	0.199963	795
1.80034	3.08415	19.8305	20.0689	57.573	C 3.0841495,19.830512 20.068911	1.78793	0.199837	796
1.7476	6.87666	23.6371	19.333	11.525	C 6.8766644,23.637129 19.333038	1.78788	0.199717	797
1.39873	-3.80395	34.0066	34.2186	33.1045	C -3.8039464,34.006557 34.218649	1.7874	0.200066	798
1.50085	6.70509	19.5314	16.2318	17.4411	C 6.7050892,19.531445 16.231786	1.78704	0.200198	799
1.6457	6.87666	23.6371	19.333	11.525	C 6.8766644,23.637129 19.333038	1.78686	0.200135	800
1.62171	9.97872	17.1092	12.1594	9.78574	C 9.9787237,17.109177 12.159432	1.78665	0.200095	801
2.00765	-4.23165	33.1549	33.4239	27.7781	C -4.231652,33.154928 33.423886	1.78693	0.200122	802
1.84831	3.4131	19.1183	17.4686	20.2026	C 3.4130969,19.118251 17.468617	1.78701	0.200009	803
1.72024	0.139462	21.5405	21.541	30.7306	C 0.13946244,21.54052 21.540972	1.78692	0.199898	804
2.00318	4.20705	26.2294	23.0539	15.8864	C 4.2070492,26.229375 23.053903	1.78719	0.199919	805
1.94167	2.34112	17.1372	17.2964	39.4548	C 2.3411152,17.137215 17.296385	1.78738	0.199869	806
1.72022	4.50431	18.3108	16.1112	17.182	C 4.5043083,18.310828 16.111166	1.7873	0.199759	807
1.72382	-4.23165	33.1549	33.4239	27.7781	C -4.231652,33.154928 33.423886	1.78722	0.199648	808
1.44021	8.88751	17.9166	13.5169	12.0882	C 8.8875122,17.9166 13.516883	1.78679	0.199897	809
1.70251	-3.80395	34.0066	34.2186	33.1045	C -3.8039464,34.006557 34.218649	1.78669	0.199795	810
1.94176	2.87206	27.5255	24.9145	18.3238	C 2.8720583,27.525536 24.914519	1.78688	0.199746	811
2.31995	8.21121	22.3411	17.4729	9.6033	C 8.2112136,22.34106 17.472864	1.78754	0.200498	812
1.72803	-1.13338	31.4141	30.4968	26.6755	C -1.1333846,31.414116 30.496837	1.78746	0.200385	813
1.6019	12.5859	16.0854	10.0472	8.43077	C 12.585912,16.085418 10.047175	1.78724	0.200367	814
1.93784	0.139462	21.5405	21.541	30.7306	C 0.13946244,21.54052 21.540972	1.78742	0.200314	815
1.41241	2.87206	27.5255	24.9145	18.3238	C 2.8720583,27.525536 24.914519	1.78696	0.200621	816
1.79709	0.201827	30.1179	28.636	23.7194	C 0.20182654,30.11791 28.636001	1.78697	0.200498	817
1.94786	10.8795	19.7491	13.7534	6.28662	C 10.879462,19.7491 13.753365	1.78717	0.200454	818
1.63036	4.20705	26.2294	23.0539	15.8864	C 4.2070492,26.229375 23.053903	1.78698	0.200407	819
2.08278	0.139462	21.5405	21.541	30.7306	C 0.13946244,21.54052 21.540972	1.78734	0.20055	820
1.59396	2.87206	27.5255	24.9145	18.3238	C 2.8720583,27.525536 24.914519	1.7871	0.200542	821
1.75347	-3.80395	34.0066	34.2186	33.1045	C -3.8039464,34.006557 34.218649	1.78706	0.200423	822
1.74939	2.32189	19.9257	18.8261	23.4664	C 2.3218854,19.925674 18.826069	1.78702	0.200305	823
1.625	-3.80395	34.0066	34.2186	33.1045	C -3.8039464,34.006557 34.218649	1.78682	0.200263	824
1.64098	-1.13338	31.4141	30.4968	26.6755	C -1.1333846,31.414116 30.496837	1.78664	0.200206	825
1.72348	1.53698	28.8217	26.7752	20.9362	C 1.5369785,28.821715 26.775224	1.78657	0.200097	826
1.80938	5.54193	24.9332	21.1934	13.619	C 5.5419282,24.933237 21.193399	1.78659	0.199977	827
1.83839	-3.80395	34.0066	34.2186	33.1045	C -3.8039464,34.006557 34.218649	1.78666	0.199864	828
1.64146	-2.46864	32.7103	32.3577	29.8033	C -2.4686448,32.710332 32.357722	1.78648	0.199807	829
2.15294	-3.80395	34.0066	34.2186	33.1045	C -3.8039464,34.006557 34.218649	1.78692	0.200091	830
2.03141	14.877	15.8622	8.17892	2.59252	C 14.87703,15.862186 8.1789225	1.78722	0.200151	831
1.65555	12.2129	18.4533	11.8943	4.88236	C 12.21291,18.453263 11.894293	1.78706	0.200082	832
2.24819	1.11094	27.9697	25.9788	16.7772	C 1.1109383,27.969747 25.978795	1.78761	0.200599	833
1.9961	2.87206	27.5255	24.9145	18.3238	C 2.8720583,27.525536 24.914519	1.78786	0.200609	834
1.78457	-3.80395	34.0066	34.2186	33.1045	C -3.8039464,34.006557 34.218649	1.78786	0.200488	835
2.05802	1.53698	28.8217	26.7752	20.9362	C 1.5369785,28.821715 26.775224	1.78818	0.200586	836
1.54814	2.87206	27.5255	24.9145	18.3238	C 2.8720583,27.525536 24.914519	1.7879	0.200638	837
1.81083	0.151701	23.4308	23.4313	36.367	C 0.1517011,23.430829 23.43132	1.78792	0.200519	838
1.79691	0.103447	26.6949	25.2481	15.8444	C 0.10344686,26.694944 25.248113	1.78793	0.2004	839
1.75796	1.53698	28.8217	26.7752	20.9362	C 1.5369785,28.821715 26.775224	1.7879	0.200283	840
2.33417	2.93882	22.8168	20.2296	10.1668	C 2.9388201,22.816805 20.22959	1.78855	0.201048	841
1.68866	10.8795	19.7491	13.7534	6.28662	C 10.879462,19.7491 13.753365	1.78843	0.200958	842
2.12679	-1.13338	31.4141	30.4968	26.6755	C -1.1333846,31.414116 30.496837	1.78883	0.201177	843
1.50835	0.139462	21.5405	21.541	30.7306	C 0.13946244,21.54052 21.540972	1.7885	0.201289	844
1.82445	2.87206	27.5255	24.9145	18.3238	C 2.8720583,27.525536 24.914519	1.78854	0.201174	845
1.48378	-2.56785	29.2875	28.9707	20.8653	C -2.5678483,29.287535 28.970658	1.78818	0.201327	846
1.8399	-2.40377	28.002	27.6747	19.0394	C -2.4037702,28.001985 27.67468	1.78824	0.201216	847
1.82976	-2.40377	28.002	27.6747	19.0394	C -2.4037702,28.001985 27.67468	1.78829	0.201102	848
2.05108	1.53698	28.8217	26.7752	20.9362	C 1.5369785,28.821715 26.775224	1.7886	0.201186	849
1.97755	-3.80395	34.0066	34.2186	33.1045	C -3.8039464,34.006557 34.218649	1.78882	0.201172	850
1.72808	9.54551	21.045	15.6129	7.86239	C 9.5455119,21.045044 15.612941	1.78875	0.201064	851
1.80173	3.78223	25.3772	22.2563	12.31	C 3.7822335,25.377157 22.25625	1.78877	0.200947	852
1.71966	4.20705	26.2294	23.0539	15.8864	C 4.2070492,26.229375 23.053903	1.78868	0.200843	853
2.00342	0.139462	21.5405	21.541	30.7306	C 0.13946244,21.54052 21.540972	1.78894	0.200859	854
1.6835	0.58888	24.9659	24.9728	45.7004	C 0.58887958,24.965902 24.972846	1.78881	0.200774	855
1.81802	1.23067	20.7331	20.1835	26.9763	C 1.2306739,20.733097 20.18352	1.78885	0.200659	856
2.17226	3.78223	25.3772	22.2563	12.31	C 3.7822335,25.377157 22.25625	1.78929	0.200969	857
1.76617	0.58888	24.9659	24.9728	45.7004	C 0.58887958,24.965902 24.972846	1.78927	0.200853	858
1.7615	-3.11587	34.6563	34.7961	40.0408	C -3.1158677,34.656284 34.796072	1.78923	0.200739	859
1.77561	0.201827	30.1179	28.636	23.7194	C 0.20182654,30.11791 28.636001	1.78922	0.200622	860
1.75271	-2.896	31.8586	31.5626	24.7696	C -2.8960044,31.858633 31.562613	1.78918	0.200509	861
1.71401	5.54193	24.9332	21.1934	13.619	C 5.5419282,24.933237 21.193399	1.78909	0.200409	862
1.64525	2.87206	27.5255	24.9145	18.3238	C 2.8720583,27.525536 24.914519	1.78892	0.200353	863
1.37652	0.139462	21.5405	21.541	30.7306	C 0.13946244,21.54052 21.540972	1.78845	0.200728	864
2.29312	-3.73942	29.2983	29.536	21.6889	C -3.7394178,29.298281 29.535953	1.78903	0.201344	865
2.096	-3.73942	29.2983	29.536	21.6889	C -3.7394178,29.298281 29.535953	1.78938	0.201498	866
1.68523	5.54193	24.9332	21.1934	13.619	C 5.5419282,24.933237 21.193399	1.78926	0.201412	867
1.62991	4.20705	26.2294	23.0539	15.8864	C 4.2070492,26.229375 23.053903	1.78908	0.201369	868
1.89313	6.87666	23.6371	19.333	11.525	C 6.8766644,23.637129 19.333038	1.7892	0.201284	869
1.69353	-1.56036	30.5623	29.7013	21.9327	C -1.5603569,30.562338 29.70134	1.78909	0.201194	870
1.85666	8.21121	22.3411	17.4729	9.6033	C 8.2112136,22.34106 17.472864	1.78917	0.201091	871
1.59496	2.87206	27.5255	24.9145	18.3238	C 2.8720583,27.525536 24.914519	1.78894	0.201084	872
1.88049	6.69285	17.6411	14.3414	13.6138	C 6.6928506,17.641137 14.341437	1.78905	0.200992	873
1.5215	3.4131	19.1183	17.4686	20.2026	C 3.4130969,19.118251 17.468617	1.78874	0.201081	874
2.10483	0.201827	30.1179	28.636	23.7194	C 0.20182654,30.11791 28.636001	1.7891	0.20125	875
1.77283	12.2129	18.4533	11.8943	4.88236	C 12.21291,18.453263 11.894293	1.78909	0.201135	876
1.38997	-3.80395	34.0066	34.2186	33.1045	C -3.8039464,34.006557 34.218649	1.78863	0.201472	877
1.55132	-2.46864	32.7103	32.3577	29.8033	C -2.4686448,32.710332 32.357722	1.78836	0.201516	878
1.56927	9.54551	21.045	15.6129	7.86239	C 9.5455119,21.045044 15.612941	1.78811	0.201537	879
1.61427	0.139462	21.5405	21.541	30.7306	C 0.13946244,21.54052 21.540972	1.78791	0.201507	880
1.75598	-3.80395	34.0066	34.2186	33.1045	C -3.8039464,34.006557 34.218649	1.78788	0.201396	881
1.52148	8.21121	22.3411	17.4729	9.6033	C 8.2112136,22.34106 17.472864	1.78758	0.201481	882
2.14179	-3.80395	34.0066	34.2186	33.1045	C -3.8039464,34.006557 34.218649	1.78798	0.201719	883
1.76098	-2.46864	32.7103	32.3577	29.8033	C -2.4686448,32.710332 32.357722	1.78795	0.201607	884
1.9819	5.54193	24.9332	21.1934	13.619	C 5.5419282,24.933237 21.193399	1.78816	0.201599	885
1.8004	0.201827	30.1179	28.636	23.7194	C 0.20182654,30.11791 28.636001	1.78818	0.201485	886
1.64715	1.60317	24.1131	22.0909	12.1274	C 1.6031725,24.1131 22.090862	1.78802	0.201427	887
1.6321	10.8795	19.7491	13.7534	6.28662	C 10.879462,19.7491 13.753365	1.78784	0.201381	888
1.9759	-4.23165	33.1549	33.4239	27.7781	C -4.231652,33.154928 33.423886	1.78806	0.201367	889
1.81491	2.77474	24.1024	21.5256	11.5124	C 2.774742,24.102354 21.525567	1.78809	0.201255	890
1.8592	12.2129	18.4533	11.8943	4.88236	C 12.21291,18.453263 11.894293	1.78817	0.201156	891
1.7802	-3.80395	34.0066	34.2186	33.1045	C -3.8039464,34.006557 34.218649	1.78816	0.201044	892
1.40304	11.4959	16.8926	11.4034	10.5987	C 11.495927,16.892611 11.4034	1.78773	0.201344	893
1.77551	-3.80395	34.0066	34.2186	33.1045	C -3.8039464,34.006557 34.218649	1.78771	0.201232	894
1.9138	-2.46864	32.7103	32.3577	29.8033	C -2.4686448,32.710332 32.357722	1.78785	0.201163	895
1.61493	-3.80395	34.0066	34.2186	33.1045	C -3.8039464,34.006557 34.218649	1.78766	0.201134	896
1.39398	5.59552	17.5034	14.7537	14.4064	C 5.5955198,17.503405 14.753715	1.78722	0.201451	897
1.67826	-3.80395	34.0066	34.2186	33.1045	C -3.8039464,34.006557 34.218649	1.7871	0.201371	898
1.65379	0.139462	21.5405	21.541	30.7306	C 0.13946244,21.54052 21.540972	1.78695	0.201308	899
1.93217	2.87206	27.5255	24.9145	18.3238	C 2.8720583,27.525536 24.914519	1.78711	0.201254	900
1.71438	6.87666	23.6371	19.333	11.525	C 6.8766644,23.637129 19.333038	1.78703	0.201157	901
1.62827	-1.06812	26.7057	25.8134	16.5634	C -1.0681227,26.70569 25.813407	1.78686	0.201115	902
1.58092	-2.46864	32.7103	32.3577	29.8033	C -2.4686448,32.710332 32.357722	1.78663	0.20112	903
1.75365	4.95252	21.7364	19.5442	28.7285	C 4.952523,21.736432 19.544243	1.78659	0.201012	904
1.62464	0.139462	21.5405	21.541	30.7306	C 0.13946244,21.54052 21.540972	1.78641	0.200973	905
2.1035	10.8795	19.7491	13.7534	6.28662	C 10.879462,19.7491 13.753365	1.78676	0.201138	906
1.68774	3.4131	19.1183	17.4686	20.2026	C 3.4130969,19.118251 17.468617	1.78665	0.201054	907
1.51196	0.151701	23.4308	23.4313	36.367	C 0.1517011,23.430829 23.43132	1.78635	0.201149	908
1.5916	-3.80395	34.0066	34.2186	33.1045	C -3.8039464,34.006557 34.218649	1.78614	0.201142	909
1.5659	12.2129	18.4533	11.8943	4.88236	C 12.21291,18.453263 11.894293	1.78589	0.201164	910
2.05128	-3.80395	34.0066	34.2186	33.1045	C -3.8039464,34.006557 34.218649	1.78619	0.201246	911
1.82831	0.15782	24.376	24.3765	39.3615	C 0.15782043,24.375983 24.376494	1.78623	0.20114	912
1.73978	4.20705	26.2294	23.0539	15.8864	C 4.2070492,26.229375 23.053903	1.78618	0.201036	913
2.50685	-4.23165	33.1549	33.4239	27.7781	C -4.231652,33.154928 33.423886	1.78697	0.202335	914
1.78978	12.2129	18.4533	11.8943	4.88236	C 12.21291,18.453263 11.894293	1.78697	0.202224	915
1.73865	6.87666	23.6371	19.333	11.525	C 6.8766644,23.637129 19.333038	1.78692	0.20212	916
1.95852	-2.46864	32.7103	32.3577	29.8033	C -2.4686448,32.710332 32.357722	1.78711	0.202089	917
1.73132	6.68673	16.696	13.3963	11.8746	C 6.6867313,16.695982 13.396263	1.78705	0.201987	918
1.49462	-2.46864	32.7103	32.3577	29.8033	C -2.4686448,32.710332 32.357722	1.78673	0.202107	919
1.69509	2.54656	18.6411	18.8142	46.6852	C 2.546562,18.641107 18.814246	1.78663	0.20202	920
1.55126	14.7646	14.4713	7.336	4.82967	C 14.764604,14.471276 7.3360033	1.78637	0.202059	921
1.78441	12.5859	16.0854	10.0472	8.43077	C 12.585912,16.085418 10.047175	1.78637	0.201949	922
1.76183	10.8795	19.7491	13.7534	6.28662	C 10.879462,19.7491 13.753365	1.78634	0.201841	923
1.45862	8.88751	17.9166	13.5169	12.0882	C 8.8875122,17.9166 13.516883	1.78599	0.20202	924
2.10693	2.34112	17.1372	17.2964	39.4548	C 2.3411152,17.137215 17.296385	1.78634	0.202186	925
1.96933	-13.1758	56.2215	57.7448	26.5223	C -13.175762,56.221495 57.744759	1.78653	0.202166	926
1.86785	-3.73942	29.2983	29.536	21.6889	C -3.7394178,29.298281 29.535953	1.78662	0.202075	927
1.80512	-3.80395	34.0066	34.2186	33.1045	C -3.8039464,34.006557 34.218649	1.78664	0.201967	928
1.7048	-3.80395	34.0066	34.2186	33.1045	C -3.8039464,34.006557 34.218649	1.78655	0.201876	929
1.66956	4.20705	26.2294	23.0539	15.8864	C 4.2070492,26.229375 23.053903	1.78643	0.201803	930
1.86025	-1.13338	31.4141	30.4968	26.6755	C -1.1333846,31.414116 30.496837	1.78651	0.201709	931
1.48338	12.2129	18.4533	11.8943	4.88236	C 12.21291,18.453263 11.894293	1.78618	0.201845	932
2.03794	6.87666	23.6371	19.333	11.525	C 6.8766644,23.637129 19.333038	1.78645	0.201905	933
2.02681	-3.80395	34.0066	34.2186	33.1045	C -3.8039464,34.006557 34.218649	1.78671	0.20195	934
1.61617	3.86167	22.5438	20.9013	32.6067	C 3.8616694,22.543789 20.901337	1.78653	0.201919	935
1.87209	2.87206	27.5255	24.9145	18.3238	C 2.8720583,27.525536 24.914519	1.78662	0.201831	936
2.08175	6.87666	23.6371	19.333	11.525	C 6.8766644,23.637129 19.333038	1.78693	0.201953	937
2.09139	12.2129	18.4533	11.8943	4.88236	C 12.21291,18.453263 11.894293	1.78726	0.20209	938
1.29957	5.54193	24.9332	21.1934	13.619	C 5.5419282,24.933237 21.193399	1.78674	0.202608	939
2.02404	10.8795	19.7491	13.7534	6.28662	C 10.879462,19.7491 13.753365	1.78699	0.202648	940
1.55776	6.87666	23.6371	19.333	11.525	C 6.8766644,23.637129 19.333038	1.78675	0.202678	941
1.74174	10.8795	19.7491	13.7534	6.28662	C 10.879462,19.7491 13.753365	1.7867	0.202576	942
1.73435	-2.46864	32.7103	32.3577	29.8033	C -2.4686448,32.710332 32.357722	1.78664	0.202475	943
1.80853	12.2129	18.4533	11.8943	4.88236	C 12.21291,18.453263 11.894293	1.78667	0.202369	944
1.68693	-3.80395	34.0066	34.2186	33.1045	C -3.8039464,34.006557 34.218649	1.78656	0.202288	945
2.02388	0.58888	24.9659	24.9728	45.7004	C 0.58887958,24.965902 24.972846	1.78681	0.202328	946
1.8919	-2.40377	28.002	27.6747	19.0394	C -2.4037702,28.001985 27.67468	1.78692	0.20225	947
1.94203	2.64929	19.3931	19.5732	50.5323	C 2.6492854,19.393053 19.573176	1.78709	0.202206	948
1.58621	0.58888	24.9659	24.9728	45.7004	C 0.58887958,24.965902 24.972846	1.78688	0.202204	949
1.91816	10.8795	19.7491	13.7534	6.28662	C 10.879462,19.7491 13.753365	1.78701	0.202143	950
1.89078	10.8795	19.7491	13.7534	6.28662	C 10.879462,19.7491 13.753365	1.78712	0.202064	951
1.55906	0.201827	30.1179	28.636	23.7194	C 0.20182654,30.11791 28.636001	1.78688	0.202093	952
1.61039	6.87666	23.6371	19.333	11.525	C 6.8766644,23.637129 19.333038	1.7867	0.202068	953
1.7234	2.87206	27.5255	24.9145	18.3238	C 2.8720583,27.525536 24.914519	1.78663	0.201972	954
1.73853	9.54551	21.045	15.6129	7.86239	C 9.5455119,21.045044 15.612941	1.78658	0.201873	955
1.68597	4.20705	26.2294	23.0539	15.8864	C 4.2070492,26.229375 23.053903	1.78648	0.201793	956
1.41978	1.23067	20.7331	20.1835	26.9763	C 1.2306739,20.733097 20.18352	1.78609	0.202036	957
1.8312	8.21121	22.3411	17.4729	9.6033	C 8.2112136,22.34106 17.472864	1.78614	0.201935	958
1.80469	9.54551	21.045	15.6129	7.86239	C 9.5455119,21.045044 15.612941	1.78616	0.201831	959
1.73246	2.87206	27.5255	24.9145	18.3238	C 2.8720583,27.525536 24.914519	1.7861	0.201733	960
1.80928	2.87206	27.5255	24.9145	18.3238	C 2.8720583,27.525536 24.914519	1.78613	0.201629	961
1.68918	7.79018	17.7789	13.9292	12.8402	C 7.7901814,17.778868 13.92916	1.78603	0.201548	962
1.52702	9.31527	18.5071	14.1165	15.6598	C 9.3152715,18.507128 14.116535	1.78576	0.201616	963
1.60097	-3.80395	34.0066	34.2186	33.1045	C -3.8039464,34.006557 34.218649	1.78557	0.2016	964
1.90879	0.139462	21.5405	21.541	30.7306	C 0.13946244,21.54052 21.540972	1.78569	0.201534	965
2.25801	1.53698	28.8217	26.7752	20.9362	C 1.5369785,28.821715 26.775224	1.78618	0.202002	966
1.80116	4.50431	18.3108	16.1112	17.182	C 4.5043083,18.310828 16.111166	1.7862	0.201898	967
1.71101	-3.80395	34.0066	34.2186	33.1045	C -3.8039464,34.006557 34.218649	1.78612	0.201808	968
1.80715	1.23067	20.7331	20.1835	26.9763	C 1.2306739,20.733097 20.18352	1.78614	0.201705	969
1.29325	3.4131	19.1183	17.4686	20.2026	C 3.4130969,19.118251 17.468617	1.78563	0.202221	970
1.73614	-3.80395	34.0066	34.2186	33.1045	C -3.8039464,34.006557 34.218649	1.78558	0.202123	971
1.70571	-3.80395	34.0066	34.2186	33.1045	C -3.8039464,34.006557 34.218649	1.7855	0.202035	972
1.60257	6.87666	23.6371	19.333	11.525	C 6.8766644,23.637129 19.333038	1.78531	0.202016	973
1.70177	4.52267	21.1463	18.9467	23.7706	C 4.5226663,21.146291 18.946688	1.78523	0.20193	974
1.63734	0.139462	21.5405	21.541	30.7306	C 0.13946244,21.54052 21.540972	1.78508	0.201882	975
1.9691	0.15782	24.376	24.3765	39.3615	C 0.15782043,24.375983 24.376494	1.78526	0.201865	976
1.70655	5.60164	18.4486	15.6989	16.3164	C 5.6016391,18.44856 15.698889	1.78518	0.201777	977
1.6299	0.15782	24.376	24.3765	39.3615	C 0.15782043,24.375983 24.376494	1.78502	0.201735	978
1.67627	-3.73942	29.2983	29.536	21.6889	C -3.7394178,29.298281 29.535953	1.78491	0.201661	979
2.05025	12.2129	18.4533	11.8943	4.88236	C 12.21291,18.453263 11.894293	1.78518	0.201737	980
2.00071	-13.1758	56.2215	57.7448	26.5223	C -13.175762,56.221495 57.744759	1.7854	0.201751	981
1.50958	11.0699	16.3018	10.802	7.72392	C 11.069935,16.301754 10.80198	1.78512	0.20184	982
1.4085	2.33412	21.816	20.7164	28.4238	C 2.334124,21.815983 20.716417	1.78474	0.202095	983
1.87147	2.64929	19.3931	19.5732	50.5323	C 2.6492854,19.393053 19.573176	1.78483	0.202011	984
1.76019	8.21121	22.3411	17.4729	9.6033	C 8.2112136,22.34106 17.472864	1.7848	0.20191	985
1.6612	-3.80395	34.0066	34.2186	33.1045	C -3.8039464,34.006557 34.218649	1.78468	0.201846	986
2.13465	10.8795	19.7491	13.7534	6.28662	C 10.879462,19.7491 13.753365	1.78503	0.20205	987
2.02224	-3.80395	34.0066	34.2186	33.1045	C -3.8039464,34.006557 34.218649	1.78527	0.202089	988
2.05731	0.139462	21.5405	21.541	30.7306	C 0.13946244,21.54052 21.540972	1.78555	0.202172	989
1.70809	-3.80395	34.0066	34.2186	33.1045	C -3.8039464,34.006557 34.218649	1.78547	0.202085	990
2.14176	0.267525	25.4094	23.9521	14.259	C 0.26752493,25.409395 23.952135	1.78583	0.202299	991
1.91957	2.87206	27.5255	24.9145	18.3238	C 2.8720583,27.525536 24.914519	1.78596	0.202242	992
2.08614	-4.06757	31.8694	32.1279	25.6628	C -4.067574,31.869379 32.127908	1.78627	0.202364	993
1.63726	0.145582	22.4857	22.4861	33.4902	C 0.14558177,22.485674 22.486146	1.78612	0.202318	994
1.7889	5.54193	24.9332	21.1934	13.619	C 5.5419282,24.933237 21.193399	1.78612	0.202216	995
1.7897	-3.73942	29.2983	29.536	21.6889	C -3.7394178,29.298281 29.535953	1.78612	0.202114	996
1.7692	-4.06757	31.8694	32.1279	25.6628	C -4.067574,31.869379 32.127908	1.78611	0.202013	997
1.72214	0.139462	21.5405	21.541	30.7306	C 0.13946244,21.54052 21.540972	1.78604	0.201922	998
2.14845	4.20705	26.2294	23.0539	15.8864	C 4.2070492,26.229375 23.053903	1.7864	0.202146	999
1.73764	5.54193	24.9332	21.1934	13.619	C 5.5419282,24.933237 21.193399	1.78636	0.202051	1000
2.058	2.87206	27.5255	24.9145	18.3238		1.78663	0.202133	1001
1.99046	-1.06812	26.7057	25.8134	16.5634		1.78683	0.202134	1002
1.74087	6.87666	23.6371	19.333	11.525		1.78678	0.202038	1003
1.98219	8.21121	22.3411	17.4729	9.6033		1.78698	0.202032	1004
1.64603	3.4131	19.1183	17.4686	20.2026		1.78684	0.20198	1005
1.53991	8.21121	22.3411	17.4729	9.6033		1.78659	0.20203	1006
1.91716	0.15782	24.376	24.3765	39.3615		1.78672	0.201971	1007
1.7076	-3.11587	34.6563	34.7961	40.0408		1.78664	0.201886	1008
1.79358	0.139462	21.5405	21.541	30.7306		1.78665	0.201786	1009
1.80507	-3.73942	29.2983	29.536	21.6889		1.78667	0.201687	1010
1.90213	1.53698	28.8217	26.7752	20.9362		1.78678	0.20162	1011
1.81893	-2.46864	32.7103	32.3577	29.8033		1.78682	0.201523	1012
1.33245	5.19852	15.5474	14.0265	26.261		1.78637	0.201928	1013
1.65877	-3.73942	29.2983	29.536	21.6889		1.78624	0.201868	1014
2.32536	0.139462	21.5405	21.541	30.7306		1.78677	0.202477	1015
1.95284	11.0638	15.3566	9.85681	6.4289		1.78694	0.202444	1016
2.18212	9.54551	21.045	15.6129	7.86239		1.78732	0.202724	1017
1.50947	6.87666	23.6371	19.333	11.525		1.78705	0.202811	1018
1.83041	9.54551	21.045	15.6129	7.86239		1.78709	0.202716	1019
1.75416	2.32189	19.9257	18.8261	23.4664		1.78706	0.202619	1020
1.64228	-2.46864	32.7103	32.3577	29.8033		1.78692	0.202571	1021
1.42824	11.4959	16.8926	11.4034	10.5987		1.78657	0.202782	1022
1.62174	2.87206	27.5255	24.9145	18.3238		1.78641	0.202748	1023
1.63408	2.34112	17.1372	17.2964	39.4548		1.78626	0.202705	1024
1.54209	12.5859	16.0854	10.0472	8.43077		1.78602	0.20275	1025
1.92482	0.58888	24.9659	24.9728	45.7004		1.78616	0.202697	1026
1.79665	4.20705	26.2294	23.0539	15.8864		1.78617	0.202598	1027
1.59279	5.54193	24.9332	21.1934	13.619		1.78598	0.20259	1028
1.42031	12.5859	16.0854	10.0472	8.43077		1.78562	0.202812	1029
1.66892	-3.80395	34.0066	34.2186	33.1045		1.78551	0.202746	1030
1.54598	-4.06757	31.8694	32.1279	25.6628		1.78528	0.202785	1031
1.8075	-3.80395	34.0066	34.2186	33.1045		1.7853	0.202687	1032
1.60646	1.20682	25.3898	25.4185	53.7139		1.78513	0.202666	1033
1.58894	2.64929	19.3931	19.5732	50.5323		1.78494	0.202659	1034
1.68291	-4.06757	31.8694	32.1279	25.6628		1.78484	0.202586	1035
1.56915	-3.80395	34.0066	34.2186	33.1045		1.78463	0.202599	1036
1.49944	0.15782	24.376	24.3765	39.3615		1.78435	0.202695	1037
1.6025	0.58888	24.9659	24.9728	45.7004		1.78418	0.202676	1038
1.53871	2.34024	22.7611	21.6616	31.0773		1.78394	0.202721	1039
1.97481	3.08415	19.8305	20.0689	57.573		1.78413	0.20271	1040
1.34559	8.21121	22.3411	17.4729	9.6033		1.7837	0.203068	1041
1.98853	-3.80395	34.0066	34.2186	33.1045		1.7839	0.203069	1042
1.62565	-3.80395	34.0066	34.2186	33.1045		1.78375	0.203031	1043
1.72175	0.58888	24.9659	24.9728	45.7004		1.78369	0.202943	1044
1.62581	0.15782	24.376	24.3765	39.3615		1.78354	0.202904	1045
1.67337	-3.80395	34.0066	34.2186	33.1045		1.78343	0.202836	1046
1.96334	-3.80395	34.0066	34.2186	33.1045		1.78361	0.202815	1047
1.70265	8.21121	22.3411	17.4729	9.6033		1.78353	0.202734	1048
2.4864	14.877	15.8622	8.17892	2.59252		1.7842	0.203796	1049
1.81893	0.58888	24.9659	24.9728	45.7004		1.78423	0.203701	1050
1.72605	8.21121	22.3411	17.4729	9.6033		1.78418	0.203612	1051
2.00401	8.88751	17.9166	13.5169	12.0882		1.78438	0.203628	1052
1.723	2.87206	27.5255	24.9145	18.3238		1.78433	0.20354	1053
1.62711	-3.80395	34.0066	34.2186	33.1045		1.78418	0.203501	1054
2.32825	-1.06812	26.7057	25.8134	16.5634		1.78469	0.204093	1055
1.94675	-3.80395	34.0066	34.2186	33.1045		1.78485	0.204057	1056
1.70589	5.54193	24.9332	21.1934	13.619		1.78477	0.203975	1057
1.68792	4.20705	26.2294	23.0539	15.8864		1.78468	0.2039	1058
1.86152	5.54193	24.9332	21.1934	13.619		1.78475	0.203818	1059
1.86648	4.50431	18.3108	16.1112	17.182		1.78483	0.203737	1060
1.8384	2.77077	23.3512	22.2585	36.7288		1.78488	0.203647	1061
1.74497	0.139462	21.5405	21.541	30.7306		1.78484	0.203555	1062
1.57492	0.139462	21.5405	21.541	30.7306		1.78465	0.203561	1063
2.45222	0.139462	21.5405	21.541	30.7306		1.78527	0.204492	1064
1.55014	0.139462	21.5405	21.541	30.7306		1.78505	0.204523	1065
1.62007	6.87666	23.6371	19.333	11.525		1.7849	0.204489	1066
1.81588	13.5456	17.1576	10.036	3.65053		1.78493	0.204395	1067
1.7261	-3.80395	34.0066	34.2186	33.1045		1.78487	0.204308	1068
1.87804	10.8795	19.7491	13.7534	6.28662		1.78496	0.204232	1069
2.37343	0.139462	21.5405	21.541	30.7306		1.78551	0.204927	1070
1.86492	-3.80395	34.0066	34.2186	33.1045		1.78558	0.204846	1071
1.86448	-1.13338	31.4141	30.4968	26.6755		1.78566	0.204765	1072
1.69146	0.139462	21.5405	21.541	30.7306		1.78557	0.204689	1073
1.5985	7.78406	16.8337	12.984	11.1567		1.78539	0.204673	1074
2.18212	5.61388	20.3389	17.5892	20.4842		1.78576	0.204936	1075
1.69978	-3.80395	34.0066	34.2186	33.1045		1.78568	0.204857	1076
1.98705	4.20705	26.2294	23.0539	15.8864		1.78587	0.204854	1077
1.51926	5.59552	17.5034	14.7537	14.4064		1.78562	0.20492	1078
1.78851	12.2129	18.4533	11.8943	4.88236		1.78563	0.204825	1079
2.28388	5.54193	24.9332	21.1934	13.619		1.78609	0.20529	1080
1.4981	4.20705	26.2294	23.0539	15.8864		1.78582	0.205382	1081
1.63705	12.5859	16.0854	10.0472	8.43077		1.78568	0.205337	1082
1.57743	0.139462	21.5405	21.541	30.7306		1.78549	0.205339	1083
1.6619	7.77794	15.8886	12.0388	9.59501		1.78538	0.205279	1084
1.83774	4.20705	26.2294	23.0539	15.8864		1.78543	0.20519	1085
1.64713	5.61388	20.3389	17.5892	20.4842		1.7853	0.205139	1086
1.66738	2.87206	27.5255	24.9145	18.3238		1.78519	0.205075	1087
1.56828	-3.80395	34.0066	34.2186	33.1045		1.78499	0.205087	1088
1.81281	2.34112	17.1372	17.2964	39.4548		1.78502	0.204994	1089
1.93617	1.20682	25.3898	25.4185	53.7139		1.78515	0.204951	1090
1.61605	6.87666	23.6371	19.333	11.525		1.785	0.204921	1091
1.58511	0.139462	21.5405	21.541	30.7306		1.78482	0.204916	1092
2.09873	0.139462	21.5405	21.541	30.7306		1.7851	0.205042	1093
1.93517	-2.46864	32.7103	32.3577	29.8033		1.78524	0.204999	1094
1.62436	3.4131	19.1183	17.4686	20.2026		1.78509	0.204963	1095
1.66413	-1.56036	30.5623	29.7013	21.9327		1.78498	0.204902	1096
2.23667	14.877	15.8622	8.17892	2.59252		1.78539	0.205262	1097
1.68608	-3.80395	34.0066	34.2186	33.1045		1.7853	0.20519	1098
1.94042	8.21121	22.3411	17.4729	9.6033		1.78545	0.20515	1099
1.80126	9.54551	21.045	15.6129	7.86239		1.78546	0.205057	1100
1.98502	3.86167	22.5438	20.9013	32.6067		1.78564	0.205052	1101
1.9768	-3.80395	34.0066	34.2186	33.1045		1.78581	0.20504	1102
2.0069	0.201827	30.1179	28.636	23.7194		1.78602	0.205055	1103
1.79447	7.7963	18.724	14.8743	14.6419		1.78602	0.204962	1104
1.56474	5.59552	17.5034	14.7537	14.4064		1.78582	0.204977	1105
1.87565	-4.23165	33.1549	33.4239	27.7781		1.7859	0.204902	1106
1.62078	1.53698	28.8217	26.7752	20.9362		1.78575	0.20487	1107
1.82744	-3.80395	34.0066	34.2186	33.1045		1.78579	0.204781	1108
1.56525	2.34112	17.1372	17.2964	39.4548		1.78559	0.204796	1109
1.58782	0.139462	21.5405	21.541	30.7306		1.78542	0.20479	1110
1.93412	6.87666	23.6371	19.333	11.525		1.78555	0.204746	1111
1.83167	-13.1758	56.2215	57.7448	26.5223		1.78559	0.204658	1112
1.67325	-4.23165	33.1549	33.4239	27.7781		1.78549	0.204594	1113
1.88158	2.34112	17.1372	17.2964	39.4548		1.78558	0.204522	1114
1.81268	-4.23165	33.1549	33.4239	27.7781		1.7856	0.204432	1115
2.16224	2.87206	27.5255	24.9145	18.3238		1.78594	0.204651	1116
1.5871	9.97872	17.1092	12.1594	9.78574		1.78576	0.204646	1117
1.79041	0.201827	30.1179	28.636	23.7194		1.78576	0.204555	1118
1.74207	0.58888	24.9659	24.9728	45.7004		1.78572	0.204467	1119
1.58779	8.88751	17.9166	13.5169	12.0882		1.78555	0.204461	1120
1.84056	2.87206	27.5255	24.9145	18.3238		1.7856	0.204377	1121
1.73645	9.97872	17.1092	12.1594	9.78574		1.78555	0.204291	1122
1.42035	10.4057	17.6999	12.7599	13.002		1.78523	0.20449	1123
1.85985	5.54193	24.9332	21.1934	13.619		1.78529	0.204411	1124
1.94652	12.1611	15.4943	9.44453	5.9048		1.78544	0.204377	1125
1.88235	0.139462	21.5405	21.541	30.7306		1.78552	0.204307	1126
1.77644	1.53698	28.8217	26.7752	20.9362		1.78552	0.204216	1127
1.54534	2.34112	17.1372	17.2964	39.4548		1.7853	0.204251	1128
1.74046	-3.80395	34.0066	34.2186	33.1045		1.78526	0.204164	1129
1.78469	14.877	15.8622	8.17892	2.59252		1.78526	0.204074	1130
1.63303	6.70509	19.5314	16.2318	17.4411		1.78513	0.204034	1131
1.35996	1.23067	20.7331	20.1835	26.9763		1.78475	0.204335	1132
1.73311	-1.13338	31.4141	30.4968	26.6755		1.78471	0.20425	1133
1.57278	6.87666	23.6371	19.333	11.525		1.78452	0.204257	1134
1.91835	12.2129	18.4533	11.8943	4.88236		1.78464	0.204206	1135
1.5551	6.04332	20.9291	18.1872	25.0961		1.78444	0.204229	1136
2.01255	-3.80395	34.0066	34.2186	33.1045		1.78464	0.204251	1137
1.44463	11.0699	16.3018	10.802	7.72392		1.78434	0.20441	1138
1.81793	-4.23165	33.1549	33.4239	27.7781		1.78437	0.204323	1139
1.59782	6.69285	17.6411	14.3414	13.6138		1.7842	0.204308	1140
1.99773	14.877	15.8622	8.17892	2.59252		1.78439	0.204316	1141
2.0698	0.58888	24.9659	24.9728	45.7004		1.78464	0.204401	1142
1.50571	3.4131	19.1183	17.4686	20.2026		1.7844	0.204478	1143
2.07623	-3.80395	34.0066	34.2186	33.1045		1.78465	0.204571	1144
1.90366	0.139462	21.5405	21.541	30.7306		1.78476	0.204511	1145
1.63492	5.59552	17.5034	14.7537	14.4064		1.78462	0.20447	1146
2.03669	3.78223	25.3772	22.2563	12.31		1.78484	0.204516	1147
1.73002	-3.73942	29.2983	29.536	21.6889		1.7848	0.204433	1148
1.65617	-3.80395	34.0066	34.2186	33.1045		1.78468	0.20438	1149
1.45514	5.61388	20.3389	17.5892	20.4842		1.7844	0.204522	1150
1.89708	0.15782	24.376	24.3765	39.3615		1.7845	0.20446	1151
1.77499	-3.80395	34.0066	34.2186	33.1045		1.78449	0.204371	1152
1.62676	-3.80395	34.0066	34.2186	33.1045		1.78435	0.204335	1153
2.15765	0.139462	21.5405	21.541	30.7306		1.78467	0.204542	1154
1.65423	0.139462	21.5405	21.541	30.7306		1.78456	0.204489	1155
1.76259	0.139462	21.5405	21.541	30.7306		1.78454	0.204402	1156
1.40658	0.58888	24.9659	24.9728	45.7004		1.78422	0.204615	1157
1.59861	5.54193	24.9332	21.1934	13.619		1.78406	0.204599	1158
1.61038	-2.46864	32.7103	32.3577	29.8033		1.78391	0.204575	1159
1.58654	1.53698	28.8217	26.7752	20.9362		1.78374	0.204569	1160
1.63188	1.27502	26.6842	24.6828	15.1413		1.78361	0.204529	1161
1.83413	2.34024	22.7611	21.6616	31.0773		1.78365	0.204446	1162
1.72966	-3.73942	29.2983	29.536	21.6889		1.7836	0.204364	1163
2.00465	13.5456	17.1576	10.036	3.65053		1.78379	0.204379	1164
1.41666	-3.80395	34.0066	34.2186	33.1045		1.78348	0.204574	1165
1.6462	10.8795	19.7491	13.7534	6.28662		1.78336	0.204526	1166
1.48934	0.139462	21.5405	21.541	30.7306		1.78311	0.204619	1167
2.09059	0.58888	24.9659	24.9728	45.7004		1.78337	0.20473	1168
1.77936	0.58888	24.9659	24.9728	45.7004		1.78337	0.204642	1169
1.52011	13.6755	15.2783	8.69131	6.50798		1.78314	0.204699	1170
1.96925	1.53698	28.8217	26.7752	20.9362		1.7833	0.204684	1171
1.68326	1.53698	28.8217	26.7752	20.9362		1.78322	0.204617	1172
1.5675	12.5859	16.0854	10.0472	8.43077		1.78303	0.204627	1173
1.91564	-3.80395	34.0066	34.2186	33.1045		1.78314	0.204576	1174
2.00783	6.87666	23.6371	19.333	11.525		1.78334	0.204594	1175
1.68355	7.13406	20.1217	16.8302	21.7052		1.78325	0.204528	1176
2.01924	0.201827	30.1179	28.636	23.7194		1.78345	0.204557	1177
1.67837	0.201827	30.1179	28.636	23.7194		1.78336	0.204493	1178
1.92235	1.43909	25.3986	23.3868	13.5925		1.78348	0.204446	1179
1.59986	2.87206	27.5255	24.9145	18.3238		1.78332	0.204429	1180
1.79505	-3.80395	34.0066	34.2186	33.1045		1.78333	0.204343	1181
1.57355	1.53698	28.8217	26.7752	20.9362		1.78316	0.204347	1182
1.69082	2.87206	27.5255	24.9145	18.3238		1.78308	0.204278	1183
1.75578	0.139462	21.5405	21.541	30.7306		1.78306	0.204194	1184
1.68649	-3.73942	29.2983	29.536	21.6889		1.78297	0.204127	1185
1.7976	-3.80395	34.0066	34.2186	33.1045		1.78299	0.204041	1186
1.77979	-2.40377	28.002	27.6747	19.0394		1.78298	0.203955	1187
1.67243	0.139462	21.5405	21.541	30.7306		1.78289	0.203894	1188
1.66973	-3.80395	34.0066	34.2186	33.1045		1.7828	0.203835	1189
1.91119	0.201827	30.1179	28.636	23.7194		1.7829	0.203783	1190
1.82859	0.58888	24.9659	24.9728	45.7004		1.78294	0.203702	1191
1.79934	4.20705	26.2294	23.0539	15.8864		1.78296	0.203617	1192
1.81755	-2.46864	32.7103	32.3577	29.8033		1.78298	0.203534	1193
1.84776	-4.23165	33.1549	33.4239	27.7781		1.78304	0.203457	1194
1.63909	1.67984	24.1585	23.6156	41.0948		1.78292	0.203414	1195
1.70612	6.70509	19.5314	16.2318	17.4411		1.78285	0.203341	1196
1.74626	1.53698	28.8217	26.7752	20.9362		1.78282	0.203259	1197
1.78837	7.77794	15.8886	12.0388	9.59501		1.78283	0.203174	1198
1.52657	0.201827	30.1179	28.636	23.7194		1.78261	0.203224	1199
1.91317	-3.80395	34.0066	34.2186	33.1045		1.78272	0.203174	1200
2.22731	-3.80395	34.0066	34.2186	33.1045		1.78309	0.203495	1201
1.73811	-3.73942	29.2983	29.536	21.6889		1.78306	0.203414	1202
1.90629	0.15782	24.376	24.3765	39.3615		1.78316	0.20336	1203
2.52038	2.34112	17.1372	17.2964	39.4548		1.78377	0.204383	1204
1.77067	0.201827	30.1179	28.636	23.7194		1.78376	0.204299	1205
1.49594	-2.46864	32.7103	32.3577	29.8033		1.78352	0.204382	1206
1.81107	6.04332	20.9291	18.1872	25.0961		1.78354	0.204299	1207
1.60366	-3.80395	34.0066	34.2186	33.1045		1.7834	0.20428	1208
2.10192	9.54551	21.045	15.6129	7.86239		1.78366	0.2044	1209
1.70812	2.64929	19.3931	19.5732	50.5323		1.7836	0.204327	1210
1.97868	2.34112	17.1372	17.2964	39.4548		1.78376	0.20432	1211
1.79159	2.87206	27.5255	24.9145	18.3238		1.78376	0.204236	1212
1.60655	-1.56036	30.5623	29.7013	21.9327		1.78362	0.204215	1213
1.66826	1.53698	28.8217	26.7752	20.9362		1.78352	0.204157	1214
1.74272	-1.13338	31.4141	30.4968	26.6755		1.78349	0.204077	1215
1.736	5.54193	24.9332	21.1934	13.619		1.78345	0.203997	1216
1.70303	8.21121	22.3411	17.4729	9.6033		1.78338	0.203926	1217
1.69739	-3.80395	34.0066	34.2186	33.1045		1.78331	0.203857	1218
1.57164	10.8795	19.7491	13.7534	6.28662		1.78314	0.203864	1219
1.88348	2.93882	22.8168	20.2296	10.1668		1.78322	0.203801	1220
1.85449	-4.23165	33.1549	33.4239	27.7781		1.78328	0.203727	1221
1.53801	0.201827	30.1179	28.636	23.7194		1.78308	0.203765	1222
1.99848	12.2129	18.4533	11.8943	4.88236		1.78326	0.203774	1223
1.5459	10.4057	17.6999	12.7599	13.002		1.78306	0.203804	1224
1.96834	12.2129	18.4533	11.8943	4.88236		1.78321	0.203789	1225
1.9366	9.54551	21.045	15.6129	7.86239		1.78334	0.203753	1226
1.82847	-1.56036	30.5623	29.7013	21.9327		1.78338	0.203674	1227
1.56804	-3.80395	34.0066	34.2186	33.1045		1.7832	0.203684	1228
1.66259	-2.46864	32.7103	32.3577	29.8033		1.7831	0.20363	1229
1.69919	0.58888	24.9659	24.9728	45.7004		1.78303	0.203561	1230
1.67099	-3.80395	34.0066	34.2186	33.1045		1.78294	0.203504	1231
1.80282	1.23067	20.7331	20.1835	26.9763		1.78296	0.203422	1232
1.77909	-2.46864	32.7103	32.3577	29.8033		1.78296	0.203339	1233
1.59099	-2.46864	32.7103	32.3577	29.8033		1.7828	0.20333	1234
1.77074	0.145582	22.4857	22.4861	33.4902		1.78279	0.203248	1235
1.72434	0.58888	24.9659	24.9728	45.7004		1.78274	0.203173	1236
1.54886	-3.80395	34.0066	34.2186	33.1045		1.78255	0.203199	1237
1.65834	7.77794	15.8886	12.0388	9.59501		1.78245	0.203148	1238
1.60777	0.139462	21.5405	21.541	30.7306		1.78231	0.203126	1239
1.73559	2.87206	27.5255	24.9145	18.3238		1.78227	0.203049	1240
1.99441	-3.80395	34.0066	34.2186	33.1045		1.78245	0.203056	1241
1.70112	2.87206	27.5255	24.9145	18.3238		1.78238	0.202987	1242
1.69304	-3.80395	34.0066	34.2186	33.1045		1.78231	0.202921	1243
2.09012	-2.46864	32.7103	32.3577	29.8033		1.78256	0.203027	1244
1.75081	1.53698	28.8217	26.7752	20.9362		1.78253	0.202948	1245
1.77639	1.53698	28.8217	26.7752	20.9362		1.78253	0.202866	1246
1.78067	10.8795	19.7491	13.7534	6.28662		1.78252	0.202785	1247
1.51845	2.32189	19.9257	18.8261	23.4664		1.78231	0.202841	1248
1.70298	-3.80395	34.0066	34.2186	33.1045		1.78225	0.202773	1249
1.59981	10.8795	19.7491	13.7534	6.28662		1.7821	0.202757	1250
2.11632	-3.73942	29.2983	29.536	21.6889		1.78237	0.202896	1251
2.17311	-3.80395	34.0066	34.2186	33.1045		1.78268	0.203115	1252
1.97862	1.53698	28.8217	26.7752	20.9362		1.78284	0.20311	1253
1.81641	4.20705	26.2294	23.0539	15.8864		1.78287	0.203031	1254
2.04009	-4.23165	33.1549	33.4239	27.7781		1.78307	0.20308	1255
1.91562	4.20705	26.2294	23.0539	15.8864		1.78318	0.203033	1256
1.56396	-3.73942	29.2983	29.536	21.6889		1.783	0.203047	1257
1.64569	0.139462	21.5405	21.541	30.7306		1.78289	0.203003	1258
1.65335	8.21121	22.3411	17.4729	9.6033		1.78279	0.202955	1259
1.90238	0.139462	21.5405	21.541	30.7306		1.78288	0.202902	1260
1.69487	-3.80395	34.0066	34.2186	33.1045		1.78281	0.202837	1261
1.74751	9.54551	21.045	15.6129	7.86239		1.78279	0.202759	1262
2.18624	-3.80395	34.0066	34.2186	33.1045		1.78311	0.202996	1263
1.86361	4.20705	26.2294	23.0539	15.8864		1.78317	0.202928	1264
1.72691	7.77794	15.8886	12.0388	9.59501		1.78313	0.202854	1265
1.63857	-1.2322	27.9912	27.1094	18.2684		1.78301	0.202815	1266
1.95293	0.139462	21.5405	21.541	30.7306		1.78315	0.202791	1267
2.0756	8.22472	19.3144	15.4733	18.5613		1.78338	0.202877	1268
1.65229	8.21121	22.3411	17.4729	9.6033		1.78327	0.20283	1269
1.62747	5.54193	24.9332	21.1934	13.619		1.78315	0.202798	1270
1.87089	2.44659	26.6735	24.1175	14.4566		1.78322	0.202733	1271
1.8355	0.139462	21.5405	21.541	30.7306		1.78326	0.202658	1272
1.78353	10.8795	19.7491	13.7534	6.28662		1.78326	0.202579	1273
1.72666	-1.13338	31.4141	30.4968	26.6755		1.78322	0.202505	1274
1.56497	6.87666	23.6371	19.333	11.525		1.78304	0.202518	1275
1.95464	5.54193	24.9332	21.1934	13.619		1.78318	0.202496	1276
1.5144	2.32189	19.9257	18.8261	23.4664		1.78297	0.202556	1277
1.8901	0.58888	24.9659	24.9728	45.7004		1.78305	0.202499	1278
2.00706	-1.13338	31.4141	30.4968	26.6755		1.78323	0.202516	1279
1.95061	-3.80395	34.0066	34.2186	33.1045		1.78336	0.202491	1280
1.58839	-3.80395	34.0066	34.2186	33.1045		1.78321	0.202485	1281
1.81152	-3.80395	34.0066	34.2186	33.1045		1.78323	0.202408	1282
1.8003	7.13406	20.1217	16.8302	21.7052		1.78324	0.20233	1283
1.7373	9.54551	21.045	15.6129	7.86239		1.78321	0.202255	1284
1.53621	-2.40377	28.002	27.6747	19.0394		1.78301	0.202293	1285
1.57034	0.15782	24.376	24.3765	39.3615		1.78285	0.202302	1286
1.47635	0.139462	21.5405	21.541	30.7306		1.78261	0.202403	1287
1.63924	0.139462	21.5405	21.541	30.7306		1.7825	0.202364	1288
1.6698	0.139462	21.5405	21.541	30.7306		1.78241	0.20231	1289
1.74041	6.87666	23.6371	19.333	11.525		1.78238	0.202235	1290
1.883	4.20705	26.2294	23.0539	15.8864		1.78246	0.202176	1291
1.8797	10.8795	19.7491	13.7534	6.28662		1.78253	0.202116	1292
1.76574	-3.73942	29.2983	29.536	21.6889		1.78252	0.202038	1293
1.84568	0.201827	30.1179	28.636	23.7194		1.78257	0.201967	1294
1.83756	5.61388	20.3389	17.5892	20.4842		1.78261	0.201895	1295
1.66969	-2.46864	32.7103	32.3577	29.8033		1.78252	0.201841	1296
2.19369	13.5456	17.1576	10.036	3.65053		1.78284	0.202086	1297
1.85646	0.201827	30.1179	28.636	23.7194		1.7829	0.202019	1298
1.82584	-3.80395	34.0066	34.2186	33.1045		1.78293	0.201944	1299
1.76823	0.139462	21.5405	21.541	30.7306		1.78292	0.201867	1300
1.64506	0.139462	21.5405	21.541	30.7306		1.78281	0.201826	1301
1.72183	6.87666	23.6371	19.333	11.525		1.78277	0.201755	1302
1.92509	1.53698	28.8217	26.7752	20.9362		1.78287	0.201716	1303
2.17778	0.139462	21.5405	21.541	30.7306		1.78318	0.201935	1304
1.73708	2.34112	17.1372	17.2964	39.4548		1.78314	0.201862	1305
1.62529	5.54193	24.9332	21.1934	13.619		1.78302	0.201832	1306
2.06718	-3.73942	29.2983	29.536	21.6889		1.78324	0.201907	1307
1.6333	0.139462	21.5405	21.541	30.7306		1.78312	0.201873	1308
1.52964	1.24903	23.5686	23.019	35.0973		1.78293	0.201917	1309
1.70809	1.53698	28.8217	26.7752	20.9362		1.78287	0.201851	1310
1.68943	-3.80395	34.0066	34.2186	33.1045		1.7828	0.20179	1311
1.4762	0.201827	30.1179	28.636	23.7194		1.78257	0.201891	1312
1.81269	-2.40377	28.002	27.6747	19.0394		1.78259	0.201815	1313
1.57949	5.59552	17.5034	14.7537	14.4064		1.78244	0.201816	1314
1.60848	-3.80395	34.0066	34.2186	33.1045		1.7823	0.201796	1315
1.47733	-3.80395	34.0066	34.2186	33.1045		1.78207	0.201895	1316
1.73202	8.21121	22.3411	17.4729	9.6033		1.78203	0.201823	1317
1.86255	-2.40377	28.002	27.6747	19.0394		1.7821	0.201758	1318
1.68648	0.201827	30.1179	28.636	23.7194		1.78202	0.201699	1319
1.63335	4.95252	21.7364	19.5442	28.7285		1.78191	0.201664	1320
1.60513	1.53698	28.8217	26.7752	20.9362		1.78178	0.201646	1321
1.79138	6.87666	23.6371	19.333	11.525		1.78178	0.20157	1322
1.82404	-3.80395	34.0066	34.2186	33.1045		1.78182	0.201497	1323
1.78069	-3.80395	34.0066	34.2186	33.1045		1.78182	0.201421	1324
1.89566	10.8795	19.7491	13.7534	6.28662		1.7819	0.201369	1325
1.65597	10.8795	19.7491	13.7534	6.28662		1.78181	0.201323	1326
1.66748	0.267525	25.4094	23.9521	14.259		1.78172	0.201271	1327
1.62529	10.8795	19.7491	13.7534	6.28662		1.7816	0.201241	1328
1.79635	13.5456	17.1576	10.036	3.65053		1.78161	0.201166	1329
1.79049	-3.80395	34.0066	34.2186	33.1045		1.78162	0.20109	1330
1.7157	-0.0606312	27.9805	26.5441	17.5139		1.78157	0.201023	1331
1.71205	0.139462	21.5405	21.541	30.7306		1.78152	0.200956	1332
1.935	-3.80395	34.0066	34.2186	33.1045		1.78163	0.200925	1333
2.04832	0.58888	24.9659	24.9728	45.7004		1.78183	0.200982	1334
1.57178	0.201827	30.1179	28.636	23.7194		1.78168	0.200989	1335
1.59448	0.139462	21.5405	21.541	30.7306		1.78154	0.200979	1336
1.66045	5.54193	24.9332	21.1934	13.619		1.78145	0.200931	1337
1.89575	-0.224709	29.266	27.8401	19.2678		1.78153	0.20088	1338
1.50393	2.34112	17.1372	17.2964	39.4548		1.78132	0.200949	1339
1.88473	0.58888	24.9659	24.9728	45.7004		1.7814	0.200893	1340
1.62188	1.23067	20.7331	20.1835	26.9763		1.78128	0.200866	1341
1.7197	0.15782	24.376	24.3765	39.3615		1.78124	0.200798	1342
1.84951	5.54193	24.9332	21.1934	13.619		1.78129	0.200732	1343
2.18287	-4.23165	33.1549	33.4239	27.7781		1.78159	0.200956	1344
2.11156	-3.9035	30.5838	30.8319	23.6346		1.78183	0.201082	1345
2.14579	2.64929	19.3931	19.5732	50.5323		1.7821	0.201252	1346
1.98018	-13.1758	56.2215	57.7448	26.5223		1.78225	0.20125	1347
1.76651	15.8528	13.6644	5.9816	3.39629		1.78224	0.201175	1348
1.6002	4.20705	26.2294	23.0539	15.8864		1.7821	0.201162	1349
1.77761	2.87206	27.5255	24.9145	18.3238		1.7821	0.201087	1350
1.73719	5.59552	17.5034	14.7537	14.4064		1.78207	0.201017	1351
1.87992	10.8795	19.7491	13.7534	6.28662		1.78214	0.20096	1352
1.90117	0.58888	24.9659	24.9728	45.7004		1.78223	0.200912	1353
1.7826	4.50431	18.3108	16.1112	17.182		1.78223	0.200837	1354
1.40899	-3.73942	29.2983	29.536	21.6889		1.78195	0.201019	1355
1.84465	3.78223	25.3772	22.2563	12.31		1.782	0.200952	1356
1.70603	1.53698	28.8217	26.7752	20.9362		1.78194	0.200888	1357
1.79607	0.201827	30.1179	28.636	23.7194		1.78195	0.200815	1358
1.93315	2.34112	17.1372	17.2964	39.4548		1.78206	0.200783	1359
1.66333	5.54193	24.9332	21.1934	13.619		1.78197	0.200735	1360
1.79034	9.54551	21.045	15.6129	7.86239		1.78198	0.200661	1361
1.95208	11.0699	16.3018	10.802	7.72392		1.78211	0.20064	1362
1.54013	5.54193	24.9332	21.1934	13.619		1.78193	0.200674	1363
1.8082	0.15782	24.376	24.3765	39.3615		1.78195	0.200601	1364
1.98961	-3.80395	34.0066	34.2186	33.1045		1.7821	0.200606	1365
1.77125	-1.13338	31.4141	30.4968	26.6755		1.78209	0.200533	1366
2.01124	10.8795	19.7491	13.7534	6.28662		1.78226	0.200556	1367
1.88308	9.54551	21.045	15.6129	7.86239		1.78233	0.200501	1368
2.04487	0.139462	21.5405	21.541	30.7306		1.78252	0.200553	1369
1.72187	12.2129	18.4533	11.8943	4.88236		1.78248	0.200486	1370
1.7309	-3.80395	34.0066	34.2186	33.1045		1.78244	0.200418	1371
1.77593	9.54551	21.045	15.6129	7.86239		1.78244	0.200345	1372
1.98595	0.139462	21.5405	21.541	30.7306		1.78259	0.200347	1373
1.59499	-3.73942	29.2983	29.536	21.6889		1.78245	0.200338	1374
2.10158	6.87666	23.6371	19.333	11.525		1.78268	0.20045	1375
1.61929	5.54193	24.9332	21.1934	13.619		1.78256	0.200426	1376
2.04118	2.87206	27.5255	24.9145	18.3238		1.78275	0.200474	1377
1.57282	0.139462	21.5405	21.541	30.7306		1.7826	0.200481	1378
1.82181	-3.73942	29.2983	29.536	21.6889		1.78263	0.200411	1379
1.78932	9.31527	18.5071	14.1165	15.6598		1.78263	0.200338	1380
1.78245	0.139462	21.5405	21.541	30.7306		1.78263	0.200266	1381
2.04685	2.21749	29.473	27.3602	26.3798		1.78282	0.200319	1382
1.72132	-3.80395	34.0066	34.2186	33.1045		1.78278	0.200254	1383
1.79707	-3.80395	34.0066	34.2186	33.1045		1.78279	0.200182	1384
1.83813	1.43909	25.3986	23.3868	13.5925		1.78283	0.200115	1385
1.61674	-3.80395	34.0066	34.2186	33.1045		1.78271	0.200092	1386
1.47388	-4.23165	33.1549	33.4239	27.7781		1.78249	0.200192	1387
1.4523	2.87206	27.5255	24.9145	18.3238		1.78225	0.200316	1388
1.777	1.53698	28.8217	26.7752	20.9362		1.78224	0.200244	1389
1.83943	-3.80395	34.0066	34.2186	33.1045		1.78229	0.200178	1390
1.68977	6.68673	16.696	13.3963	11.8746		1.78222	0.200121	1391
2.00818	0.58888	24.9659	24.9728	45.7004		1.78238	0.200141	1392
1.73801	11.0699	16.3018	10.802	7.72392		1.78235	0.200072	1393
1.91058	0.201827	30.1179	28.636	23.7194		1.78244	0.20003	1394
1.81508	-2.73193	30.5731	30.2666	22.7749		1.78247	0.19996	1395
1.96384	6.87666	23.6371	19.333	11.525		1.7826	0.199947	1396
1.82894	0.139462	21.5405	21.541	30.7306		1.78263	0.19988	1397
1.6862	9.54551	21.045	15.6129	7.86239		1.78256	0.199825	1398
1.86218	-2.46864	32.7103	32.3577	29.8033		1.78262	0.199765	1399
1.57858	-4.23165	33.1549	33.4239	27.7781		1.78247	0.199768	1400
1.8642	-2.896	31.8586	31.5626	24.7696		1.78253	0.199708	1401
1.91237	1.53698	28.8217	26.7752	20.9362		1.78262	0.199667	1402
1.62458	8.21121	22.3411	17.4729	9.6033		1.78251	0.19964	1403
1.78413	4.20705	26.2294	23.0539	15.8864		1.78251	0.199569	1404
1.76622	0.201827	30.1179	28.636	23.7194		1.7825	0.199499	1405
1.57809	0.201827	30.1179	28.636	23.7194		1.78235	0.199502	1406
1.68315	0.139462	21.5405	21.541	30.7306		1.78228	0.199449	1407
1.66903	8.21121	22.3411	17.4729	9.6033		1.7822	0.199401	1408
2.06593	-3.80395	34.0066	34.2186	33.1045		1.7824	0.199473	1409
1.63288	-3.73942	29.2983	29.536	21.6889		1.7823	0.199442	1410
1.82175	9.54551	21.045	15.6129	7.86239		1.78233	0.199374	1411
1.78834	10.8795	19.7491	13.7534	6.28662		1.78233	0.199303	1412
1.66118	-1.56036	30.5623	29.7013	21.9327		1.78224	0.199259	1413
1.6254	4.20705	26.2294	23.0539	15.8864		1.78213	0.199232	1414
1.73027	6.87666	23.6371	19.333	11.525		1.7821	0.199166	1415
1.85738	-4.23165	33.1549	33.4239	27.7781		1.78215	0.199106	1416
1.64446	1.43909	25.3986	23.3868	13.5925		1.78205	0.199069	1417
2.10737	-14.0354	55.0634	56.824	20.6814		1.78228	0.199187	1418
1.92604	12.2129	18.4533	11.8943	4.88236		1.78238	0.199153	1419
1.56256	4.95252	21.7364	19.5442	28.7285		1.78223	0.199168	1420
2.06197	0.267525	25.4094	23.9521	14.259		1.78243	0.199236	1421
1.79566	5.54193	24.9332	21.1934	13.619		1.78243	0.199166	1422
1.69379	9.54551	21.045	15.6129	7.86239		1.78237	0.19911	1423
1.80738	-3.80395	34.0066	34.2186	33.1045		1.78239	0.199041	1424
1.97634	5.54193	24.9332	21.1934	13.619		1.78253	0.199038	1425
1.87053	2.87206	27.5255	24.9145	18.3238		1.78259	0.198982	1426
1.80562	0.139462	21.5405	21.541	30.7306		1.7826	0.198913	1427
1.65032	-3.80395	34.0066	34.2186	33.1045		1.78251	0.198874	1428
2.04887	0.139462	21.5405	21.541	30.7306		1.7827	0.198929	1429
2.00151	0.58888	24.9659	24.9728	45.7004		1.78285	0.198944	1430
1.89348	5.54193	24.9332	21.1934	13.619		1.78293	0.198896	1431
1.80123	11.4959	16.8926	11.4034	10.5987		1.78294	0.198827	1432
1.6828	-3.80395	34.0066	34.2186	33.1045		1.78287	0.198775	1433
1.94232	-3.80395	34.0066	34.2186	33.1045		1.78298	0.19875	1434
1.95125	14.877	15.8622	8.17892	2.59252		1.7831	0.19873	1435
1.72326	2.87206	27.5255	24.9145	18.3238		1.78306	0.198667	1436
1.51812	0.201827	30.1179	28.636	23.7194		1.78287	0.198721	1437
1.96749	13.5456	17.1576	10.036	3.65053		1.783	0.198712	1438
1.61325	-3.80395	34.0066	34.2186	33.1045		1.78288	0.198693	1439
1.53703	6.87666	23.6371	19.333	11.525		1.78271	0.19873	1440
1.90501	0.139462	21.5405	21.541	30.7306		1.7828	0.198687	1441
2.06949	-3.80395	34.0066	34.2186	33.1045		1.783	0.198761	1442
1.87817	-2.46864	32.7103	32.3577	29.8033		1.78306	0.198708	1443
2.08401	8.21121	22.3411	17.4729	9.6033		1.78327	0.198797	1444
1.77532	0.201827	30.1179	28.636	23.7194		1.78327	0.198728	1445
1.73485	0.139462	21.5405	21.541	30.7306		1.78323	0.198663	1446
1.96958	-3.80395	34.0066	34.2186	33.1045		1.78336	0.198655	1447
2.1047	0.139462	21.5405	21.541	30.7306		1.78358	0.198766	1448
1.75768	-3.80395	34.0066	34.2186	33.1045		1.78356	0.198699	1449
1.82869	0.15782	24.376	24.3765	39.3615		1.7836	0.198633	1450
1.88967	4.20705	26.2294	23.0539	15.8864		1.78367	0.198585	1451
1.76763	1.53698	28.8217	26.7752	20.9362		1.78366	0.198517	1452
1.69444	10.8795	19.7491	13.7534	6.28662		1.7836	0.198462	1453
2.02043	9.54551	21.045	15.6129	7.86239		1.78376	0.198491	1454
2.00338	3.4131	19.1183	17.4686	20.2026		1.78391	0.198506	1455
2.08546	-3.80395	34.0066	34.2186	33.1045		1.78412	0.198595	1456
2.05374	2.87206	27.5255	24.9145	18.3238		1.7843	0.198653	1457
2.00412	12.2129	18.4533	11.8943	4.88236		1.78445	0.198668	1458
1.72025	6.87666	23.6371	19.333	11.525		1.78441	0.198607	1459
1.88193	0.201827	30.1179	28.636	23.7194		1.78448	0.198555	1460
1.49878	2.34024	22.7611	21.6616	31.0773		1.78428	0.198628	1461
2.09209	2.64929	19.3931	19.5732	50.5323		1.78449	0.198723	1462
1.69978	9.54551	21.045	15.6129	7.86239		1.78443	0.198667	1463
1.7382	4.50431	18.3108	16.1112	17.182		1.7844	0.198603	1464
1.88835	3.08415	19.8305	20.0689	57.573		1.78447	0.198554	1465
1.69787	12.5859	16.0854	10.0472	8.43077		1.78441	0.198499	1466
1.75978	1.53698	28.8217	26.7752	20.9362		1.7844	0.198432	1467
1.51891	4.50431	18.3108	16.1112	17.182		1.78422	0.198486	1468
1.78207	-3.80395	34.0066	34.2186	33.1045		1.78421	0.198418	1469
1.71095	-3.80395	34.0066	34.2186	33.1045		1.78416	0.19836	1470
1.49957	-1.13338	31.4141	30.4968	26.6755		1.78397	0.198431	1471
1.90107	9.54551	21.045	15.6129	7.86239		1.78405	0.198387	1472
1.96483	-1.13338	31.4141	30.4968	26.6755		1.78417	0.198375	1473
1.7112	-2.46864	32.7103	32.3577	29.8033		1.78412	0.198317	1474
1.62164	9.54551	21.045	15.6129	7.86239		1.78401	0.198295	1475
2.30423	-4.23165	33.1549	33.4239	27.7781		1.78437	0.19869	1476
2.07245	0.139462	21.5405	21.541	30.7306		1.78456	0.198764	1477
1.98057	13.5456	17.1576	10.036	3.65053		1.78469	0.198762	1478
1.4936	12.2129	18.4533	11.8943	4.88236		1.7845	0.198839	1479
2.07607	-3.80395	34.0066	34.2186	33.1045		1.78469	0.198916	1480
1.83362	5.54193	24.9332	21.1934	13.619		1.78473	0.198853	1481
1.64988	9.54551	21.045	15.6129	7.86239		1.78464	0.198817	1482
1.66544	6.87666	23.6371	19.333	11.525		1.78456	0.198774	1483
1.82614	10.8795	19.7491	13.7534	6.28662		1.78458	0.19871	1484
1.63431	9.97872	17.1092	12.1594	9.78574		1.78448	0.198681	1485
1.731	-3.73942	29.2983	29.536	21.6889		1.78445	0.198619	1486
2.02729	4.20705	26.2294	23.0539	15.8864		1.78461	0.198652	1487
2.53376	-3.80395	34.0066	34.2186	33.1045		1.78511	0.199532	1488
1.83293	-1.13338	31.4141	30.4968	26.6755		1.78515	0.199469	1489
1.93169	-4.23165	33.1549	33.4239	27.7781		1.78524	0.199438	1490
1.90436	13.5456	17.1576	10.036	3.65053		1.78532	0.199395	1491
1.39501	6.70509	19.5314	16.2318	17.4411		1.78506	0.199584	1492
1.9036	-1.06812	26.7057	25.8134	16.5634		1.78514	0.199541	1493
1.6611	4.50431	18.3108	16.1112	17.182		1.78506	0.1995	1494
2.0057	-1.13338	31.4141	30.4968	26.6755		1.78521	0.199515	1495
1.48938	0.139462	21.5405	21.541	30.7306		1.78501	0.199595	1496
2.01139	0.139462	21.5405	21.541	30.7306		1.78516	0.199614	1497
1.77767	-3.80395	34.0066	34.2186	33.1045		1.78515	0.199547	1498
2.02242	-3.80395	34.0066	34.2186	33.1045		1.78531	0.199575	1499
2.04668	-3.80395	34.0066	34.2186	33.1045		1.78549	0.199622	1500
1.58583	0.15782	24.376	24.3765	39.3615		1.78535	0.199622	1501
1.69219	0.201827	30.1179	28.636	23.7194		1.78529	0.19957	1502
2.00343	-2.40377	28.002	27.6747	19.0394		1.78544	0.199583	1503
1.73223	8.88751	17.9166	13.5169	12.0882		1.7854	0.199521	1504
1.59913	13.6755	15.2783	8.69131	6.50798		1.78528	0.199513	1505
1.44305	-3.80395	34.0066	34.2186	33.1045		1.78505	0.199641	1506
1.86313	-3.73942	29.2983	29.536	21.6889		1.7851	0.199585	1507
1.75348	-2.46864	32.7103	32.3577	29.8033		1.78508	0.199521	1508
1.69267	4.20705	26.2294	23.0539	15.8864		1.78502	0.199469	1509
2.06692	14.877	15.8622	8.17892	2.59252		1.78521	0.199534	1510
1.8881	8.21121	22.3411	17.4729	9.6033		1.78527	0.199486	1511
1.83508	2.87206	27.5255	24.9145	18.3238		1.78531	0.199424	1512
2.25197	-3.80395	34.0066	34.2186	33.1045		1.78562	0.199719	1513
1.78029	9.97872	17.1092	12.1594	9.78574		1.78561	0.199653	1514
1.95528	9.54551	21.045	15.6129	7.86239		1.78572	0.199634	1515
2.12948	2.87206	27.5255	24.9145	18.3238		1.78595	0.199764	1516
1.56879	8.88751	17.9166	13.5169	12.0882		1.78581	0.199776	1517
1.73998	1.53698	28.8217	26.7752	20.9362		1.78578	0.199713	1518
1.69064	-13.1758	56.2215	57.7448	26.5223		1.78572	0.199662	1519
1.78531	10.8795	19.7491	13.7534	6.28662		1.78572	0.199597	1520
1.59934	6.87666	23.6371	19.333	11.525		1.78559	0.199588	1521
1.82427	11.0699	16.3018	10.802	7.72392		1.78562	0.199525	1522
1.80577	1.60317	24.1131	22.0909	12.1274		1.78563	0.19946	1523
1.72513	2.64929	19.3931	19.5732	50.5323		1.78559	0.199401	1524
1.93377	-3.73942	29.2983	29.536	21.6889		1.78569	0.199371	1525
1.74417	-3.73942	29.2983	29.536	21.6889		1.78566	0.199309	1526
1.84846	-3.80395	34.0066	34.2186	33.1045		1.7857	0.19925	1527
1.44613	1.53698	28.8217	26.7752	20.9362		1.78548	0.199374	1528
1.59489	2.34112	17.1372	17.2964	39.4548		1.78536	0.199368	1529
1.95796	2.87206	27.5255	24.9145	18.3238		1.78547	0.199352	1530
2.03575	-3.80395	34.0066	34.2186	33.1045		1.78563	0.19939	1531
1.61883	-1.13338	31.4141	30.4968	26.6755		1.78552	0.19937	1532
1.78002	-4.23165	33.1549	33.4239	27.7781		1.78552	0.199305	1533
1.7295	1.53698	28.8217	26.7752	20.9362		1.78548	0.199245	1534
1.6971	-1.56036	30.5623	29.7013	21.9327		1.78543	0.199193	1535
1.91603	5.54193	24.9332	21.1934	13.619		1.78551	0.199156	1536
2.02021	5.54193	24.9332	21.1934	13.619		1.78566	0.199181	1537
1.80235	11.4959	16.8926	11.4034	10.5987		1.78567	0.199117	1538
1.53356	7.7963	18.724	14.8743	14.6419		1.78551	0.199156	1539
2.0369	-3.80395	34.0066	34.2186	33.1045		1.78567	0.199194	1540
2.06981	6.70509	19.5314	16.2318	17.4411		1.78586	0.199261	1541
1.68882	-1.13338	31.4141	30.4968	26.6755		1.7858	0.199211	1542
1.67196	6.87666	23.6371	19.333	11.525		1.78572	0.199168	1543
1.74261	5.54193	24.9332	21.1934	13.619		1.78569	0.199106	1544
1.70621	0.267525	25.4094	23.9521	14.259		1.78564	0.199052	1545
1.49708	4.20705	26.2294	23.0539	15.8864		1.78546	0.199123	1546
1.78564	4.95252	21.7364	19.5442	28.7285		1.78546	0.199059	1547
1.68139	9.54551	21.045	15.6129	7.86239		1.78539	0.199012	1548
1.50899	-3.80395	34.0066	34.2186	33.1045		1.78521	0.199071	1549
2.23246	-14.0354	55.0634	56.824	20.6814		1.7855	0.199331	1550
1.63922	2.34024	22.7611	21.6616	31.0773		1.7854	0.199301	1551
1.99202	0.15782	24.376	24.3765	39.3615		1.78554	0.199306	1552
2.17834	7.13406	20.1217	16.8302	21.7052		1.78579	0.199491	1553
1.58994	-3.80395	34.0066	34.2186	33.1045		1.78566	0.199489	1554
1.92639	0.201827	30.1179	28.636	23.7194		1.78575	0.199457	1555
1.48018	-3.80395	34.0066	34.2186	33.1045		1.78556	0.199543	1556
1.56647	-3.11587	34.6563	34.7961	40.0408		1.78542	0.199556	1557
2.00463	14.877	15.8622	8.17892	2.59252		1.78556	0.199569	1558
1.8933	9.97872	17.1092	12.1594	9.78574		1.78563	0.199524	1559
2.21123	-4.06757	31.8694	32.1279	25.6628		1.7859	0.199751	1560
1.65397	1.53698	28.8217	26.7752	20.9362		1.78582	0.199714	1561
1.82427	8.22472	19.3144	15.4733	18.5613		1.78584	0.199653	1562
1.77617	-3.80395	34.0066	34.2186	33.1045		1.78583	0.199589	1563
1.79269	-4.23165	33.1549	33.4239	27.7781		1.78584	0.199525	1564
1.74873	-3.73942	29.2983	29.536	21.6889		1.78581	0.199464	1565
1.84065	0.58888	24.9659	24.9728	45.7004		1.78585	0.199405	1566
1.86951	-0.224709	29.266	27.8401	19.2678		1.7859	0.199352	1567
1.48663	0.139462	21.5405	21.541	30.7306		1.78571	0.199432	1568
1.72585	0.58888	24.9659	24.9728	45.7004		1.78567	0.199374	1569
1.71022	2.61066	25.3879	22.8215	12.9421		1.78563	0.19932	1570
1.65981	1.53698	28.8217	26.7752	20.9362		1.78555	0.199281	1571
1.34565	2.34024	22.7611	21.6616	31.0773		1.78527	0.199527	1572
1.89863	0.139462	21.5405	21.541	30.7306		1.78534	0.199484	1573
1.61684	6.87666	23.6371	19.333	11.525		1.78523	0.199466	1574
1.77932	-3.80395	34.0066	34.2186	33.1045		1.78523	0.199402	1575
1.80413	-3.80395	34.0066	34.2186	33.1045		1.78524	0.199339	1576
2.39318	2.54656	18.6411	18.8142	46.6852		1.78562	0.199863	1577
1.58377	9.54551	21.045	15.6129	7.86239		1.7855	0.199865	1578
2.04814	-3.80395	34.0066	34.2186	33.1045		1.78566	0.199911	1579
1.67711	8.88751	17.9166	13.5169	12.0882		1.78559	0.199866	1580
2.04668	0.201827	30.1179	28.636	23.7194		1.78576	0.199911	1581
1.68451	4.20705	26.2294	23.0539	15.8864		1.7857	0.199864	1582
1.74017	-3.80395	34.0066	34.2186	33.1045		1.78567	0.199804	1583
1.73811	-3.80395	34.0066	34.2186	33.1045		1.78564	0.199744	1584
1.66024	8.21121	22.3411	17.4729	9.6033		1.78556	0.199706	1585
1.69514	13.6755	15.2783	8.69131	6.50798		1.7855	0.199656	1586
1.85224	-3.80395	34.0066	34.2186	33.1045		1.78554	0.1996	1587
1.87407	1.53698	28.8217	26.7752	20.9362		1.7856	0.199549	1588
1.85976	-3.80395	34.0066	34.2186	33.1045		1.78565	0.199495	1589
1.50852	1.60317	24.1131	22.0909	12.1274		1.78547	0.199553	1590
1.8217	2.87206	27.5255	24.9145	18.3238		1.78549	0.199493	1591
2.10751	1.60317	24.1131	22.0909	12.1274		1.7857	0.199593	1592
1.71623	-3.73942	29.2983	29.536	21.6889		1.78565	0.199538	1593
1.92316	0.15782	24.376	24.3765	39.3615		1.78574	0.199505	1594
1.47767	7.7963	18.724	14.8743	14.6419		1.78555	0.199592	1595
1.93597	13.5456	17.1576	10.036	3.65053		1.78564	0.199565	1596
1.6297	9.54551	21.045	15.6129	7.86239		1.78554	0.19954	1597
1.75375	4.20705	26.2294	23.0539	15.8864		1.78552	0.199479	1598
1.85493	-1.56036	30.5623	29.7013	21.9327		1.78557	0.199425	1599
1.59873	-3.80395	34.0066	34.2186	33.1045		1.78545	0.199417	1600
1.86575	7.79018	17.7789	13.9292	12.8402		1.7855	0.199365	1601
1.68663	2.87206	27.5255	24.9145	18.3238		1.78544	0.199318	1602
1.67471	-2.40377	28.002	27.6747	19.0394		1.78537	0.199275	1603
1.45268	7.78406	16.8337	12.984	11.1567		1.78516	0.199386	1604
2.63844	-10.226	50.1925	50.6407	16.7653		1.78569	0.200458	1605
2.1406	9.96649	15.2189	10.2691	6.98109		1.78591	0.200591	1606
2.1153	10.8795	19.7491	13.7534	6.28662		1.78612	0.200697	1607
1.45759	5.54193	24.9332	21.1934	13.619		1.78591	0.200802	1608
1.60112	6.68673	16.696	13.3963	11.8746		1.7858	0.200792	1609
1.56516	2.32189	19.9257	18.8261	23.4664		1.78566	0.200805	1610
1.60947	-1.13338	31.4141	30.4968	26.6755		1.78555	0.200791	1611
1.55184	0.58888	24.9659	24.9728	45.7004		1.78541	0.200813	1612
1.73706	-1.13338	31.4141	30.4968	26.6755		1.78538	0.200754	1613
1.53959	0.145582	22.4857	22.4861	33.4902		1.78523	0.200785	1614
2.02979	10.8795	19.7491	13.7534	6.28662		1.78538	0.200815	1615
1.92112	-0.224709	29.266	27.8401	19.2678		1.78546	0.200781	1616
1.78733	2.87206	27.5255	24.9145	18.3238		1.78546	0.200719	1617
1.7942	-3.73942	29.2983	29.536	21.6889		1.78547	0.200657	1618
1.47277	1.23067	20.7331	20.1835	26.9763		1.78527	0.200746	1619
1.84292	0.267525	25.4094	23.9521	14.259		1.78531	0.200689	1620
1.81691	2.87206	27.5255	24.9145	18.3238		1.78533	0.200628	1621
1.90925	-1.13338	31.4141	30.4968	26.6755		1.78541	0.20059	1622
1.80489	2.87206	27.5255	24.9145	18.3238		1.78542	0.200529	1623
1.45252	-1.13338	31.4141	30.4968	26.6755		1.78521	0.200637	1624
2.07434	4.20705	26.2294	23.0539	15.8864		1.78539	0.200704	1625
1.85723	0.139462	21.5405	21.541	30.7306		1.78543	0.20065	1626
1.76261	4.20705	26.2294	23.0539	15.8864		1.78542	0.200589	1627
1.91549	4.20705	26.2294	23.0539	15.8864		1.7855	0.200553	1628
2.02584	6.87666	23.6371	19.333	11.525		1.78565	0.20058	1629
1.78064	12.2129	18.4533	11.8943	4.88236		1.78565	0.200518	1630
2.55778	0.139462	21.5405	21.541	30.7306		1.78612	0.201367	1631
1.54315	9.9726	16.164	11.2143	8.32377		1.78597	0.201395	1632
1.60902	-3.80395	34.0066	34.2186	33.1045		1.78586	0.201381	1633
2.06155	4.20705	26.2294	23.0539	15.8864		1.78603	0.201434	1634
2.04016	1.11094	27.9697	25.9788	16.7772		1.78619	0.201471	1635
1.46697	12.5859	16.0854	10.0472	8.43077		1.78599	0.201564	1636
1.82024	0.139462	21.5405	21.541	30.7306		1.78601	0.201504	1637
1.78026	0.201827	30.1179	28.636	23.7194		1.78601	0.201442	1638
1.57397	0.201827	30.1179	28.636	23.7194		1.78588	0.201449	1639
1.77426	0.139462	21.5405	21.541	30.7306		1.78587	0.201388	1640
1.79598	0.139462	21.5405	21.541	30.7306		1.78588	0.201327	1641
1.74221	6.87666	23.6371	19.333	11.525		1.78585	0.201268	1642
1.82865	0.201827	30.1179	28.636	23.7194		1.78588	0.20121	1643
1.589	4.51043	19.256	17.0563	19.2627		1.78576	0.201207	1644
1.54661	2.32189	19.9257	18.8261	23.4664		1.78561	0.201232	1645
1.68474	13.5456	17.1576	10.036	3.65053		1.78555	0.201186	1646
2.14047	-1.13338	31.4141	30.4968	26.6755		1.78577	0.201315	1647
1.57491	9.96037	14.2737	9.32391	5.75391		1.78564	0.201321	1648
1.60868	9.97872	17.1092	12.1594	9.78574		1.78553	0.201307	1649
1.62616	0.201827	30.1179	28.636	23.7194		1.78543	0.201284	1650
1.76886	4.20705	26.2294	23.0539	15.8864		1.78542	0.201224	1651
1.80131	0.139462	21.5405	21.541	30.7306		1.78543	0.201163	1652
1.73105	-2.46864	32.7103	32.3577	29.8033		1.7854	0.201107	1653
1.7819	4.52267	21.1463	18.9467	23.7706		1.7854	0.201046	1654
1.62843	6.87666	23.6371	19.333	11.525		1.7853	0.201022	1655
1.51245	-2.46864	32.7103	32.3577	29.8033		1.78514	0.201073	1656
1.79686	-3.80395	34.0066	34.2186	33.1045		1.78515	0.201013	1657
1.59399	2.87206	27.5255	24.9145	18.3238		1.78503	0.201007	1658
2.12593	2.64929	19.3931	19.5732	50.5323		1.78524	0.201121	1659
1.80745	8.21121	22.3411	17.4729	9.6033		1.78525	0.201061	1660
1.92011	-3.80395	34.0066	34.2186	33.1045		1.78533	0.201027	1661
2.15954	9.54551	21.045	15.6129	7.86239		1.78556	0.201176	1662
1.60324	-3.80395	34.0066	34.2186	33.1045		1.78545	0.201165	1663
1.49328	0.139462	21.5405	21.541	30.7306		1.78527	0.201232	1664
1.4102	2.87206	27.5255	24.9145	18.3238		1.78505	0.201382	1665
2.02372	8.21121	22.3411	17.4729	9.6033		1.78519	0.201406	1666
1.78053	-1.13338	31.4141	30.4968	26.6755		1.78519	0.201346	1667
1.70514	0.15782	24.376	24.3765	39.3615		1.78514	0.201295	1668
1.88021	8.21121	22.3411	17.4729	9.6033		1.7852	0.201248	1669
1.72077	2.34024	22.7611	21.6616	31.0773		1.78516	0.201194	1670
1.67103	9.54551	21.045	15.6129	7.86239		1.78509	0.201153	1671
1.70022	4.20705	26.2294	23.0539	15.8864		1.78504	0.201104	1672
1.90683	12.2129	18.4533	11.8943	4.88236		1.78511	0.201066	1673
1.74604	0.139462	21.5405	21.541	30.7306		1.78509	0.201008	1674
1.69334	0.58888	24.9659	24.9728	45.7004		1.78503	0.20096	1675
1.82336	0.201827	30.1179	28.636	23.7194		1.78506	0.200902	1676
1.91043	1.53698	28.8217	26.7752	20.9362		1.78513	0.200866	1677
1.83407	5.54193	24.9332	21.1934	13.619		1.78516	0.200809	1678
1.82502	0.139462	21.5405	21.541	30.7306		1.78518	0.200752	1679
1.66822	0.201827	30.1179	28.636	23.7194		1.78511	0.200712	1680
1.72288	0.139462	21.5405	21.541	30.7306		1.78508	0.200658	1681
1.6898	8.88751	17.9166	13.5169	12.0882		1.78502	0.200612	1682
1.83268	0.884566	30.7688	29.2188	29.5364		1.78505	0.200556	1683
1.74452	-3.80395	34.0066	34.2186	33.1045		1.78502	0.200499	1684
1.71246	0.139462	21.5405	21.541	30.7306		1.78498	0.200447	1685
2.2074	6.87666	23.6371	19.333	11.525		1.78523	0.200651	1686
2.13961	-3.80395	34.0066	34.2186	33.1045		1.78544	0.200777	1687
1.6165	2.87206	27.5255	24.9145	18.3238		1.78534	0.20076	1688
1.68323	5.54193	24.9332	21.1934	13.619		1.78528	0.200716	1689
2.14747	6.87666	23.6371	19.333	11.525		1.7855	0.20085	1690
1.53795	-2.40377	28.002	27.6747	19.0394		1.78535	0.200881	1691
1.86314	0.139462	21.5405	21.541	30.7306		1.78539	0.20083	1692
2.02641	-3.80395	34.0066	34.2186	33.1045		1.78554	0.200856	1693
1.85134	-3.80395	34.0066	34.2186	33.1045		1.78558	0.200803	1694
1.70705	5.59552	17.5034	14.7537	14.4064		1.78553	0.200753	1695
1.76635	2.77474	24.1024	21.5256	11.5124		1.78552	0.200694	1696
1.98919	-3.80395	34.0066	34.2186	33.1045		1.78564	0.200696	1697
1.91711	0.139462	21.5405	21.541	30.7306		1.78572	0.200662	1698
1.73692	1.53698	28.8217	26.7752	20.9362		1.78569	0.200607	1699
1.80779	9.54551	21.045	15.6129	7.86239		1.7857	0.200548	1700
1.78998	0.58888	24.9659	24.9728	45.7004		1.7857	0.200489	1701
1.7649	-3.80395	34.0066	34.2186	33.1045		1.78569	0.200431	1702
1.68351	2.34112	17.1372	17.2964	39.4548		1.78563	0.200387	1703
1.66911	5.54193	24.9332	21.1934	13.619		1.78556	0.200348	1704
1.83545	-2.46864	32.7103	32.3577	29.8033		1.78559	0.200293	1705
1.60732	9.54551	21.045	15.6129	7.86239		1.78549	0.200281	1706
1.42407	-3.80395	34.0066	34.2186	33.1045		1.78527	0.200413	1707
1.69288	-2.896	31.8586	31.5626	24.7696		1.78522	0.200367	1708
1.71515	-2.46864	32.7103	32.3577	29.8033		1.78518	0.200316	1709
1.85893	0.139462	21.5405	21.541	30.7306		1.78522	0.200265	1710
1.50157	0.139462	21.5405	21.541	30.7306		1.78506	0.200324	1711
1.76556	-3.80395	34.0066	34.2186	33.1045		1.78505	0.200266	1712
1.77266	0.267525	25.4094	23.9521	14.259		1.78504	0.200207	1713
1.66009	8.21121	22.3411	17.4729	9.6033		1.78497	0.200172	1714
1.53712	9.97872	17.1092	12.1594	9.78574		1.78482	0.200203	1715
1.43855	0.58888	24.9659	24.9728	45.7004		1.78462	0.200319	1716
2.12343	1.53698	28.8217	26.7752	20.9362		1.78482	0.200427	1717
1.62207	5.54193	24.9332	21.1934	13.619		1.78472	0.200408	1718
2.03329	10.8795	19.7491	13.7534	6.28662		1.78487	0.200439	1719
1.97631	0.15782	24.376	24.3765	39.3615		1.78498	0.200434	1720
1.63533	0.139462	21.5405	21.541	30.7306		1.78489	0.200408	1721
1.38341	0.139462	21.5405	21.541	30.7306		1.78466	0.200583	1722
1.85451	-14.0354	55.0634	56.824	20.6814		1.7847	0.200532	1723
2.00499	0.139462	21.5405	21.541	30.7306		1.78483	0.200544	1724
1.5764	0.139462	21.5405	21.541	30.7306		1.78471	0.200549	1725
1.7608	5.54193	24.9332	21.1934	13.619		1.78469	0.200491	1726
1.6833	-3.80395	34.0066	34.2186	33.1045		1.78463	0.200448	1727
1.79755	2.87206	27.5255	24.9145	18.3238		1.78464	0.20039	1728
1.91794	0.58888	24.9659	24.9728	45.7004		1.78472	0.200358	1729
2.03057	4.20705	26.2294	23.0539	15.8864		1.78486	0.200387	1730
1.89669	-3.80395	34.0066	34.2186	33.1045		1.78492	0.200347	1731
2.08377	0.139462	21.5405	21.541	30.7306		1.7851	0.200418	1732
1.999	2.87206	27.5255	24.9145	18.3238		1.78522	0.200426	1733
2.12952	0.15782	24.376	24.3765	39.3615		1.78542	0.200539	1734
1.90305	-3.11587	34.6563	34.7961	40.0408		1.78549	0.200501	1735
2.01065	9.54551	21.045	15.6129	7.86239		1.78562	0.200516	1736
1.89463	-3.80395	34.0066	34.2186	33.1045		1.78568	0.200475	1737
1.47545	-2.40377	28.002	27.6747	19.0394		1.7855	0.200556	1738
1.71	4.20705	26.2294	23.0539	15.8864		1.78546	0.200506	1739
1.52402	1.53698	28.8217	26.7752	20.9362		1.78531	0.200546	1740
1.81336	0.15782	24.376	24.3765	39.3615		1.78532	0.20049	1741
1.84041	-2.896	31.8586	31.5626	24.7696		1.78535	0.200437	1742
1.65186	0.15782	24.376	24.3765	39.3615		1.78528	0.200405	1743
1.80233	4.95252	21.7364	19.5442	28.7285		1.78529	0.200347	1744
2.01849	8.21121	22.3411	17.4729	9.6033		1.78542	0.200368	1745
1.33016	11.4959	16.8926	11.4034	10.5987		1.78516	0.200606	1746
2.06825	-3.80395	34.0066	34.2186	33.1045		1.78532	0.200663	1747
2.13854	4.20705	26.2294	23.0539	15.8864		1.78552	0.200784	1748
2.00491	-3.73942	29.2983	29.536	21.6889		1.78565	0.200795	1749
1.65457	12.2129	18.4533	11.8943	4.88236		1.78558	0.200762	1750
1.54168	-3.80395	34.0066	34.2186	33.1045		1.78544	0.200789	1751
1.86602	0.201827	30.1179	28.636	23.7194		1.78548	0.200741	1752
2.07655	12.2129	18.4533	11.8943	4.88236		1.78565	0.200804	1753
1.58824	4.20705	26.2294	23.0539	15.8864		1.78554	0.200802	1754
1.69162	0.58888	24.9659	24.9728	45.7004		1.78548	0.200757	1755
1.70044	-2.40377	28.002	27.6747	19.0394		1.78543	0.20071	1756
1.85131	0.58888	24.9659	24.9728	45.7004		1.78547	0.200659	1757
1.55552	0.15782	24.376	24.3765	39.3615		1.78534	0.200677	1758
1.57052	6.87666	23.6371	19.333	11.525		1.78522	0.200686	1759
1.68154	0.139462	21.5405	21.541	30.7306		1.78516	0.200644	1760
1.73745	0.139462	21.5405	21.541	30.7306		1.78513	0.20059	1761
1.59673	0.201827	30.1179	28.636	23.7194		1.78502	0.200583	1762
1.93567	-4.23165	33.1549	33.4239	27.7781		1.78511	0.200558	1763
1.71981	8.87527	16.0263	11.6265	8.94979		1.78507	0.200508	1764
1.73407	0.58888	24.9659	24.9728	45.7004		1.78504	0.200454	1765
1.82951	5.54193	24.9332	21.1934	13.619		1.78507	0.2004	1766
1.87358	10.8795	19.7491	13.7534	6.28662		1.78512	0.200355	1767
2.00367	12.2129	18.4533	11.8943	4.88236		1.78524	0.200365	1768
1.91318	0.58888	24.9659	24.9728	45.7004		1.78532	0.200332	1769
1.81059	-3.80395	34.0066	34.2186	33.1045		1.78533	0.200276	1770
1.71155	0.58888	24.9659	24.9728	45.7004		1.78529	0.200227	1771
1.52659	0.201827	30.1179	28.636	23.7194		1.78514	0.200265	1772
2.09392	2.87206	27.5255	24.9145	18.3238		1.78532	0.200343	1773
2.02303	0.201827	30.1179	28.636	23.7194		1.78545	0.200366	1774
1.63869	0.151701	23.4308	23.4313	36.367		1.78537	0.20034	1775
1.73602	0.103447	26.6949	25.2481	15.8444		1.78534	0.200287	1776
1.67639	0.201827	30.1179	28.636	23.7194		1.78528	0.200247	1777
1.38655	1.53698	28.8217	26.7752	20.9362		1.78505	0.200414	1778
1.97528	-1.13338	31.4141	30.4968	26.6755		1.78516	0.200408	1779
1.87789	2.87206	27.5255	24.9145	18.3238		1.78521	0.200364	1780
1.77113	-2.46864	32.7103	32.3577	29.8033		1.78521	0.200308	1781
1.64366	2.328	20.8708	19.7712	25.8887		1.78513	0.20028	1782
1.5138	2.32189	19.9257	18.8261	23.4664		1.78497	0.200326	1783
1.57716	5.54193	24.9332	21.1934	13.619		1.78486	0.200331	1784
1.65457	-3.80395	34.0066	34.2186	33.1045		1.78478	0.200298	1785
1.77801	0.139462	21.5405	21.541	30.7306		1.78478	0.200242	1786
1.70582	9.54551	21.045	15.6129	7.86239		1.78474	0.200195	1787
1.62568	2.77077	23.3512	22.2585	36.7288		1.78465	0.200174	1788
2.00091	12.2129	18.4533	11.8943	4.88236		1.78477	0.200184	1789
1.75314	5.54193	24.9332	21.1934	13.619		1.78475	0.200129	1790
1.98921	0.139462	21.5405	21.541	30.7306		1.78486	0.200131	1791
2.39729	3.08415	19.8305	20.0689	57.573		1.78521	0.200598	1792
1.6907	0.58888	24.9659	24.9728	45.7004		1.78515	0.200554	1793
1.65729	8.88751	17.9166	13.5169	12.0882		1.78508	0.200521	1794
1.63958	8.21121	22.3411	17.4729	9.6033		1.785	0.200495	1795
1.64728	-3.80395	34.0066	34.2186	33.1045		1.78492	0.200465	1796
1.78293	10.8795	19.7491	13.7534	6.28662		1.78492	0.200409	1797
1.7416	-3.80395	34.0066	34.2186	33.1045		1.7849	0.200356	1798
2.01576	5.54193	24.9332	21.1934	13.619		1.78503	0.200374	1799
1.70055	5.54193	24.9332	21.1934	13.619		1.78498	0.200329	1800
1.63261	2.87206	27.5255	24.9145	18.3238		1.7849	0.200305	1801
1.61849	-4.06757	31.8694	32.1279	25.6628		1.7848	0.200288	1802
1.95167	2.34112	17.1372	17.2964	39.4548		1.7849	0.200271	1803
1.62396	-3.80395	34.0066	34.2186	33.1045		1.78481	0.200251	1804
1.83031	5.60776	19.3937	16.6441	18.3397		1.78483	0.200198	1805
1.6373	4.20705	26.2294	23.0539	15.8864		1.78475	0.200173	1806
1.62212	1.24291	22.6234	22.0739	32.2741		1.78466	0.200154	1807
1.75241	8.21121	22.3411	17.4729	9.6033		1.78464	0.2001	1808
1.74457	5.54193	24.9332	21.1934	13.619		1.78462	0.200047	1809
1.68516	-3.80395	34.0066	34.2186	33.1045		1.78457	0.200006	1810
1.88302	6.87666	23.6371	19.333	11.525		1.78462	0.199964	1811
1.92075	5.54193	24.9332	21.1934	13.619		1.7847	0.199934	1812
1.66514	-2.46864	32.7103	32.3577	29.8033		1.78463	0.199899	1813
1.88774	0.15782	24.376	24.3765	39.3615		1.78469	0.199858	1814
2.2267	0.139462	21.5405	21.541	30.7306		1.78493	0.200072	1815
2.0712	0.139462	21.5405	21.541	30.7306		1.78509	0.20013	1816
1.35718	0.139462	21.5405	21.541	30.7306		1.78485	0.200326	1817
1.85879	-3.80395	34.0066	34.2186	33.1045		1.78489	0.200279	1818
1.47802	-3.9035	30.5838	30.8319	23.6346		1.78472	0.200353	1819
1.80047	8.21121	22.3411	17.4729	9.6033		1.78473	0.200298	1820
1.70852	-1.13338	31.4141	30.4968	26.6755		1.78469	0.200251	1821
1.79592	14.7646	14.4713	7.336	4.82967		1.7847	0.200196	1822
1.41735	4.50431	18.3108	16.1112	17.182		1.7845	0.200326	1823
1.68476	5.54193	24.9332	21.1934	13.619		1.78444	0.200285	1824
1.72723	4.50431	18.3108	16.1112	17.182		1.78441	0.200234	1825
1.74286	0.58888	24.9659	24.9728	45.7004		1.78439	0.200182	1826
1.77616	13.5456	17.1576	10.036	3.65053		1.78438	0.200127	1827
1.75481	-3.80395	34.0066	34.2186	33.1045		1.78437	0.200074	1828
2.03159	0.139462	21.5405	21.541	30.7306		1.7845	0.200102	1829
2.03471	14.877	15.8622	8.17892	2.59252		1.78464	0.200133	1830
1.71991	4.50431	18.3108	16.1112	17.182		1.7846	0.200084	1831
1.63348	4.20705	26.2294	23.0539	15.8864		1.78452	0.200061	1832
1.81781	9.9726	16.164	11.2143	8.32377		1.78454	0.200008	1833
1.84815	4.20705	26.2294	23.0539	15.8864		1.78457	0.199959	1834
1.80373	0.139462	21.5405	21.541	30.7306		1.78458	0.199905	1835
1.90661	-4.23165	33.1549	33.4239	27.7781		1.78465	0.19987	1836
1.94998	-3.80395	34.0066	34.2186	33.1045		1.78474	0.199853	1837
1.90174	1.60317	24.1131	22.0909	12.1274		1.7848	0.199817	1838
1.6609	14.877	15.8622	8.17892	2.59252		1.78474	0.199784	1839
1.78367	-3.73942	29.2983	29.536	21.6889		1.78474	0.19973	1840
1.73961	4.20705	26.2294	23.0539	15.8864		1.78471	0.199678	1841
1.89298	-1.13338	31.4141	30.4968	26.6755		1.78477	0.19964	1842
1.83531	13.5456	17.1576	10.036	3.65053		1.7848	0.199589	1843
1.56279	5.59552	17.5034	14.7537	14.4064		1.78468	0.199602	1844
1.8213	12.2129	18.4533	11.8943	4.88236		1.7847	0.19955	1845
1.64253	0.139462	21.5405	21.541	30.7306		1.78462	0.199523	1846
2.22359	13.5456	17.1576	10.036	3.65053		1.78486	0.19973	1847
1.94749	2.34112	17.1372	17.2964	39.4548		1.78495	0.199712	1848
1.79069	10.8795	19.7491	13.7534	6.28662		1.78495	0.199658	1849
1.78289	10.8795	19.7491	13.7534	6.28662		1.78495	0.199604	1850
1.85252	4.52267	21.1463	18.9467	23.7706		1.78498	0.199556	1851
1.93745	0.139462	21.5405	21.541	30.7306		1.78507	0.199534	1852
1.68284	-3.80395	34.0066	34.2186	33.1045		1.78501	0.199494	1853
1.875	0.139462	21.5405	21.541	30.7306		1.78506	0.199451	1854
1.77285	11.4959	16.8926	11.4034	10.5987		1.78505	0.199398	1855
1.92376	4.20705	26.2294	23.0539	15.8864		1.78513	0.19937	1856
1.77788	-3.80395	34.0066	34.2186	33.1045		1.78512	0.199316	1857
2.02059	0.58888	24.9659	24.9728	45.7004		1.78525	0.199337	1858
1.81767	4.20705	26.2294	23.0539	15.8864		1.78527	0.199285	1859
1.94017	0.58888	24.9659	24.9728	45.7004		1.78535	0.199264	1860
1.87824	10.8795	19.7491	13.7534	6.28662		1.7854	0.199222	1861
1.63418	8.21121	22.3411	17.4729	9.6033		1.78532	0.199199	1862
1.50851	-3.80395	34.0066	34.2186	33.1045		1.78517	0.199249	1863
1.70373	7.7963	18.724	14.8743	14.6419		1.78513	0.199204	1864
1.68099	9.54551	21.045	15.6129	7.86239		1.78507	0.199166	1865
1.63994	0.139462	21.5405	21.541	30.7306		1.78499	0.199141	1866
1.76557	-1.13338	31.4141	30.4968	26.6755		1.78498	0.199088	1867
1.95818	9.54551	21.045	15.6129	7.86239		1.78508	0.199075	1868
1.91812	12.2129	18.4533	11.8943	4.88236		1.78515	0.199045	1869
1.8757	12.2129	18.4533	11.8943	4.88236		1.7852	0.199003	1870
2.00186	0.15782	24.376	24.3765	39.3615		1.78531	0.199013	1871
1.64424	5.54193	24.9332	21.1934	13.619		1.78524	0.198986	1872
1.99388	12.2129	18.4533	11.8943	4.88236		1.78535	0.198992	1873
1.57821	0.139462	21.5405	21.541	30.7306		1.78524	0.198996	1874
1.86654	-3.80395	34.0066	34.2186	33.1045		1.78528	0.198952	1875
1.80268	-3.80395	34.0066	34.2186	33.1045		1.78529	0.198899	1876
1.67269	2.87206	27.5255	24.9145	18.3238		1.78523	0.198863	1877
1.97938	2.44659	26.6735	24.1175	14.4566		1.78533	0.198861	1878
1.65295	0.139462	21.5405	21.541	30.7306		1.78526	0.198831	1879
1.63457	4.51655	20.2011	18.0015	21.4588		1.78518	0.198808	1880
1.45813	8.22472	19.3144	15.4733	18.5613		1.78501	0.198899	1881
1.9215	0.58888	24.9659	24.9728	45.7004		1.78508	0.198871	1882
1.61002	0.139462	21.5405	21.541	30.7306		1.78499	0.198859	1883
2.04797	0.139462	21.5405	21.541	30.7306		1.78513	0.198898	1884
1.94868	10.8795	19.7491	13.7534	6.28662		1.78521	0.198881	1885
1.44892	1.23067	20.7331	20.1835	26.9763		1.78504	0.198979	1886
1.63495	0.139462	21.5405	21.541	30.7306		1.78496	0.198956	1887
1.79783	10.8795	19.7491	13.7534	6.28662		1.78496	0.198904	1888
1.53689	9.97872	17.1092	12.1594	9.78574		1.78483	0.198933	1889
1.51596	0.139462	21.5405	21.541	30.7306		1.78469	0.198976	1890
1.46088	-3.80395	34.0066	34.2186	33.1045		1.78452	0.199063	1891
1.83531	-2.46864	32.7103	32.3577	29.8033		1.78455	0.199014	1892
1.67323	-3.73942	29.2983	29.536	21.6889		1.78449	0.198978	1893
2.00564	0.145582	22.4857	22.4861	33.4902		1.7846	0.19899	1894
1.7023	-3.73942	29.2983	29.536	21.6889		1.78456	0.198947	1895
1.74298	5.54193	24.9332	21.1934	13.619		1.78454	0.198896	1896
1.5406	-2.46864	32.7103	32.3577	29.8033		1.78441	0.198923	1897
1.77258	4.20705	26.2294	23.0539	15.8864		1.7844	0.198871	1898
2.31156	-6.41701	45.3216	44.4577	13.2555		1.78468	0.199186	1899
1.6685	2.32189	19.9257	18.8261	23.4664		1.78462	0.199151	1900
1.66824	12.5859	16.0854	10.0472	8.43077		1.78456	0.199117	1901
1.85094	1.53698	28.8217	26.7752	20.9362		1.78459	0.19907	1902
1.72791	3.43145	21.9537	20.3041	27.3027		1.78456	0.199022	1903
2.23771	2.34112	17.1372	17.2964	39.4548		1.7848	0.199241	1904
2.07365	-3.80395	34.0066	34.2186	33.1045		1.78495	0.199298	1905
2.11679	0.58888	24.9659	24.9728	45.7004		1.78513	0.199391	1906
1.87044	-2.40377	28.002	27.6747	19.0394		1.78517	0.199348	1907
1.55794	10.8795	19.7491	13.7534	6.28662		1.78505	0.199364	1908
2.12191	4.95252	21.7364	19.5442	28.7285		1.78523	0.19946	1909
1.84843	4.20705	26.2294	23.0539	15.8864		1.78526	0.199413	1910
2.10313	-1.13338	31.4141	30.4968	26.6755		1.78543	0.199494	1911
1.71223	6.87666	23.6371	19.333	11.525		1.78539	0.199449	1912
1.73177	0.139462	21.5405	21.541	30.7306		1.78536	0.1994	1913
1.80857	0.58888	24.9659	24.9728	45.7004		1.78538	0.199349	1914
1.80879	0.151701	23.4308	23.4313	36.367		1.78539	0.199297	1915
2.19846	-2.46864	32.7103	32.3577	29.8033		1.7856	0.199469	1916
2.20102	3.78223	25.3772	22.2563	12.31		1.78582	0.199642	1917
1.62338	-4.23165	33.1549	33.4239	27.7781		1.78573	0.199625	1918
1.95235	0.139462	21.5405	21.541	30.7306		1.78582	0.199609	1919
1.49521	3.4131	19.1183	17.4686	20.2026		1.78567	0.199667	1920
1.79591	2.77077	23.3512	22.2585	36.7288		1.78568	0.199615	1921
1.89906	3.4131	19.1183	17.4686	20.2026		1.78573	0.19958	1922
1.97858	5.54193	24.9332	21.1934	13.619		1.78583	0.199576	1923
1.49365	-2.46864	32.7103	32.3577	29.8033		1.78568	0.199636	1924
1.97358	10.8795	19.7491	13.7534	6.28662		1.78578	0.19963	1925
1.96193	2.87206	27.5255	24.9145	18.3238		1.78587	0.199618	1926
1.67416	-2.896	31.8586	31.5626	24.7696		1.78581	0.199583	1927
1.43146	0.139462	21.5405	21.541	30.7306		1.78563	0.199694	1928
1.56064	9.54551	21.045	15.6129	7.86239		1.78551	0.199708	1929
1.9603	12.2129	18.4533	11.8943	4.88236		1.7856	0.199696	1930
1.53111	-3.80395	34.0066	34.2186	33.1045		1.78547	0.199728	1931
1.37783	-3.80395	34.0066	34.2186	33.1045		1.78526	0.199892	1932
1.78003	11.4959	16.8926	11.4034	10.5987		1.78526	0.19984	1933
2.21969	0.58888	24.9659	24.9728	45.7004		1.78548	0.200032	1934
1.57224	5.54193	24.9332	21.1934	13.619		1.78537	0.200039	1935
1.60327	0.58888	24.9659	24.9728	45.7004		1.78528	0.20003	1936
1.91418	2.64929	19.3931	19.5732	50.5323		1.78535	0.2	1937
2.18281	-3.80395	34.0066	34.2186	33.1045		1.78555	0.200152	1938
2.02255	4.20705	26.2294	23.0539	15.8864		1.78567	0.200173	1939
1.64079	-2.46864	32.7103	32.3577	29.8033		1.7856	0.200148	1940
1.76393	8.21121	22.3411	17.4729	9.6033		1.78559	0.200097	1941
1.61035	4.20705	26.2294	23.0539	15.8864		1.7855	0.200085	1942
1.7097	0.139462	21.5405	21.541	30.7306		1.78546	0.200041	1943
1.67365	0.201827	30.1179	28.636	23.7194		1.7854	0.200006	1944
1.87357	-4.23165	33.1549	33.4239	27.7781		1.78545	0.199964	1945
1.91223	-3.80395	34.0066	34.2186	33.1045		1.78551	0.199934	1946
1.74028	0.201827	30.1179	28.636	23.7194		1.78549	0.199885	1947
1.74282	4.20705	26.2294	23.0539	15.8864		1.78547	0.199836	1948
1.62119	-3.73942	29.2983	29.536	21.6889		1.78538	0.199819	1949
2.12987	0.139462	21.5405	21.541	30.7306		1.78556	0.19992	1950
1.47915	1.23067	20.7331	20.1835	26.9763		1.7854	0.199989	1951
1.60752	0.139462	21.5405	21.541	30.7306		1.78531	0.199979	1952
2.04639	-3.80395	34.0066	34.2186	33.1045		1.78544	0.200015	1953
1.75623	0.201827	30.1179	28.636	23.7194		1.78543	0.199964	1954
1.66873	0.139462	21.5405	21.541	30.7306		1.78537	0.199931	1955
1.50016	5.54193	24.9332	21.1934	13.619		1.78522	0.199984	1956
1.78654	0.201827	30.1179	28.636	23.7194		1.78522	0.199932	1957
1.85824	6.87666	23.6371	19.333	11.525		1.78526	0.199888	1958
2.21945	12.2129	18.4533	11.8943	4.88236		1.78548	0.200078	1959
1.82634	-3.80395	34.0066	34.2186	33.1045		1.7855	0.200029	1960
1.49831	8.21121	22.3411	17.4729	9.6033		1.78536	0.200083	1961
1.86491	-3.80395	34.0066	34.2186	33.1045		1.7854	0.20004	1962
1.97688	1.67984	24.1585	23.6156	41.0948		1.7855	0.200036	1963
1.75185	2.34112	17.1372	17.2964	39.4548		1.78548	0.199986	1964
2.13066	-3.9035	30.5838	30.8319	23.6346		1.78565	0.200087	1965
1.78923	2.44659	26.6735	24.1175	14.4566		1.78566	0.200036	1966
1.86311	-2.40377	28.002	27.6747	19.0394		1.7857	0.199993	1967
1.75021	-1.78216	33.3604	32.9367	36.3668		1.78568	0.199943	1968
1.78525	8.88751	17.9166	13.5169	12.0882		1.78568	0.199893	1969
2.06416	3.08415	19.8305	20.0689	57.573		1.78582	0.19994	1970
1.44411	3.4131	19.1183	17.4686	20.2026		1.78564	0.200038	1971
1.56072	-1.13338	31.4141	30.4968	26.6755		1.78553	0.200051	1972
1.49038	0.58888	24.9659	24.9728	45.7004		1.78538	0.200111	1973
1.57038	-4.23165	33.1549	33.4239	27.7781		1.78527	0.200119	1974
1.89516	13.5456	17.1576	10.036	3.65053		1.78533	0.200083	1975
1.87306	0.151701	23.4308	23.4313	36.367		1.78537	0.200042	1976
1.63519	13.5456	17.1576	10.036	3.65053		1.7853	0.20002	1977
1.5977	0.267525	25.4094	23.9521	14.259		1.7852	0.200014	1978
2.14369	9.54551	21.045	15.6129	7.86239		1.78538	0.200126	1979
2.00851	-14.0354	55.0634	56.824	20.6814		1.7855	0.200138	1980
1.44359	-3.73942	29.2983	29.536	21.6889		1.78532	0.200235	1981
2.03783	10.8795	19.7491	13.7534	6.28662		1.78545	0.200265	1982
2.00475	8.21121	22.3411	17.4729	9.6033		1.78556	0.200275	1983
1.69051	0.58888	24.9659	24.9728	45.7004		1.78551	0.200235	1984
1.56196	5.59552	17.5034	14.7537	14.4064		1.7854	0.200248	1985
2.23101	-3.80395	34.0066	34.2186	33.1045		1.78562	0.200447	1986
1.79153	-3.73942	29.2983	29.536	21.6889		1.78563	0.200397	1987
1.69707	-1.13338	31.4141	30.4968	26.6755		1.78558	0.200356	1988
1.99829	6.69285	17.6411	14.3414	13.6138		1.78569	0.200362	1989
1.56836	-1.13338	31.4141	30.4968	26.6755		1.78558	0.200371	1990
1.5057	11.0699	16.3018	10.802	7.72392		1.78544	0.200419	1991
2.02598	-3.73942	29.2983	29.536	21.6889		1.78556	0.200441	1992
1.93073	-3.80395	34.0066	34.2186	33.1045		1.78563	0.200417	1993
1.88201	1.53698	28.8217	26.7752	20.9362		1.78568	0.200379	1994
1.7087	5.54193	24.9332	21.1934	13.619		1.78564	0.200336	1995
1.45636	0.139462	21.5405	21.541	30.7306		1.78548	0.200421	1996
1.55666	2.87206	27.5255	24.9145	18.3238		1.78536	0.200436	1997
1.47557	9.54551	21.045	15.6129	7.86239		1.78521	0.200506	1998
2.31881	-3.73942	29.2983	29.536	21.6889		1.78548	0.200811	1999
1.72368	8.88751	17.9166	13.5169	12.0882		1.78544	0.200765	2000
[truncated: 3,003 more rows]
