# Supplementary material for: Influence of soil spatial variability on the reliability of sandy slopes incorporating anisotropy and non-stationarity
Source: PLoS One. 2025 May 15;20(5):e0323471. doi: 10.1371/journal.pone.0323471 (PMC12080798; doi:10.1371/journal.pone.0323471)
Supplement: S1 File — 1(a) and (b).S2 Data for Figs. 1(c) and (d).S3 Data for Figs. 1(e) and (f).S4 Data for Fig. 4(a).S5 Data for Fig. 4(b).S6 Data for Fig. 5(a).S7 Data for Fig. 5(b).S8 Data for Fig. 7(a).S9 Data for Fig. 7(b).S10 Data for Fig. 8(a).S11 Data for Fig. 8(b).S12 Data for Fig. 10(a).S13 Data for Fig. 10(b).S14 Data for Fig. 11(a).S15 Data for Fig. 11(b).S16 Data for Fig. 12(a).S17 Data for Fig. 12(b). (ZIP) [file pone.0323471.s001.zip › DATA/S2.xlsx]

## Sheet: Sheet1
1.90851	-3.6699	44.0481	42.3039	15.9119	C -3.6699036,44.048123 42.303925
1.71176	6.87666	23.6371	19.333	11.525	C 6.8766644,23.637129 19.333038	1.81014	0.139124	1
1.86143	-10.226	50.1925	50.6407	16.7653	C -10.22604,50.192491 50.640687	1.82723	0.102736	2
1.87989	6.61761	21.499	17.2377	7.37719	C 6.6176067,21.499018 17.237727	1.8404	0.0879178	3
1.7965	10.8795	19.7491	13.7534	6.28662	C 10.879462,19.7491 13.753365	1.83162	0.0786297	4
1.58061	6.21366	25.5864	21.7872	17.9446	C 6.2136563,25.586414 21.787173	1.78978	0.124286	5
2.04524	-2.60846	40.4509	38.2751	10.1508	C -2.6084619,40.450904 38.275128	1.82628	0.148981	6
1.89819	7.54447	24.2911	19.9307	15.4761	C 7.5444746,24.291145 19.93073	1.83526	0.140253	7
1.86915	12.2129	18.4533	11.8943	4.88236	C 12.21291,18.453263 11.894293	1.83903	0.13168	8
1.93712	-1.77055	41.6139	39.2176	14.0941	C -1.7705506,41.613864 39.217577	1.84884	0.127965	9
1.61461	0.884566	30.7688	29.2188	29.5364	C 0.8845659,30.768754 29.218764	1.82754	0.140446	10
1.62369	9.54551	21.045	15.6129	7.86239	C 9.5455119,21.045044 15.612941	1.81056	0.14627	11
2.00122	10.8795	19.7491	13.7534	6.28662	C 10.879462,19.7491 13.753365	1.82522	0.149695	12
2.1302	-10.226	50.1925	50.6407	16.7653	C -10.22604,50.192491 50.640687	1.84701	0.165313	13
2.20071	-13.3397	49.4563	51.2237	13.9143	C -13.339715,49.456267 51.223728	1.87059	0.183621	14
2.12353	6.87666	23.6371	19.333	11.525	C 6.8766644,23.637129 19.333038	1.8864	0.188329	15
1.94083	9.54551	21.045	15.6129	7.86239	C 9.5455119,21.045044 15.612941	1.8896	0.182826	16
1.71939	4.20705	26.2294	23.0539	15.8864	C 4.2070492,26.229375 23.053903	1.88014	0.181848	17
1.96391	9.54551	21.045	15.6129	7.86239	C 9.5455119,21.045044 15.612941	1.88455	0.177766	18
1.5586	-10.226	50.1925	50.6407	16.7653	C -10.22604,50.192491 50.640687	1.86825	0.187749	19
2.04751	-12.1307	52.6279	53.7323	18.6729	C -12.130689,52.627944 53.732331	1.87679	0.187129	20
2.09739	12.2129	18.4533	11.8943	4.88236	C 12.21291,18.453263 11.894293	1.88682	0.188578	21
1.76231	2.93882	22.8168	20.2296	10.1668	C 2.9388201,22.816805 20.22959	1.8814	0.186063	22
2.23033	14.1766	17.8197	10.6704	5.7359	C 14.176641,17.819726 10.670439	1.89594	0.195415	23
1.72674	4.19993	28.8353	26.1177	28.5947	C 4.1999251,28.83528 26.117657	1.88917	0.194271	24
1.5984	13.6755	15.2783	8.69131	6.50798	C 13.675534,15.278294 8.6913126	1.87799	0.198704	25
2.39478	12.2129	18.4533	11.8943	4.88236	C 12.21291,18.453263 11.894293	1.89713	0.218761	26
1.50751	4.88213	26.8818	23.6443	20.5831	C 4.882128,26.881838 23.644327	1.88322	0.226948	27
2.03979	-10.226	50.1925	50.6407	16.7653	C -10.22604,50.192491 50.640687	1.88862	0.224747	28
2.49119	4.27447	21.5205	18.3683	8.38142	C 4.2744677,21.52051 18.368317	1.9087	0.246724	29
1.69256	9.54551	21.045	15.6129	7.86239	C 9.5455119,21.045044 15.612941	1.90173	0.245663	30
2.00784	-2.60846	40.4509	38.2751	10.1508	C -2.6084619,40.450904 38.275128	1.90504	0.242396	31
1.82115	6.45353	22.7846	18.5337	8.53325	C 6.4535286,22.784567 18.533705	1.9025	0.239025	32
2.34982	-12.779	47.3774	49.0706	12.7683	C -12.778998,47.377441 49.07061	1.91566	0.247561	33
1.76211	12.2129	18.4533	11.8943	4.88236	C 12.21291,18.453263 11.894293	1.91127	0.24527	34
1.93023	9.54551	21.045	15.6129	7.86239	C 9.5455119,21.045044 15.612941	1.9118	0.241762	35
1.6726	10.8795	19.7491	13.7534	6.28662	C 10.879462,19.7491 13.753365	1.90533	0.241602	36
1.69247	14.7646	14.4713	7.336	4.82967	C 14.764604,14.471276 7.3360033	1.89973	0.240804	37
2.0891	10.8795	19.7491	13.7534	6.28662	C 10.879462,19.7491 13.753365	1.90459	0.239541	38
1.55052	13.6755	15.2783	8.69131	6.50798	C 13.675534,15.278294 8.6913126	1.89574	0.242987	39
2.51621	8.87438	22.9961	18.0752	13.1818	C 8.874382,22.996077 18.075198	1.91087	0.25876	40
1.50711	5.54193	24.9332	21.1934	13.619	C 5.5419282,24.933237 21.193399	1.90126	0.263068	41
1.68554	10.8225	22.366	16.867	14.3939	C 10.822482,22.366041 16.866975	1.89624	0.261991	42
1.97687	6.87666	23.6371	19.333	11.525	C 6.8766644,23.637129 19.333038	1.89807	0.259212	43
2.01979	7.46831	26.9124	23.0635	26.9802	C 7.4683124,26.912358 23.063522	1.90078	0.256891	44
1.6559	-8.55834	52.5203	52.5337	27.2581	C -8.5583366,52.520309 52.533703	1.89545	0.256574	45
1.79882	9.54551	21.045	15.6129	7.86239	C 9.5455119,21.045044 15.612941	1.8934	0.254161	46
2.34133	12.2129	18.4533	11.8943	4.88236	C 12.21291,18.453263 11.894293	1.90273	0.259621	47
2.06486	11.5302	20.4068	14.3681	9.11614	C 11.530196,20.406831 14.368134	1.90604	0.257945	48
1.95786	9.54551	21.045	15.6129	7.86239	C 9.5455119,21.045044 15.612941	1.90707	0.255404	49
1.67187	3.55004	28.1774	25.502	23.3948	C 3.5500356,28.177385 25.502044	1.90246	0.254973	50
1.46633	5.54193	24.9332	21.1934	13.619	C 5.5419282,24.933237 21.193399	1.89408	0.259605	51
1.77594	-14.4611	53.6139	55.53	16.3531	C -14.461148,53.613919 55.529966	1.89185	0.257608	52
1.59628	5.54193	24.9332	21.1934	13.619	C 5.5419282,24.933237 21.193399	1.88637	0.258317	53
1.8536	-7.47076	48.9171	48.4788	19.8514	C -7.4707568,48.917132 48.478768	1.88578	0.255952	54
1.84806	-12.779	47.3774	49.0706	12.7683	C -12.778998,47.377441 49.07061	1.8851	0.253664	55
1.50902	6.45353	22.7846	18.5337	8.53325	C 6.4535286,22.784567 18.533705	1.87851	0.256277	56
1.93079	11.5302	20.4068	14.3681	9.11614	C 11.530196,20.406831 14.368134	1.87941	0.254112	57
1.86985	11.5302	20.4068	14.3681	9.11614	C 11.530196,20.406831 14.368134	1.87925	0.251915	58
1.3295	9.54551	21.045	15.6129	7.86239	C 9.5455119,21.045044 15.612941	1.87008	0.259658	59
1.77069	6.87666	23.6371	19.333	11.525	C 6.8766644,23.637129 19.333038	1.86845	0.2578	60
1.78135	12.8551	19.1129	12.5177	7.34015	C 12.85505,19.112901 12.517654	1.86705	0.255917	61
1.87745	9.54551	21.045	15.6129	7.86239	C 9.5455119,21.045044 15.612941	1.86721	0.253848	62
1.66065	14.7646	14.4713	7.336	4.82967	C 14.764604,14.471276 7.3360033	1.86399	0.253146	63
2.13604	0.12786	39.1798	36.1322	12.3778	C 0.12785993,39.179824 36.132171	1.86817	0.253417	64
2.12721	-12.1307	52.6279	53.7323	18.6729	C -12.130689,52.627944 53.732331	1.8721	0.253474	65
1.825	14.7646	14.4713	7.336	4.82967	C 14.764604,14.471276 7.3360033	1.87139	0.251612	66
1.92648	-3.6699	44.0481	42.3039	15.9119	C -3.6699036,44.048123 42.303925	1.8722	0.249816	67
1.93323	-13.1758	56.2215	57.7448	26.5223	C -13.175762,56.221495 57.744759	1.87309	0.248082	68
1.48521	6.87666	23.6371	19.333	11.525	C 6.8766644,23.637129 19.333038	1.86755	0.250603	69
1.86962	6.45353	22.7846	18.5337	8.53325	C 6.4535286,22.784567 18.533705	1.86758	0.248807	70
1.97087	11.5302	20.4068	14.3681	9.11614	C 11.530196,20.406831 14.368134	1.86901	0.247348	71
2.34218	-7.77966	53.697	53.5354	32.6179	C -7.7796633,53.696999 53.53539	1.87549	0.25179	72
1.87778	10.2031	21.7013	16.2209	11.0589	C 10.203094,21.701273 16.22086	1.87552	0.25006	73
1.67686	12.2129	18.4533	11.8943	4.88236	C 12.21291,18.453263 11.894293	1.87287	0.249421	74
2.0255	8.21121	22.3411	17.4729	9.6033	C 8.2112136,22.34106 17.472864	1.87488	0.248371	75
1.94104	-3.6699	44.0481	42.3039	15.9119	C -3.6699036,44.048123 42.303925	1.87574	0.246847	76
1.8725	10.8795	19.7491	13.7534	6.28662	C 10.879462,19.7491 13.753365	1.8757	0.245239	77
1.39998	5.11788	24.0809	20.395	10.3349	C 5.1178811,24.080862 20.394978	1.86968	0.249471	78
1.90768	-12.779	47.3774	49.0706	12.7683	C -12.778998,47.377441 49.07061	1.87015	0.247923	79
1.83285	1.60317	24.1131	22.0909	12.1274	C 1.6031725,24.1131 22.090862	1.86969	0.246404	80
1.97795	10.2031	21.7013	16.2209	11.0589	C 10.203094,21.701273 16.22086	1.87101	0.245169	81
2.29927	-2.60846	40.4509	38.2751	10.1508	C -2.6084619,40.450904 38.275128	1.87617	0.248163	82
1.61437	10.8795	19.7491	13.7534	6.28662	C 10.879462,19.7491 13.753365	1.87306	0.248312	83
1.95954	-12.779	47.3774	49.0706	12.7683	C -12.778998,47.377441 49.07061	1.87407	0.247007	84
1.72112	7.54447	24.2911	19.9307	15.4761	C 7.5444746,24.291145 19.93073	1.8723	0.246104	85
1.90388	5.44604	21.5098	17.803	7.87147	C 5.4460372,21.509764 17.803022	1.87266	0.244692	86
1.78218	8.21121	22.3411	17.4729	9.6033	C 8.2112136,22.34106 17.472864	1.87163	0.243473	87
1.82955	10.8795	19.7491	13.7534	6.28662	C 10.879462,19.7491 13.753365	1.87116	0.242126	88
2.29863	-4.51266	42.8863	41.3663	11.6525	C -4.5126598,42.886257 41.366321	1.87591	0.244943	89
1.61416	6.87666	23.6371	19.333	11.525	C 6.8766644,23.637129 19.333038	1.87303	0.245119	90
2.0934	8.87438	22.9961	18.0752	13.1818	C 8.874382,22.996077 18.075198	1.87543	0.244848	91
1.59953	7.54447	24.2911	19.9307	15.4761	C 7.5444746,24.291145 19.93073	1.87246	0.245189	92
2.03834	7.78918	21.4883	16.6724	6.90757	C 7.7891762,21.488272 16.672432	1.87422	0.244467	93
1.70095	2.44659	26.6735	24.1175	14.4566	C 2.4465859,26.673452 24.117523	1.8724	0.243812	94
1.70161	11.5302	20.4068	14.3681	9.11614	C 11.530196,20.406831 14.368134	1.87062	0.243151	95
1.88803	10.2031	21.7013	16.2209	11.0589	C 10.203094,21.701273 16.22086	1.8708	0.241887	96
2.04051	-12.779	47.3774	49.0706	12.7683	C -12.778998,47.377441 49.07061	1.87253	0.241247	97
1.92603	-2.60846	40.4509	38.2751	10.1508	C -2.6084619,40.450904 38.275128	1.87307	0.240073	98
1.45778	12.5859	16.0854	10.0472	8.43077	C 12.585912,16.085418 10.047175	1.86892	0.242441	99
1.59622	-13.1758	56.2215	57.7448	26.5223	C -13.175762,56.221495 57.744759	1.86622	0.242747	100
1.41666	8.87438	22.9961	18.0752	13.1818	C 8.874382,22.996077 18.075198	1.86181	0.24561	101
1.71689	9.54551	21.045	15.6129	7.86239	C 9.5455119,21.045044 15.612941	1.86041	0.24482	102
1.98747	-2.60846	40.4509	38.2751	10.1508	C -2.6084619,40.450904 38.275128	1.86163	0.243947	103
1.78146	-12.1307	52.6279	53.7323	18.6729	C -12.130689,52.627944 53.732331	1.86086	0.242897	104
1.52396	10.2031	21.7013	16.2209	11.0589	C 10.203094,21.701273 16.22086	1.85769	0.243943	105
1.66038	10.8795	19.7491	13.7534	6.28662	C 10.879462,19.7491 13.753365	1.85584	0.243537	106
1.69539	9.54551	21.045	15.6129	7.86239	C 9.5455119,21.045044 15.612941	1.85436	0.242888	107
1.98691	6.78168	20.2135	15.9418	6.31544	C 6.7816848,20.213468 15.94175	1.85557	0.242094	108
1.80683	9.54551	21.045	15.6129	7.86239	C 9.5455119,21.045044 15.612941	1.85513	0.241026	109
2.05725	9.54551	21.045	15.6129	7.86239	C 9.5455119,21.045044 15.612941	1.85695	0.240693	110
1.30806	0.201827	30.1179	28.636	23.7194	C 0.20182654,30.11791 28.636001	1.85205	0.245156	111
1.90425	5.54193	24.9332	21.1934	13.619	C 5.5419282,24.933237 21.193399	1.85251	0.244108	112
1.8882	10.8795	19.7491	13.7534	6.28662	C 10.879462,19.7491 13.753365	1.85282	0.243049	113
1.81889	10.8795	19.7491	13.7534	6.28662	C 10.879462,19.7491 13.753365	1.85253	0.242001	114
1.59352	7.54447	24.2911	19.9307	15.4761	C 7.5444746,24.291145 19.93073	1.8503	0.242144	115
2.08203	-6.41701	45.3216	44.4577	13.2555	C -6.4170066,45.321644 44.457663	1.85228	0.242048	116
1.47984	9.54551	21.045	15.6129	7.86239	C 9.5455119,21.045044 15.612941	1.84912	0.243438	117
1.8743	-12.779	47.3774	49.0706	12.7683	C -12.778998,47.377441 49.07061	1.84933	0.242415	118
1.76234	4.27447	21.5205	18.3683	8.38142	C 4.2744677,21.52051 18.368317	1.84861	0.241525	119
1.62586	-4.51266	42.8863	41.3663	11.6525	C -4.5126598,42.886257 41.366321	1.84677	0.241367	120
1.71144	9.54551	21.045	15.6129	7.86239	C 9.5455119,21.045044 15.612941	1.84566	0.24068	121
1.91609	9.54551	21.045	15.6129	7.86239	C 9.5455119,21.045044 15.612941	1.84623	0.239776	122
1.88367	10.8795	19.7491	13.7534	6.28662	C 10.879462,19.7491 13.753365	1.84653	0.238823	123
1.90738	4.88213	26.8818	23.6443	20.5831	C 4.882128,26.881838 23.644327	1.84702	0.23792	124
1.87097	10.8795	19.7491	13.7534	6.28662	C 10.879462,19.7491 13.753365	1.84721	0.236976	125
1.91751	8.21121	22.3411	17.4729	9.6033	C 8.2112136,22.34106 17.472864	1.84776	0.236116	126
2.03617	4.27447	21.5205	18.3683	8.38142	C 4.2744677,21.52051 18.368317	1.84923	0.235774	127
2.00262	-14.0354	55.0634	56.824	20.6814	C -14.035406,55.063412 56.824044	1.85042	0.235239	128
2.08389	11.5302	20.4068	14.3681	9.11614	C 11.530196,20.406831 14.368134	1.85222	0.235218	129
1.44965	12.0918	17.3208	11.8711	14.3275	C 12.091817,17.320773 11.871088	1.84915	0.236937	130
1.66597	-3.6699	44.0481	42.3039	15.9119	C -3.6699036,44.048123 42.303925	1.84776	0.236569	131
1.83785	2.87135	30.1301	27.9719	31.9521	C 2.8713545,30.130051 27.971852	1.84768	0.235672	132
1.87937	4.27447	21.5205	18.3683	8.38142	C 4.2744677,21.52051 18.368317	1.84792	0.234801	133
1.82879	5.11788	24.0809	20.395	10.3349	C 5.1178811,24.080862 20.394978	1.84778	0.233929	134
2.00337	9.54551	21.045	15.6129	7.86239	C 9.5455119,21.045044 15.612941	1.84892	0.233442	135
2.12367	10.8795	19.7491	13.7534	6.28662	C 10.879462,19.7491 13.753365	1.85093	0.233764	136
1.5207	12.0918	17.3208	11.8711	14.3275	C 12.091817,17.320773 11.871088	1.84853	0.2346	137
1.93946	-12.779	47.3774	49.0706	12.7683	C -12.778998,47.377441 49.07061	1.84919	0.233875	138
1.89453	4.11039	22.8061	19.6643	9.60604	C 4.1103896,22.806059 19.664295	1.84951	0.233064	139
2.0631	-14.0354	55.0634	56.824	20.6814	C -14.035406,55.063412 56.824044	1.85103	0.232926	140
1.96614	-2.60846	40.4509	38.2751	10.1508	C -2.6084619,40.450904 38.275128	1.85184	0.232299	141
1.60654	2.87206	27.5255	24.9145	18.3238	C 2.8720583,27.525536 24.914519	1.85012	0.232387	142
2.06761	-10.226	50.1925	50.6407	16.7653	C -10.22604,50.192491 50.640687	1.85163	0.232281	143
1.59055	13.6755	15.2783	8.69131	6.50798	C 13.675534,15.278294 8.6913126	1.84983	0.232486	144
1.68215	13.6755	15.2783	8.69131	6.50798	C 13.675534,15.278294 8.6913126	1.84868	0.232099	145
1.96373	11.5302	20.4068	14.3681	9.11614	C 11.530196,20.406831 14.368134	1.84947	0.231497	146
1.61665	-8.32147	47.7571	47.5491	14.9594	C -8.3214739,47.757057 47.549126	1.84789	0.231501	147
1.54474	1.27502	26.6842	24.6828	15.1413	C 1.2750164,26.684198 24.682818	1.84586	0.23205	148
1.68851	13.6755	15.2783	8.69131	6.50798	C 13.675534,15.278294 8.6913126	1.84481	0.231627	149
1.82929	1.60317	24.1131	22.0909	12.1274	C 1.6031725,24.1131 22.090862	1.84471	0.230857	150
1.86579	10.8795	19.7491	13.7534	6.28662	C 10.879462,19.7491 13.753365	1.84485	0.230097	151
1.86312	14.7646	14.4713	7.336	4.82967	C 14.764604,14.471276 7.3360033	1.84497	0.229344	152
2.374	8.21121	22.3411	17.4729	9.6033	C 8.2112136,22.34106 17.472864	1.8484	0.232534	153
1.76419	8.21121	22.3411	17.4729	9.6033	C 8.2112136,22.34106 17.472864	1.84786	0.231877	154
2.14406	-14.0354	55.0634	56.824	20.6814	C -14.035406,55.063412 56.824044	1.84976	0.232341	155
1.74024	1.60317	24.1131	22.0909	12.1274	C 1.6031725,24.1131 22.090862	1.84906	0.23176	156
1.55998	6.87666	23.6371	19.333	11.525	C 6.8766644,23.637129 19.333038	1.84723	0.232163	157
1.75724	8.21121	22.3411	17.4729	9.6033	C 8.2112136,22.34106 17.472864	1.84666	0.231537	158
1.63383	5.28196	22.7953	19.099	9.06046	C 5.2819591,22.795313 19.099	1.84533	0.23142	159
1.28253	7.54447	24.2911	19.9307	15.4761	C 7.5444746,24.291145 19.93073	1.84184	0.234921	160
2.16159	-11.5627	58.5618	59.6924	38.4321	C -11.562672,58.561812 59.692389	1.84381	0.235534	161
1.97495	-14.4611	53.6139	55.53	16.3531	C -14.461148,53.613919 55.529966	1.84462	0.235031	162
1.77212	6.21366	25.5864	21.7872	17.9446	C 6.2136563,25.586414 21.787173	1.84417	0.234377	163
1.85275	-3.6699	44.0481	42.3039	15.9119	C -3.6699036,44.048123 42.303925	1.84423	0.233662	164
1.82774	9.54551	21.045	15.6129	7.86239	C 9.5455119,21.045044 15.612941	1.84413	0.232957	165
1.97993	14.7646	14.4713	7.336	4.82967	C 14.764604,14.471276 7.3360033	1.84494	0.232491	166
1.73706	8.87438	22.9961	18.0752	13.1818	C 8.874382,22.996077 18.075198	1.8443	0.231944	167
1.94825	14.7646	14.4713	7.336	4.82967	C 14.764604,14.471276 7.3360033	1.84491	0.231391	168
2.15766	4.27447	21.5205	18.3683	8.38142	C 4.2744677,21.52051 18.368317	1.84675	0.231949	169
1.8677	-3.6699	44.0481	42.3039	15.9119	C -3.6699036,44.048123 42.303925	1.84687	0.231271	170
1.5778	6.21366	25.5864	21.7872	17.9446	C 6.2136563,25.586414 21.787173	1.84531	0.231505	171
2.1935	-14.0354	55.0634	56.824	20.6814	C -14.035406,55.063412 56.824044	1.84732	0.232344	172
1.51242	9.54551	21.045	15.6129	7.86239	C 9.5455119,21.045044 15.612941	1.8454	0.233058	173
1.98495	11.5302	20.4068	14.3681	9.11614	C 11.530196,20.406831 14.368134	1.8462	0.232627	174
1.76722	8.21121	22.3411	17.4729	9.6033	C 8.2112136,22.34106 17.472864	1.84575	0.232038	175
1.87973	9.54551	21.045	15.6129	7.86239	C 9.5455119,21.045044 15.612941	1.84594	0.231392	176
1.93994	10.8795	19.7491	13.7534	6.28662	C 10.879462,19.7491 13.753365	1.84647	0.230845	177
2.29935	8.21121	22.3411	17.4729	9.6033	C 8.2112136,22.34106 17.472864	1.849	0.232671	178
1.75227	6.87666	23.6371	19.333	11.525	C 6.8766644,23.637129 19.333038	1.84846	0.232132	179
2.04154	2.87135	30.1301	27.9719	31.9521	C 2.8713545,30.130051 27.971852	1.84953	0.231931	180
1.63999	6.45353	22.7846	18.5337	8.53325	C 6.4535286,22.784567 18.533705	1.84837	0.23181	181
1.84858	10.2031	21.7013	16.2209	11.0589	C 10.203094,21.701273 16.22086	1.84838	0.231172	182
1.94221	6.87666	23.6371	19.333	11.525	C 6.8766644,23.637129 19.333038	1.84889	0.230644	183
1.74549	8.21121	22.3411	17.4729	9.6033	C 8.2112136,22.34106 17.472864	1.84833	0.230142	184
1.92385	-13.1758	56.2215	57.7448	26.5223	C -13.175762,56.221495 57.744759	1.84873	0.229586	185
1.97651	9.54551	21.045	15.6129	7.86239	C 9.5455119,21.045044 15.612941	1.84942	0.229158	186
1.66087	9.54551	21.045	15.6129	7.86239	C 9.5455119,21.045044 15.612941	1.84841	0.228958	187
1.71636	5.11788	24.0809	20.395	10.3349	C 5.1178811,24.080862 20.394978	1.84771	0.22855	188
1.93789	9.54551	21.045	15.6129	7.86239	C 9.5455119,21.045044 15.612941	1.84819	0.228039	189
2.12128	-0.235238	43.9726	41.243	22.2078	C -0.23523776,43.972635 41.242984	1.84962	0.228294	190
1.77988	-6.41701	45.3216	44.4577	13.2555	C -6.4170066,45.321644 44.457663	1.84926	0.227752	191
1.62593	6.87666	23.6371	19.333	11.525	C 6.8766644,23.637129 19.333038	1.8481	0.227726	192
1.91499	1.60317	24.1131	22.0909	12.1274	C 1.6031725,24.1131 22.090862	1.84844	0.227186	193
1.99286	8.21121	22.3411	17.4729	9.6033	C 8.2112136,22.34106 17.472864	1.84918	0.226835	194
1.61909	9.54551	21.045	15.6129	7.86239	C 9.5455119,21.045044 15.612941	1.84801	0.226849	195
2.07388	-12.779	47.3774	49.0706	12.7683	C -12.778998,47.377441 49.07061	1.84916	0.226841	196
1.57478	8.21121	22.3411	17.4729	9.6033	C 8.2112136,22.34106 17.472864	1.84777	0.227103	197
1.37867	8.87438	22.9961	18.0752	13.1818	C 8.874382,22.996077 18.075198	1.84541	0.228957	198
1.45112	10.8795	19.7491	13.7534	6.28662	C 10.879462,19.7491 13.753365	1.84344	0.230077	199
1.83692	10.8795	19.7491	13.7534	6.28662	C 10.879462,19.7491 13.753365	1.84341	0.229501	200
1.74112	2.87206	27.5255	24.9145	18.3238	C 2.8720583,27.525536 24.914519	1.8429	0.229043	201
1.71227	10.8795	19.7491	13.7534	6.28662	C 10.879462,19.7491 13.753365	1.84226	0.228659	202
2.09568	-14.0354	55.0634	56.824	20.6814	C -14.035406,55.063412 56.824044	1.8435	0.228784	203
1.61058	8.21121	22.3411	17.4729	9.6033	C 8.2112136,22.34106 17.472864	1.84237	0.228802	204
1.85931	-13.1758	56.2215	57.7448	26.5223	C -13.175762,56.221495 57.744759	1.84245	0.228246	205
1.92506	-13.1758	56.2215	57.7448	26.5223	C -13.175762,56.221495 57.744759	1.84285	0.227764	206
1.42302	11.5302	20.4068	14.3681	9.11614	C 11.530196,20.406831 14.368134	1.84083	0.22907	207
1.69821	-13.3397	49.4563	51.2237	13.9143	C -13.339715,49.456267 51.223728	1.84015	0.228732	208
1.60353	4.27447	21.5205	18.3683	8.38142	C 4.2744677,21.52051 18.368317	1.83902	0.228767	209
1.90669	-13.1758	56.2215	57.7448	26.5223	C -13.175762,56.221495 57.744759	1.83934	0.228269	210
1.43343	4.20705	26.2294	23.0539	15.8864	C 4.2070492,26.229375 23.053903	1.83743	0.229428	211
1.96639	2.93882	22.8168	20.2296	10.1668	C 2.9388201,22.816805 20.22959	1.83803	0.229057	212
1.69857	9.54551	21.045	15.6129	7.86239	C 9.5455119,21.045044 15.612941	1.83738	0.228717	213
1.51067	2.87206	27.5255	24.9145	18.3238	C 2.8720583,27.525536 24.914519	1.83586	0.229267	214
1.61743	6.21366	25.5864	21.7872	17.9446	C 6.2136563,25.586414 21.787173	1.83485	0.229216	215
1.88245	-3.6699	44.0481	42.3039	15.9119	C -3.6699036,44.048123 42.303925	1.83507	0.228707	216
1.62828	-13.1758	56.2215	57.7448	26.5223	C -13.175762,56.221495 57.744759	1.83412	0.228609	217
1.85328	-12.1307	52.6279	53.7323	18.6729	C -12.130689,52.627944 53.732331	1.83421	0.228088	218
1.59583	2.93882	22.8168	20.2296	10.1668	C 2.9388201,22.816805 20.22959	1.83312	0.228133	219
1.90883	3.78223	25.3772	22.2563	12.31	C 3.7822335,25.377157 22.25625	1.83347	0.227671	220
1.6549	-14.0354	55.0634	56.824	20.6814	C -14.035406,55.063412 56.824044	1.83266	0.227472	221
2.059	10.2031	21.7013	16.2209	11.0589	C 10.203094,21.701273 16.22086	1.83368	0.227464	222
1.44084	0.201827	30.1179	28.636	23.7194	C 0.20182654,30.11791 28.636001	1.83192	0.228466	223
1.57669	7.54447	24.2911	19.9307	15.4761	C 7.5444746,24.291145 19.93073	1.83079	0.22859	224
1.66749	5.44604	21.5098	17.803	7.87147	C 5.4460372,21.509764 17.803022	1.83007	0.22834	225
1.56971	7.78918	21.4883	16.6724	6.90757	C 7.7891762,21.488272 16.672432	1.82892	0.228489	226
1.75709	6.87666	23.6371	19.333	11.525	C 6.8766644,23.637129 19.333038	1.8286	0.228034	227
1.60572	5.44604	21.5098	17.803	7.87147	C 5.4460372,21.509764 17.803022	1.82763	0.22801	228
1.95158	10.2031	21.7013	16.2209	11.0589	C 10.203094,21.701273 16.22086	1.82817	0.227658	229
1.62018	6.21366	25.5864	21.7872	17.9446	C 6.2136563,25.586414 21.787173	1.82727	0.227575	230
1.71345	9.54551	21.045	15.6129	7.86239	C 9.5455119,21.045044 15.612941	1.82678	0.227205	231
2.01127	-12.1307	52.6279	53.7323	18.6729	C -12.130689,52.627944 53.732331	1.82757	0.227036	232
1.57255	8.21121	22.3411	17.4729	9.6033	C 8.2112136,22.34106 17.472864	1.82648	0.227161	233
1.75178	9.54551	21.045	15.6129	7.86239	C 9.5455119,21.045044 15.612941	1.82616	0.226728	234
1.73268	1.60317	24.1131	22.0909	12.1274	C 1.6031725,24.1131 22.090862	1.82577	0.226326	235
1.64507	10.8795	19.7491	13.7534	6.28662	C 10.879462,19.7491 13.753365	1.825	0.226151	236
1.72771	10.8795	19.7491	13.7534	6.28662	C 10.879462,19.7491 13.753365	1.8246	0.225762	237
1.61762	14.7646	14.4713	7.336	4.82967	C 14.764604,14.471276 7.3360033	1.82373	0.225684	238
1.89844	-14.0354	55.0634	56.824	20.6814	C -14.035406,55.063412 56.824044	1.82404	0.225263	239
1.94544	9.54551	21.045	15.6129	7.86239	C 9.5455119,21.045044 15.612941	1.82454	0.22493	240
1.98084	-14.4611	53.6139	55.53	16.3531	C -14.461148,53.613919 55.529966	1.82519	0.224687	241
1.93561	-12.779	47.3774	49.0706	12.7683	C -12.778998,47.377441 49.07061	1.82564	0.224334	242
2.44274	0.851534	33.3803	32.3084	45.6315	C 0.85153406,33.380272 32.308425	1.82817	0.227331	243
1.59134	9.54551	21.045	15.6129	7.86239	C 9.5455119,21.045044 15.612941	1.82721	0.227369	244
1.83852	-7.47076	48.9171	48.4788	19.8514	C -7.4707568,48.917132 48.478768	1.82725	0.226906	245
1.66833	9.54551	21.045	15.6129	7.86239	C 9.5455119,21.045044 15.612941	1.82661	0.22667	246
1.99835	-14.0354	55.0634	56.824	20.6814	C -14.035406,55.063412 56.824044	1.8273	0.226473	247
1.82849	4.88213	26.8818	23.6443	20.5831	C 4.882128,26.881838 23.644327	1.82731	0.226016	248
2.12615	14.7646	14.4713	7.336	4.82967	C 14.764604,14.471276 7.3360033	1.8285	0.226352	249
1.48081	9.54551	21.045	15.6129	7.86239	C 9.5455119,21.045044 15.612941	1.82712	0.226962	250
1.88185	-6.41701	45.3216	44.4577	13.2555	C -6.4170066,45.321644 44.457663	1.82733	0.226536	251
1.74249	-10.226	50.1925	50.6407	16.7653	C -10.22604,50.192491 50.640687	1.827	0.226149	252
1.97934	4.27447	21.5205	18.3683	8.38142	C 4.2744677,21.52051 18.368317	1.8276	0.225904	253
1.99426	12.2129	18.4533	11.8943	4.88236	C 12.21291,18.453263 11.894293	1.82825	0.2257	254
2.0976	10.8795	19.7491	13.7534	6.28662	C 10.879462,19.7491 13.753365	1.8293	0.225886	255
1.96794	-2.87408	45.2208	43.2885	20.247	C -2.8740825,45.220764 43.288464	1.82984	0.22561	256
1.78889	8.21121	22.3411	17.4729	9.6033	C 8.2112136,22.34106 17.472864	1.82969	0.225185	257
1.83917	8.21121	22.3411	17.4729	9.6033	C 8.2112136,22.34106 17.472864	1.82972	0.224749	258
1.89537	12.8551	19.1129	12.5177	7.34015	C 12.85505,19.112901 12.517654	1.82997	0.224351	259
1.7654	-12.779	47.3774	49.0706	12.7683	C -12.778998,47.377441 49.07061	1.82973	0.223955	260
1.88344	-14.0354	55.0634	56.824	20.6814	C -14.035406,55.063412 56.824044	1.82993	0.22355	261
1.95341	7.54447	24.2911	19.9307	15.4761	C 7.5444746,24.291145 19.93073	1.8304	0.223253	262
1.79593	-14.0354	55.0634	56.824	20.6814	C -14.035406,55.063412 56.824044	1.83027	0.222839	263
1.781	8.21121	22.3411	17.4729	9.6033	C 8.2112136,22.34106 17.472864	1.83008	0.222437	264
2.02869	-12.779	47.3774	49.0706	12.7683	C -12.778998,47.377441 49.07061	1.83083	0.22235	265
1.75319	8.21121	22.3411	17.4729	9.6033	C 8.2112136,22.34106 17.472864	1.83054	0.221983	266
1.99879	-14.0354	55.0634	56.824	20.6814	C -14.035406,55.063412 56.824044	1.83117	0.221805	267
1.82229	10.8795	19.7491	13.7534	6.28662	C 10.879462,19.7491 13.753365	1.83114	0.221391	268
1.65755	9.54551	21.045	15.6129	7.86239	C 9.5455119,21.045044 15.612941	1.83049	0.221232	269
1.99791	-13.3397	49.4563	51.2237	13.9143	C -13.339715,49.456267 51.223728	1.83111	0.221056	270
1.49932	6.87666	23.6371	19.333	11.525	C 6.8766644,23.637129 19.333038	1.82989	0.221563	271
2.26755	-12.779	47.3774	49.0706	12.7683	C -12.778998,47.377441 49.07061	1.83149	0.222736	272
1.69811	5.11788	24.0809	20.395	10.3349	C 5.1178811,24.080862 20.394978	1.83101	0.222474	273
1.75094	9.54551	21.045	15.6129	7.86239	C 9.5455119,21.045044 15.612941	1.83072	0.22212	274
2.20208	-12.779	47.3774	49.0706	12.7683	C -12.778998,47.377441 49.07061	1.83206	0.222839	275
1.71882	4.20705	26.2294	23.0539	15.8864	C 4.2070492,26.229375 23.053903	1.83165	0.222539	276
2.03997	-14.0354	55.0634	56.824	20.6814	C -14.035406,55.063412 56.824044	1.8324	0.222488	277
2.08354	9.54551	21.045	15.6129	7.86239	C 9.5455119,21.045044 15.612941	1.8333	0.222596	278
1.84839	-12.1307	52.6279	53.7323	18.6729	C -12.130689,52.627944 53.732331	1.83336	0.222199	279
2.213	-6.41701	45.3216	44.4577	13.2555	C -6.4170066,45.321644 44.457663	1.83471	0.222955	280
2.30628	10.8225	22.366	16.867	14.3939	C 10.822482,22.366041 16.866975	1.83638	0.224323	281
1.62653	2.93882	22.8168	20.2296	10.1668	C 2.9388201,22.816805 20.22959	1.83564	0.224272	282
1.42131	4.20705	26.2294	23.0539	15.8864	C 4.2070492,26.229375 23.053903	1.83418	0.225221	283
2.08957	10.8795	19.7491	13.7534	6.28662	C 10.879462,19.7491 13.753365	1.83507	0.225333	284
1.49569	5.54193	24.9332	21.1934	13.619	C 5.5419282,24.933237 21.193399	1.83389	0.22583	285
2.0189	7.95325	20.2027	15.3765	5.87573	C 7.9532543,20.202722 15.376455	1.83453	0.2257	286
1.91039	9.54551	21.045	15.6129	7.86239	C 9.5455119,21.045044 15.612941	1.8348	0.22535	287
1.95195	-6.41701	45.3216	44.4577	13.2555	C -6.4170066,45.321644 44.457663	1.8352	0.225064	288
1.65498	8.87438	22.9961	18.0752	13.1818	C 8.874382,22.996077 18.075198	1.83458	0.224924	289
2.15913	12.8551	19.1129	12.5177	7.34015	C 12.85505,19.112901 12.517654	1.8357	0.22534	290
1.78637	2.93882	22.8168	20.2296	10.1668	C 2.9388201,22.816805 20.22959	1.83553	0.224971	291
1.70726	4.20705	26.2294	23.0539	15.8864	C 4.2070492,26.229375 23.053903	1.83509	0.224711	292
1.79399	14.7646	14.4713	7.336	4.82967	C 14.764604,14.471276 7.3360033	1.83495	0.22434	293
1.57937	8.21121	22.3411	17.4729	9.6033	C 8.2112136,22.34106 17.472864	1.83408	0.224452	294
1.96427	1.60317	24.1131	22.0909	12.1274	C 1.6031725,24.1131 22.090862	1.83452	0.224199	295
1.72709	10.8795	19.7491	13.7534	6.28662	C 10.879462,19.7491 13.753365	1.83416	0.223906	296
1.6047	9.54551	21.045	15.6129	7.86239	C 9.5455119,21.045044 15.612941	1.83339	0.223924	297
1.59352	14.7646	14.4713	7.336	4.82967	C 14.764604,14.471276 7.3360033	1.83259	0.223978	298
1.74712	8.21121	22.3411	17.4729	9.6033	C 8.2112136,22.34106 17.472864	1.8323	0.223657	299
1.60167	-13.1758	56.2215	57.7448	26.5223	C -13.175762,56.221495 57.744759	1.83154	0.22368	300
1.89794	-12.1307	52.6279	53.7323	18.6729	C -12.130689,52.627944 53.732331	1.83176	0.223341	301
1.90148	-7.47076	48.9171	48.4788	19.8514	C -7.4707568,48.917132 48.478768	1.83199	0.223006	302
1.65404	4.88213	26.8818	23.6443	20.5831	C 4.882128,26.881838 23.644327	1.8314	0.222872	303
1.87165	6.78168	20.2135	15.9418	6.31544	C 6.7816848,20.213468 15.94175	1.83153	0.222517	304
1.85129	-10.226	50.1925	50.6407	16.7653	C -10.22604,50.192491 50.640687	1.8316	0.222155	305
1.83538	12.2129	18.4533	11.8943	4.88236	C 12.21291,18.453263 11.894293	1.83161	0.221792	306
2.1321	12.2129	18.4533	11.8943	4.88236	C 12.21291,18.453263 11.894293	1.83259	0.222091	307
1.45289	8.21121	22.3411	17.4729	9.6033	C 8.2112136,22.34106 17.472864	1.83136	0.22278	308
1.82789	1.60317	24.1131	22.0909	12.1274	C 1.6031725,24.1131 22.090862	1.83135	0.222419	309
2.10645	-13.1758	56.2215	57.7448	26.5223	C -13.175762,56.221495 57.744759	1.83223	0.222607	310
1.92998	0.267525	25.4094	23.9521	14.259	C 0.26752493,25.409395 23.952135	1.83254	0.222318	311
2.02787	-14.0354	55.0634	56.824	20.6814	C -14.035406,55.063412 56.824044	1.83317	0.222236	312
2.07242	10.8795	19.7491	13.7534	6.28662	C 10.879462,19.7491 13.753365	1.83393	0.222291	313
2.01857	12.2129	18.4533	11.8943	4.88236	C 12.21291,18.453263 11.894293	1.83452	0.222181	314
1.94818	-14.0354	55.0634	56.824	20.6814	C -14.035406,55.063412 56.824044	1.83488	0.22192	315
1.78691	9.54551	21.045	15.6129	7.86239	C 9.5455119,21.045044 15.612941	1.83472	0.221585	316
1.96734	-8.32147	47.7571	47.5491	14.9594	C -8.3214739,47.757057 47.549126	1.83514	0.22136	317
1.77269	4.20705	26.2294	23.0539	15.8864	C 4.2070492,26.229375 23.053903	1.83495	0.221039	318
1.64392	-2.40377	28.002	27.6747	19.0394	C -2.4037702,28.001985 27.67468	1.83435	0.220951	319
1.52771	13.6755	15.2783	8.69131	6.50798	C 13.675534,15.278294 8.6913126	1.83339	0.221268	320
1.81045	12.2129	18.4533	11.8943	4.88236	C 12.21291,18.453263 11.894293	1.83332	0.220927	321
1.58475	7.78918	21.4883	16.6724	6.90757	C 7.7891762,21.488272 16.672432	1.83255	0.221017	322
1.5869	10.2031	21.7013	16.2209	11.0589	C 10.203094,21.701273 16.22086	1.83179	0.221096	323
1.46669	8.21121	22.3411	17.4729	9.6033	C 8.2112136,22.34106 17.472864	1.83067	0.221682	324
1.5949	6.87666	23.6371	19.333	11.525	C 6.8766644,23.637129 19.333038	1.82995	0.221725	325
1.84126	10.8795	19.7491	13.7534	6.28662	C 10.879462,19.7491 13.753365	1.82998	0.221386	326
1.62308	9.54551	21.045	15.6129	7.86239	C 9.5455119,21.045044 15.612941	1.82935	0.221342	327
1.64012	10.8795	19.7491	13.7534	6.28662	C 10.879462,19.7491 13.753365	1.82878	0.22125	328
1.92899	5.54193	24.9332	21.1934	13.619	C 5.5419282,24.933237 21.193399	1.82908	0.220983	329
1.92438	-8.32147	47.7571	47.5491	14.9594	C -8.3214739,47.757057 47.549126	1.82937	0.22071	330
1.6569	6.45353	22.7846	18.5337	8.53325	C 6.4535286,22.784567 18.533705	1.82885	0.220579	331
2.25883	12.2129	18.4533	11.8943	4.88236	C 12.21291,18.453263 11.894293	1.83014	0.221504	332
1.55599	12.5859	16.0854	10.0472	8.43077	C 12.585912,16.085418 10.047175	1.82932	0.221679	333
1.87751	13.5456	17.1576	10.036	3.65053	C 13.545593,17.15759 10.035984	1.82946	0.221363	334
1.49178	10.2031	21.7013	16.2209	11.0589	C 10.203094,21.701273 16.22086	1.82846	0.221798	335
1.38669	6.87666	23.6371	19.333	11.525	C 6.8766644,23.637129 19.333038	1.82715	0.222772	336
1.36017	12.5859	16.0854	10.0472	8.43077	C 12.585912,16.085418 10.047175	1.82577	0.223886	337
2.07692	-14.0354	55.0634	56.824	20.6814	C -14.035406,55.063412 56.824044	1.82651	0.223971	338
1.86675	-12.779	47.3774	49.0706	12.7683	C -12.778998,47.377441 49.07061	1.82663	0.223651	339
1.53467	9.54551	21.045	15.6129	7.86239	C 9.5455119,21.045044 15.612941	1.82577	0.223881	340
1.63228	5.28196	22.7953	19.099	9.06046	C 5.2819591,22.795313 19.099	1.8252	0.223797	341
1.88579	10.2031	21.7013	16.2209	11.0589	C 10.203094,21.701273 16.22086	1.82538	0.223493	342
1.62708	13.6755	15.2783	8.69131	6.50798	C 13.675534,15.278294 8.6913126	1.8248	0.223423	343
1.71628	9.54551	21.045	15.6129	7.86239	C 9.5455119,21.045044 15.612941	1.82449	0.223175	344
1.89653	-13.1758	56.2215	57.7448	26.5223	C -13.175762,56.221495 57.744759	1.8247	0.222885	345
1.89434	5.54193	24.9332	21.1934	13.619	C 5.5419282,24.933237 21.193399	1.8249	0.222594	346
2.16496	-11.5627	58.5618	59.6924	38.4321	C -11.562672,58.561812 59.692389	1.82587	0.223019	347
2.04728	-13.9004	51.5351	53.3768	15.1089	C -13.900431,51.535093 53.376847	1.82651	0.223014	348
2.55055	7.33017	29.5481	26.2583	40.6725	C 7.33017,29.54814 26.258294	1.82858	0.226032	349
1.7251	-10.8737	44.9418	45.9783	11.2084	C -10.873702,44.941848 45.978318	1.82828	0.225776	350
1.50516	13.6755	15.2783	8.69131	6.50798	C 13.675534,15.278294 8.6913126	1.82737	0.226111	351
1.66068	-12.1307	52.6279	53.7323	18.6729	C -12.130689,52.627944 53.732331	1.82689	0.225964	352
1.69897	-3.6699	44.0481	42.3039	15.9119	C -3.6699036,44.048123 42.303925	1.82653	0.225746	353
1.74508	-5.57002	46.4826	45.391	17.8308	C -5.5700182,46.482556 45.391035	1.8263	0.225469	354
1.61779	15.8528	13.6644	5.9816	3.39629	C 15.852771,13.664435 5.9815956	1.82572	0.225422	355
1.77246	-12.779	47.3774	49.0706	12.7683	C -12.778998,47.377441 49.07061	1.82557	0.225123	356
2.12929	10.8795	19.7491	13.7534	6.28662	C 10.879462,19.7491 13.753365	1.82642	0.225379	357
1.74529	10.8795	19.7491	13.7534	6.28662	C 10.879462,19.7491 13.753365	1.82619	0.225105	358
2.01604	9.54551	21.045	15.6129	7.86239	C 9.5455119,21.045044 15.612941	1.82672	0.225014	359
1.88026	3.78223	25.3772	22.2563	12.31	C 3.7822335,25.377157 22.25625	1.82687	0.224719	360
1.97871	12.8551	19.1129	12.5177	7.34015	C 12.85505,19.112901 12.517654	1.82728	0.224549	361
1.85913	6.45353	22.7846	18.5337	8.53325	C 6.4535286,22.784567 18.533705	1.82737	0.224245	362
1.86308	-8.32147	47.7571	47.5491	14.9594	C -8.3214739,47.757057 47.549126	1.82747	0.223944	363
1.76725	8.21121	22.3411	17.4729	9.6033	C 8.2112136,22.34106 17.472864	1.82731	0.223658	364
1.9362	10.2031	21.7013	16.2209	11.0589	C 10.203094,21.701273 16.22086	1.8276	0.223424	365
1.74806	12.2129	18.4533	11.8943	4.88236	C 12.21291,18.453263 11.894293	1.82739	0.223157	366
1.31965	8.21121	22.3411	17.4729	9.6033	C 8.2112136,22.34106 17.472864	1.82601	0.224419	367
1.81244	-12.779	47.3774	49.0706	12.7683	C -12.778998,47.377441 49.07061	1.82597	0.224115	368
1.70206	12.2129	18.4533	11.8943	4.88236	C 12.21291,18.453263 11.894293	1.82564	0.223904	369
1.75493	-5.57002	46.4826	45.391	17.8308	C -5.5700182,46.482556 45.391035	1.82544	0.223632	370
1.63314	13.6755	15.2783	8.69131	6.50798	C 13.675534,15.278294 8.6913126	1.82493	0.223552	371
1.95033	8.21121	22.3411	17.4729	9.6033	C 8.2112136,22.34106 17.472864	1.82526	0.223346	372
1.66922	8.21121	22.3411	17.4729	9.6033	C 8.2112136,22.34106 17.472864	1.82485	0.223193	373
1.61696	10.8795	19.7491	13.7534	6.28662	C 10.879462,19.7491 13.753365	1.82429	0.223152	374
2.46889	13.5456	17.1576	10.036	3.65053	C 13.545593,17.15759 10.035984	1.82601	0.22532	375
2.12378	-12.779	47.3774	49.0706	12.7683	C -12.778998,47.377441 49.07061	1.8268	0.225542	376
2.1894	6.87666	23.6371	19.333	11.525	C 6.8766644,23.637129 19.333038	1.82776	0.226014	377
1.83168	12.2129	18.4533	11.8943	4.88236	C 12.21291,18.453263 11.894293	1.82777	0.225715	378
1.53231	13.6755	15.2783	8.69131	6.50798	C 13.675534,15.278294 8.6913126	1.82699	0.225926	379
2.30202	-2.60846	40.4509	38.2751	10.1508	C -2.6084619,40.450904 38.275128	1.82824	0.226937	380
2.10456	9.54551	21.045	15.6129	7.86239	C 9.5455119,21.045044 15.612941	1.82896	0.22708	381
1.86666	8.21121	22.3411	17.4729	9.6033	C 8.2112136,22.34106 17.472864	1.82906	0.22679	382
2.04403	8.21121	22.3411	17.4729	9.6033	C 8.2112136,22.34106 17.472864	1.82962	0.22676	383
2.13576	9.54551	21.045	15.6129	7.86239	C 9.5455119,21.045044 15.612941	1.83041	0.227001	384
1.54705	1.53698	28.8217	26.7752	20.9362	C 1.5369785,28.821715 26.775224	1.82968	0.227164	385
2.52505	8.17882	24.9525	20.5619	19.5575	C 8.1788203,24.952502 20.561887	1.83147	0.229607	386
1.844	10.8795	19.7491	13.7534	6.28662	C 10.879462,19.7491 13.753365	1.83151	0.229311	387
1.66681	-12.779	47.3774	49.0706	12.7683	C -12.778998,47.377441 49.07061	1.83108	0.229168	388
1.66743	4.27447	21.5205	18.3683	8.38142	C 4.2744677,21.52051 18.368317	1.83066	0.229023	389
2.13256	12.2129	18.4533	11.8943	4.88236	C 12.21291,18.453263 11.894293	1.83144	0.229238	390
2.21213	9.54551	21.045	15.6129	7.86239	C 9.5455119,21.045044 15.612941	1.83241	0.229751	391
2.02351	9.54551	21.045	15.6129	7.86239	C 9.5455119,21.045044 15.612941	1.83289	0.22966	392
1.54055	-11.5627	58.5618	59.6924	38.4321	C -11.562672,58.561812 59.692389	1.83215	0.22984	393
1.90421	9.54551	21.045	15.6129	7.86239	C 9.5455119,21.045044 15.612941	1.83233	0.229577	394
1.67775	5.54193	24.9332	21.1934	13.619	C 5.5419282,24.933237 21.193399	1.83194	0.229417	395
1.92832	8.21121	22.3411	17.4729	9.6033	C 8.2112136,22.34106 17.472864	1.83219	0.229179	396
2.17164	9.12482	20.192	14.8112	5.45183	C 9.1248238,20.191976 14.81116	1.83304	0.229521	397
1.90888	-6.41701	45.3216	44.4577	13.2555	C -6.4170066,45.321644 44.457663	1.83323	0.229264	398
1.90632	6.45353	22.7846	18.5337	8.53325	C 6.4535286,22.784567 18.533705	1.83341	0.229006	399
1.97241	14.7646	14.4713	7.336	4.82967	C 14.764604,14.471276 7.3360033	1.83376	0.228825	400
1.90232	6.87666	23.6371	19.333	11.525	C 6.8766644,23.637129 19.333038	1.83393	0.228565	401
1.61362	14.7646	14.4713	7.336	4.82967	C 14.764604,14.471276 7.3360033	1.83338	0.228544	402
2.1887	-12.779	47.3774	49.0706	12.7683	C -12.778998,47.377441 49.07061	1.83426	0.228944	403
1.93267	-12.779	47.3774	49.0706	12.7683	C -12.778998,47.377441 49.07061	1.83451	0.228713	404
1.68791	2.17757	32.0861	30.4568	41.5562	C 2.1775741,32.086071 30.45676	1.83414	0.228546	405
1.70309	13.6755	15.2783	8.69131	6.50798	C 13.675534,15.278294 8.6913126	1.83382	0.228357	406
1.76133	-11.2737	53.7866	54.6557	24.1978	C -11.273704,53.786619 54.655706	1.83364	0.228104	407
2.01421	-6.41701	45.3216	44.4577	13.2555	C -6.4170066,45.321644 44.457663	1.83409	0.227999	408
2.19613	-12.779	47.3774	49.0706	12.7683	C -12.778998,47.377441 49.07061	1.83497	0.228421	409
2.39514	13.5456	17.1576	10.036	3.65053	C 13.545593,17.15759 10.035984	1.83633	0.22981	410
1.78432	8.87438	22.9961	18.0752	13.1818	C 8.874382,22.996077 18.075198	1.83621	0.229544	411
1.65805	10.8795	19.7491	13.7534	6.28662	C 10.879462,19.7491 13.753365	1.83577	0.229433	412
1.66167	3.78223	25.3772	22.2563	12.31	C 3.7822335,25.377157 22.25625	1.83535	0.229315	413
1.84458	-6.41701	45.3216	44.4577	13.2555	C -6.4170066,45.321644 44.457663	1.83538	0.229038	414
2.12242	12.2129	18.4533	11.8943	4.88236	C 12.21291,18.453263 11.894293	1.83607	0.229195	415
1.67205	-12.1307	52.6279	53.7323	18.6729	C -12.130689,52.627944 53.732331	1.83567	0.22906	416
2.00762	-8.32147	47.7571	47.5491	14.9594	C -8.3214739,47.757057 47.549126	1.83608	0.22894	417
1.60578	8.87438	22.9961	18.0752	13.1818	C 8.874382,22.996077 18.075198	1.83553	0.228942	418
2.53106	12.7189	21.7483	15.7104	15.1634	C 12.718887,21.748253 15.710447	1.83719	0.231174	419
2.0301	-14.4611	53.6139	55.53	16.3531	C -14.461148,53.613919 55.529966	1.83765	0.23109	420
1.67719	-8.32147	47.7571	47.5491	14.9594	C -8.3214739,47.757057 47.549126	1.83727	0.230947	421
1.98063	8.21121	22.3411	17.4729	9.6033	C 8.2112136,22.34106 17.472864	1.83761	0.230779	422
2.44125	2.02508	36.7461	33.048	10.7635	C 2.0250844,36.74606 33.047951	1.83903	0.232362	423
1.6786	11.5302	20.4068	14.3681	9.11614	C 11.530196,20.406831 14.368134	1.83865	0.232219	424
2.31268	-14.0354	55.0634	56.824	20.6814	C -14.035406,55.063412 56.824044	1.83977	0.233079	425
1.71726	2.44659	26.6735	24.1175	14.4566	C 2.4465859,26.673452 24.117523	1.83948	0.232881	426
1.55076	6.87666	23.6371	19.333	11.525	C 6.8766644,23.637129 19.333038	1.8388	0.233027	427
1.88606	5.28196	22.7953	19.099	9.06046	C 5.2819591,22.795313 19.099	1.83891	0.232765	428
1.91367	10.2031	21.7013	16.2209	11.0589	C 10.203094,21.701273 16.22086	1.83909	0.232522	429
1.43269	6.87666	23.6371	19.333	11.525	C 6.8766644,23.637129 19.333038	1.83815	0.233075	430
2.02686	9.54551	21.045	15.6129	7.86239	C 9.5455119,21.045044 15.612941	1.83858	0.232981	431
1.81234	10.2031	21.7013	16.2209	11.0589	C 10.203094,21.701273 16.22086	1.83852	0.232715	432
1.86668	-12.1307	52.6279	53.7323	18.6729	C -12.130689,52.627944 53.732331	1.83859	0.23245	433
1.70866	10.2031	21.7013	16.2209	11.0589	C 10.203094,21.701273 16.22086	1.83829	0.232266	434
1.89838	7.78918	21.4883	16.6724	6.90757	C 7.7891762,21.488272 16.672432	1.83843	0.232016	435
2.16417	-1.77055	41.6139	39.2176	14.0941	C -1.7705506,41.613864 39.217577	1.83917	0.232273	436
2.09127	12.2129	18.4533	11.8943	4.88236	C 12.21291,18.453263 11.894293	1.83975	0.23232	437
1.94386	-10.226	50.1925	50.6407	16.7653	C -10.22604,50.192491 50.640687	1.83998	0.232108	438
1.59583	10.2031	21.7013	16.2209	11.0589	C 10.203094,21.701273 16.22086	1.83943	0.232135	439
1.57497	-14.0354	55.0634	56.824	20.6814	C -14.035406,55.063412 56.824044	1.83883	0.232213	440
1.98784	8.17882	24.9525	20.5619	19.5575	C 8.1788203,24.952502 20.561887	1.83917	0.232058	441
1.76079	3.78223	25.3772	22.2563	12.31	C 3.7822335,25.377157 22.25625	1.83899	0.231825	442
1.55305	10.8795	19.7491	13.7534	6.28662	C 10.879462,19.7491 13.753365	1.83835	0.231961	443
2.40215	-2.60846	40.4509	38.2751	10.1508	C -2.6084619,40.450904 38.275128	1.83961	0.233236	444
1.47054	9.54551	21.045	15.6129	7.86239	C 9.5455119,21.045044 15.612941	1.83879	0.233628	445
1.78719	-9.37201	51.3518	51.567	21.9741	C -9.3720131,51.351826 51.56702	1.83867	0.233379	446
1.80392	-4.51266	42.8863	41.3663	11.6525	C -4.5126598,42.886257 41.366321	1.83859	0.233123	447
1.88509	0.12786	39.1798	36.1322	12.3778	C 0.12785993,39.179824 36.132171	1.8387	0.232873	448
2.11835	10.8225	22.366	16.867	14.3939	C 10.822482,22.366041 16.866975	1.83932	0.232987	449
2.41944	-14.0354	55.0634	56.824	20.6814	C -14.035406,55.063412 56.824044	1.8406	0.234326	450
1.88011	9.54551	21.045	15.6129	7.86239	C 9.5455119,21.045044 15.612941	1.84069	0.234073	451
1.77084	8.21121	22.3411	17.4729	9.6033	C 8.2112136,22.34106 17.472864	1.84054	0.233837	452
1.56688	10.8795	19.7491	13.7534	6.28662	C 10.879462,19.7491 13.753365	1.83993	0.233932	453
1.59373	6.87666	23.6371	19.333	11.525	C 6.8766644,23.637129 19.333038	1.83939	0.233959	454
1.63691	8.21121	22.3411	17.4729	9.6033	C 8.2112136,22.34106 17.472864	1.83895	0.233894	455
1.44724	6.87666	23.6371	19.333	11.525	C 6.8766644,23.637129 19.333038	1.83809	0.234355	456
1.78692	6.45353	22.7846	18.5337	8.53325	C 6.4535286,22.784567 18.533705	1.83798	0.23411	457
1.65784	6.87666	23.6371	19.333	11.525	C 6.8766644,23.637129 19.333038	1.83759	0.234006	458
1.79564	-3.6699	44.0481	42.3039	15.9119	C -3.6699036,44.048123 42.303925	1.8375	0.233759	459
1.69132	0.267525	25.4094	23.9521	14.259	C 0.26752493,25.409395 23.952135	1.83718	0.233604	460
1.68623	9.50186	23.659	18.7132	16.8884	C 9.5018561,23.65899 18.713226	1.83685	0.233456	461
1.80534	2.77474	24.1024	21.5256	11.5124	C 2.774742,24.102354 21.525567	1.83678	0.233208	462
1.81204	6.87666	23.6371	19.333	11.525	C 6.8766644,23.637129 19.333038	1.83673	0.232959	463
1.78021	8.21121	22.3411	17.4729	9.6033	C 8.2112136,22.34106 17.472864	1.83661	0.232722	464
1.696	5.54193	24.9332	21.1934	13.619	C 5.5419282,24.933237 21.193399	1.83631	0.232563	465
1.92094	5.11788	24.0809	20.395	10.3349	C 5.1178811,24.080862 20.394978	1.83649	0.232347	466
1.67606	6.45353	22.7846	18.5337	8.53325	C 6.4535286,22.784567 18.533705	1.83615	0.232216	467
1.59255	-7.47076	48.9171	48.4788	19.8514	C -7.4707568,48.917132 48.478768	1.83563	0.23224	468
2.12906	-12.779	47.3774	49.0706	12.7683	C -12.778998,47.377441 49.07061	1.83625	0.232387	469
2.00913	-9.37201	51.3518	51.567	21.9741	C -9.3720131,51.351826 51.56702	1.83662	0.232276	470
2.06405	8.21121	22.3411	17.4729	9.6033	C 8.2112136,22.34106 17.472864	1.8371	0.232266	471
2.39998	13.5456	17.1576	10.036	3.65053	C 13.545593,17.15759 10.035984	1.83829	0.233459	472
2.03046	10.8225	22.366	16.867	14.3939	C 10.822482,22.366041 16.866975	1.8387	0.233379	473
1.82317	-2.60846	40.4509	38.2751	10.1508	C -2.6084619,40.450904 38.275128	1.83866	0.233134	474
1.72109	8.17882	24.9525	20.5619	19.5575	C 8.1788203,24.952502 20.561887	1.83842	0.23295	475
1.64293	-14.0354	55.0634	56.824	20.6814	C -14.035406,55.063412 56.824044	1.83801	0.232878	476
1.87699	6.87666	23.6371	19.333	11.525	C 6.8766644,23.637129 19.333038	1.83809	0.23264	477
2.28546	12.2129	18.4533	11.8943	4.88236	C 12.21291,18.453263 11.894293	1.83902	0.233294	478
2.12859	13.5456	17.1576	10.036	3.65053	C 13.545593,17.15759 10.035984	1.83962	0.233425	479
1.55685	8.21121	22.3411	17.4729	9.6033	C 8.2112136,22.34106 17.472864	1.83904	0.233538	480
2.07451	5.54193	24.9332	21.1934	13.619	C 5.5419282,24.933237 21.193399	1.83953	0.233541	481
1.67638	4.88213	26.8818	23.6443	20.5831	C 4.882128,26.881838 23.644327	1.83919	0.233417	482
1.87565	8.21121	22.3411	17.4729	9.6033	C 8.2112136,22.34106 17.472864	1.83926	0.233181	483
1.77911	6.87666	23.6371	19.333	11.525	C 6.8766644,23.637129 19.333038	1.83914	0.232956	484
2.08055	7.78918	21.4883	16.6724	6.90757	C 7.7891762,21.488272 16.672432	1.83964	0.232973	485
1.98124	-3.11587	34.6563	34.7961	40.0408	C -3.1158677,34.656284 34.796072	1.83993	0.232822	486
1.46127	10.8795	19.7491	13.7534	6.28662	C 10.879462,19.7491 13.753365	1.83915	0.233213	487
1.79738	9.54551	21.045	15.6129	7.86239	C 9.5455119,21.045044 15.612941	1.83907	0.232982	488
1.74317	-10.226	50.1925	50.6407	16.7653	C -10.22604,50.192491 50.640687	1.83887	0.232784	489
2.16853	12.1399	21.0738	15.0239	12.0707	C 12.139936,21.073843 15.023896	1.83954	0.233022	490
1.96291	-6.41701	45.3216	44.4577	13.2555	C -6.4170066,45.321644 44.457663	1.83979	0.232851	491
2.27784	-12.779	47.3774	49.0706	12.7683	C -12.778998,47.377441 49.07061	1.84068	0.233449	492
2.13568	12.2129	18.4533	11.8943	4.88236	C 12.21291,18.453263 11.894293	1.84128	0.23359	493
1.84103	10.8795	19.7491	13.7534	6.28662	C 10.879462,19.7491 13.753365	1.84128	0.233353	494
1.80895	7.78918	21.4883	16.6724	6.90757	C 7.7891762,21.488272 16.672432	1.84121	0.233122	495
1.77596	12.2129	18.4533	11.8943	4.88236	C 12.21291,18.453263 11.894293	1.84108	0.232905	496
1.59233	-1.06812	26.7057	25.8134	16.5634	C -1.0681227,26.70569 25.813407	1.84058	0.232938	497
1.60876	1.60317	24.1131	22.0909	12.1274	C 1.6031725,24.1131 22.090862	1.84012	0.232935	498
1.76456	8.21121	22.3411	17.4729	9.6033	C 8.2112136,22.34106 17.472864	1.83997	0.232726	499
2.03829	-1.77055	41.6139	39.2176	14.0941	C -1.7705506,41.613864 39.217577	1.84036	0.232662	500
2.14309	4.27447	21.5205	18.3683	8.38142	C 4.2744677,21.52051 18.368317	1.84096	0.232822	501
1.52514	5.11788	24.0809	20.395	10.3349	C 5.1178811,24.080862 20.394978	1.84034	0.233016	502
2.30188	-12.779	47.3774	49.0706	12.7683	C -12.778998,47.377441 49.07061	1.84125	0.23369	503
1.94454	5.11788	24.0809	20.395	10.3349	C 5.1178811,24.080862 20.394978	1.84146	0.233503	504
1.93482	8.21121	22.3411	17.4729	9.6033	C 8.2112136,22.34106 17.472864	1.84164	0.233309	505
1.71285	-3.73942	29.2983	29.536	21.6889	C -3.7394178,29.298281 29.535953	1.84139	0.233149	506
2.1064	8.21121	22.3411	17.4729	9.6033	C 8.2112136,22.34106 17.472864	1.84191	0.233215	507
1.87979	9.54551	21.045	15.6129	7.86239	C 9.5455119,21.045044 15.612941	1.84198	0.232991	508
2.02863	0.103447	26.6949	25.2481	15.8444	C 0.10344686,26.694944 25.248113	1.84235	0.232909	509
1.72181	14.7646	14.4713	7.336	4.82967	C 14.764604,14.471276 7.3360033	1.84211	0.232742	510
2.15344	-12.779	47.3774	49.0706	12.7683	C -12.778998,47.377441 49.07061	1.84272	0.232921	511
2.00011	-12.1307	52.6279	53.7323	18.6729	C -12.130689,52.627944 53.732331	1.84303	0.232797	512
1.8081	-11.2737	53.7866	54.6557	24.1978	C -11.273704,53.786619 54.655706	1.84296	0.232575	513
1.84962	-12.779	47.3774	49.0706	12.7683	C -12.778998,47.377441 49.07061	1.84297	0.232349	514
1.89158	14.7646	14.4713	7.336	4.82967	C 14.764604,14.471276 7.3360033	1.84307	0.232133	515
1.99605	-5.57002	46.4826	45.391	17.8308	C -5.5700182,46.482556 45.391035	1.84336	0.232005	516
1.70269	-10.226	50.1925	50.6407	16.7653	C -10.22604,50.192491 50.640687	1.84309	0.231863	517
1.55902	12.2129	18.4533	11.8943	4.88236	C 12.21291,18.453263 11.894293	1.84254	0.231975	518
1.76556	-12.353	57.3879	58.7023	32.4393	C -12.352992,57.387885 58.702349	1.8424	0.231776	519
2.1171	5.44604	21.5098	17.803	7.87147	C 5.4460372,21.509764 17.803022	1.84292	0.231865	520
1.59664	7.54447	24.2911	19.9307	15.4761	C 7.5444746,24.291145 19.93073	1.84245	0.231893	521
1.72595	5.61012	20.2242	16.507	6.77217	C 5.6101153,20.224214 16.507044	1.84223	0.231727	522
1.77876	-9.37201	51.3518	51.567	21.9741	C -9.3720131,51.351826 51.56702	1.84211	0.231522	523
1.82922	-8.32147	47.7571	47.5491	14.9594	C -8.3214739,47.757057 47.549126	1.84208	0.231302	524
1.4796	9.54551	21.045	15.6129	7.86239	C 9.5455119,21.045044 15.612941	1.84139	0.231621	525
1.6513	6.87666	23.6371	19.333	11.525	C 6.8766644,23.637129 19.333038	1.84103	0.231549	526
1.68751	13.6755	15.2783	8.69131	6.50798	C 13.675534,15.278294 8.6913126	1.84074	0.231426	527
1.53718	13.1768	16.5146	10.5198	11.7392	C 13.176846,16.514559 10.519819	1.84017	0.231583	528
2.0901	10.8795	19.7491	13.7534	6.28662	C 10.879462,19.7491 13.753365	1.84064	0.231619	529
2.06924	10.8795	19.7491	13.7534	6.28662	C 10.879462,19.7491 13.753365	1.84107	0.231613	530
1.45929	5.11788	24.0809	20.395	10.3349	C 5.1178811,24.080862 20.394978	1.84035	0.231986	531
1.80368	2.77474	24.1024	21.5256	11.5124	C 2.774742,24.102354 21.525567	1.84028	0.231773	532
1.95964	-4.23165	33.1549	33.4239	27.7781	C -4.231652,33.154928 33.423886	1.84051	0.231613	533
2.07163	7.78918	21.4883	16.6724	6.90757	C 7.7891762,21.488272 16.672432	1.84094	0.231612	534
1.97148	-5.57002	46.4826	45.391	17.8308	C -5.5700182,46.482556 45.391035	1.84118	0.231464	535
1.83728	-12.1307	52.6279	53.7323	18.6729	C -12.130689,52.627944 53.732331	1.84118	0.231248	536
1.74079	9.54551	21.045	15.6129	7.86239	C 9.5455119,21.045044 15.612941	1.84099	0.231073	537
2.0294	1.60317	24.1131	22.0909	12.1274	C 1.6031725,24.1131 22.090862	1.84134	0.231001	538
1.63097	8.21121	22.3411	17.4729	9.6033	C 8.2112136,22.34106 17.472864	1.84095	0.230964	539
1.52257	6.87666	23.6371	19.333	11.525	C 6.8766644,23.637129 19.333038	1.84036	0.231155	540
1.96684	12.2129	18.4533	11.8943	4.88236	C 12.21291,18.453263 11.894293	1.84059	0.231006	541
1.93281	12.8551	19.1129	12.5177	7.34015	C 12.85505,19.112901 12.517654	1.84076	0.230826	542
2.24004	-12.779	47.3774	49.0706	12.7683	C -12.778998,47.377441 49.07061	1.8415	0.231248	543
1.72201	4.88213	26.8818	23.6443	20.5831	C 4.882128,26.881838 23.644327	1.84128	0.231092	544
1.91032	9.54551	21.045	15.6129	7.86239	C 9.5455119,21.045044 15.612941	1.84141	0.230899	545
2.02664	-7.47076	48.9171	48.4788	19.8514	C -7.4707568,48.917132 48.478768	1.84174	0.230823	546
1.83694	2.44659	26.6735	24.1175	14.4566	C 2.4465859,26.673452 24.117523	1.84174	0.230612	547
1.34112	6.87666	23.6371	19.333	11.525	C 6.8766644,23.637129 19.333038	1.84082	0.23139	548
1.53035	14.7646	14.4713	7.336	4.82967	C 14.764604,14.471276 7.3360033	1.84026	0.231558	549
1.76766	4.88213	26.8818	23.6443	20.5831	C 4.882128,26.881838 23.644327	1.84013	0.231368	550
2.01531	-12.779	47.3774	49.0706	12.7683	C -12.778998,47.377441 49.07061	1.84044	0.231279	551
1.83776	10.2031	21.7013	16.2209	11.0589	C 10.203094,21.701273 16.22086	1.84044	0.231069	552
1.74391	5.11788	24.0809	20.395	10.3349	C 5.1178811,24.080862 20.394978	1.84027	0.230896	553
1.63095	9.54551	21.045	15.6129	7.86239	C 9.5455119,21.045044 15.612941	1.83989	0.230859	554
1.81187	8.21121	22.3411	17.4729	9.6033	C 8.2112136,22.34106 17.472864	1.83984	0.230654	555
1.90858	-12.779	47.3774	49.0706	12.7683	C -12.778998,47.377441 49.07061	1.83996	0.230465	556
1.69074	0.267525	25.4094	23.9521	14.259	C 0.26752493,25.409395 23.952135	1.83969	0.230345	557
2.01926	10.8225	22.366	16.867	14.3939	C 10.822482,22.366041 16.866975	1.84002	0.230263	558
2.03567	-13.1758	56.2215	57.7448	26.5223	C -13.175762,56.221495 57.744759	1.84036	0.230206	559
1.63323	10.8795	19.7491	13.7534	6.28662	C 10.879462,19.7491 13.753365	1.84	0.230166	560
1.62618	-14.0354	55.0634	56.824	20.6814	C -14.035406,55.063412 56.824044	1.83961	0.230138	561
2.03115	-14.0354	55.0634	56.824	20.6814	C -14.035406,55.063412 56.824044	1.83995	0.230075	562
1.83238	10.8795	19.7491	13.7534	6.28662	C 10.879462,19.7491 13.753365	1.83994	0.229871	563
2.07129	2.93882	22.8168	20.2296	10.1668	C 2.9388201,22.816805 20.22959	1.84035	0.229873	564
1.75365	5.44604	21.5098	17.803	7.87147	C 5.4460372,21.509764 17.803022	1.8402	0.229698	565
1.63011	0.201827	30.1179	28.636	23.7194	C 0.20182654,30.11791 28.636001	1.83983	0.229665	566
2.0035	-14.0354	55.0634	56.824	20.6814	C -14.035406,55.063412 56.824044	1.84012	0.229565	567
1.54903	10.2031	21.7013	16.2209	11.0589	C 10.203094,21.701273 16.22086	1.8396	0.229687	568
1.81672	9.54551	21.045	15.6129	7.86239	C 9.5455119,21.045044 15.612941	1.83956	0.229487	569
1.40103	9.54551	21.045	15.6129	7.86239	C 9.5455119,21.045044 15.612941	1.8388	0.230019	570
1.41597	12.5859	16.0854	10.0472	8.43077	C 12.585912,16.085418 10.047175	1.83806	0.230497	571
1.46192	1.60317	24.1131	22.0909	12.1274	C 1.6031725,24.1131 22.090862	1.8374	0.23083	572
1.70318	10.2031	21.7013	16.2209	11.0589	C 10.203094,21.701273 16.22086	1.83717	0.230697	573
1.7659	-10.8737	44.9418	45.9783	11.2084	C -10.873702,44.941848 45.978318	1.83704	0.230515	574
1.76318	-14.0354	55.0634	56.824	20.6814	C -14.035406,55.063412 56.824044	1.83691	0.230335	575
1.66459	9.54551	21.045	15.6129	7.86239	C 9.5455119,21.045044 15.612941	1.83662	0.230247	576
1.56623	2.61066	25.3879	22.8215	12.9421	C 2.610664,25.387903 22.821545	1.83615	0.230322	577
1.89165	12.2129	18.4533	11.8943	4.88236	C 12.21291,18.453263 11.894293	1.83624	0.230134	578
1.66205	5.54193	24.9332	21.1934	13.619	C 5.5419282,24.933237 21.193399	1.83594	0.230049	579
1.8248	13.6755	15.2783	8.69131	6.50798	C 13.675534,15.278294 8.6913126	1.83592	0.229851	580
1.66964	-14.0354	55.0634	56.824	20.6814	C -14.035406,55.063412 56.824044	1.83564	0.229757	581
1.69771	4.20705	26.2294	23.0539	15.8864	C 4.2070492,26.229375 23.053903	1.8354	0.22963	582
2.38735	13.5456	17.1576	10.036	3.65053	C 13.545593,17.15759 10.035984	1.83635	0.230567	583
1.67977	0.211913	32.7201	31.6825	39.1838	C 0.21191263,32.720106 31.682544	1.83608	0.230461	584
2.03188	12.2129	18.4533	11.8943	4.88236	C 12.21291,18.453263 11.894293	1.83641	0.230406	585
1.47889	8.21121	22.3411	17.4729	9.6033	C 8.2112136,22.34106 17.472864	1.8358	0.230682	586
1.59469	8.87438	22.9961	18.0752	13.1818	C 8.874382,22.996077 18.075198	1.83539	0.230699	587
1.99291	-11.2737	53.7866	54.6557	24.1978	C -11.273704,53.786619 54.655706	1.83566	0.230594	588
2.03899	10.2031	21.7013	16.2209	11.0589	C 10.203094,21.701273 16.22086	1.83601	0.230551	589
2.31785	12.2129	18.4533	11.8943	4.88236	C 12.21291,18.453263 11.894293	1.83682	0.231206	590
1.85945	-6.66238	50.0868	49.4507	24.8197	C -6.6623779,50.086842 49.450749	1.83686	0.231012	591
1.72491	6.87666	23.6371	19.333	11.525	C 6.8766644,23.637129 19.333038	1.83667	0.230863	592
1.79441	6.45353	22.7846	18.5337	8.53325	C 6.4535286,22.784567 18.533705	1.8366	0.230675	593
1.4931	9.54551	21.045	15.6129	7.86239	C 9.5455119,21.045044 15.612941	1.83602	0.23091	594
1.72171	6.87666	23.6371	19.333	11.525	C 6.8766644,23.637129 19.333038	1.83583	0.230764	595
1.79251	11.5302	20.4068	14.3681	9.11614	C 11.530196,20.406831 14.368134	1.83576	0.230577	596
2.25146	-3.73942	29.2983	29.536	21.6889	C -3.7394178,29.298281 29.535953	1.83645	0.23101	597
1.92662	-3.9035	30.5838	30.8319	23.6346	C -3.9034959,30.58383 30.83193	1.8366	0.230846	598
2.07326	2.77474	24.1024	21.5256	11.5124	C 2.774742,24.102354 21.525567	1.837	0.230856	599
2.26546	8.87438	22.9961	18.0752	13.1818	C 8.874382,22.996077 18.075198	1.83771	0.231324	600
2.12227	-10.8737	44.9418	45.9783	11.2084	C -10.873702,44.941848 45.978318	1.83818	0.231423	601
2.11641	-5.57002	46.4826	45.391	17.8308	C -5.5700182,46.482556 45.391035	1.83865	0.231508	602
1.63004	13.6755	15.2783	8.69131	6.50798	C 13.675534,15.278294 8.6913126	1.8383	0.231471	603
1.90458	-4.51266	42.8863	41.3663	11.6525	C -4.5126598,42.886257 41.366321	1.83841	0.231295	604
1.85434	-5.57002	46.4826	45.391	17.8308	C -5.5700182,46.482556 45.391035	1.83844	0.231105	605
1.62338	10.8795	19.7491	13.7534	6.28662	C 10.879462,19.7491 13.753365	1.83808	0.231079	606
1.81923	12.2129	18.4533	11.8943	4.88236	C 12.21291,18.453263 11.894293	1.83805	0.23089	607
1.74964	6.87666	23.6371	19.333	11.525	C 6.8766644,23.637129 19.333038	1.83791	0.230728	608
1.68901	5.28196	22.7953	19.099	9.06046	C 5.2819591,22.795313 19.099	1.83766	0.230617	609
1.783	5.54193	24.9332	21.1934	13.619	C 5.5419282,24.933237 21.193399	1.83757	0.230439	610
1.22366	2.61066	25.3879	22.8215	12.9421	C 2.610664,25.387903 22.821545	1.83657	0.231584	611
2.04176	9.54551	21.045	15.6129	7.86239	C 9.5455119,21.045044 15.612941	1.8369	0.231543	612
1.60864	9.54551	21.045	15.6129	7.86239	C 9.5455119,21.045044 15.612941	1.83653	0.231537	613
1.43216	4.20705	26.2294	23.0539	15.8864	C 4.2070492,26.229375 23.053903	1.83587	0.231922	614
1.51246	13.6755	15.2783	8.69131	6.50798	C 13.675534,15.278294 8.6913126	1.83535	0.2321	615
1.47254	10.8795	19.7491	13.7534	6.28662	C 10.879462,19.7491 13.753365	1.83476	0.232371	616
2.09134	10.8795	19.7491	13.7534	6.28662	C 10.879462,19.7491 13.753365	1.83518	0.232412	617
1.66827	6.87666	23.6371	19.333	11.525	C 6.8766644,23.637129 19.333038	1.83491	0.23232	618
1.55621	6.45353	22.7846	18.5337	8.53325	C 6.4535286,22.784567 18.533705	1.83446	0.232402	619
2.2918	12.8551	19.1129	12.5177	7.34015	C 12.85505,19.112901 12.517654	1.83519	0.232939	620
1.96144	9.54551	21.045	15.6129	7.86239	C 9.5455119,21.045044 15.612941	1.8354	0.232806	621
1.73778	2.93882	22.8168	20.2296	10.1668	C 2.9388201,22.816805 20.22959	1.83524	0.232652	622
2.00239	-1.77055	41.6139	39.2176	14.0941	C -1.7705506,41.613864 39.217577	1.83551	0.232562	623
1.70194	7.54447	24.2911	19.9307	15.4761	C 7.5444746,24.291145 19.93073	1.83529	0.232437	624
2.15605	10.8795	19.7491	13.7534	6.28662	C 10.879462,19.7491 13.753365	1.83581	0.232604	625
2.06121	5.54193	24.9332	21.1934	13.619	C 5.5419282,24.933237 21.193399	1.83617	0.232593	626
1.30581	6.21366	25.5864	21.7872	17.9446	C 6.2136563,25.586414 21.787173	1.83532	0.233369	627
1.80134	-3.73942	29.2983	29.536	21.6889	C -3.7394178,29.298281 29.535953	1.83527	0.233187	628
1.73131	-8.32147	47.7571	47.5491	14.9594	C -8.3214739,47.757057 47.549126	1.8351	0.233038	629
2.20606	-12.779	47.3774	49.0706	12.7683	C -12.778998,47.377441 49.07061	1.83569	0.233321	630
1.90236	-4.00302	48.8337	47.3848	27.2102	C -4.0030222,48.833728 47.384758	1.8358	0.233151	631
2.09154	12.2129	18.4533	11.8943	4.88236	C 12.21291,18.453263 11.894293	1.8362	0.233188	632
1.84708	-12.779	47.3774	49.0706	12.7683	C -12.778998,47.377441 49.07061	1.83622	0.233004	633
2.30915	10.8795	19.7491	13.7534	6.28662	C 10.879462,19.7491 13.753365	1.83696	0.233576	634
1.62142	9.54551	21.045	15.6129	7.86239	C 9.5455119,21.045044 15.612941	1.83662	0.233548	635
2.19165	4.19993	28.8353	26.1177	28.5947	C 4.1999251,28.83528 26.117657	1.83718	0.233788	636
2.36388	10.8795	19.7491	13.7534	6.28662	C 10.879462,19.7491 13.753365	1.83801	0.234533	637
1.77115	13.6755	15.2783	8.69131	6.50798	C 13.675534,15.278294 8.6913126	1.8379	0.234364	638
1.73449	10.2031	21.7013	16.2209	11.0589	C 10.203094,21.701273 16.22086	1.83774	0.234216	639
1.31283	10.8795	19.7491	13.7534	6.28662	C 10.879462,19.7491 13.753365	1.83692	0.23495	640
1.61443	10.8795	19.7491	13.7534	6.28662	C 10.879462,19.7491 13.753365	1.83657	0.234931	641
1.91291	10.8795	19.7491	13.7534	6.28662	C 10.879462,19.7491 13.753365	1.83669	0.234767	642
1.9689	10.8795	19.7491	13.7534	6.28662	C 10.879462,19.7491 13.753365	1.8369	0.234642	643
1.81802	-12.1307	52.6279	53.7323	18.6729	C -12.130689,52.627944 53.732331	1.83687	0.234461	644
1.80766	-14.0354	55.0634	56.824	20.6814	C -14.035406,55.063412 56.824044	1.83682	0.234282	645
2.1551	10.8795	19.7491	13.7534	6.28662	C 10.879462,19.7491 13.753365	1.83732	0.234435	646
1.60315	9.54551	21.045	15.6129	7.86239	C 9.5455119,21.045044 15.612941	1.83695	0.234434	647
2.11181	10.8795	19.7491	13.7534	6.28662	C 10.879462,19.7491 13.753365	1.83738	0.234502	648
1.628	9.54551	21.045	15.6129	7.86239	C 9.5455119,21.045044 15.612941	1.83706	0.234465	649
1.88532	-12.779	47.3774	49.0706	12.7683	C -12.778998,47.377441 49.07061	1.83713	0.234292	650
1.99861	-4.51266	42.8863	41.3663	11.6525	C -4.5126598,42.886257 41.366321	1.83738	0.234197	651
1.49168	-9.37201	51.3518	51.567	21.9741	C -9.3720131,51.351826 51.56702	1.83685	0.234408	652
2.21669	10.8795	19.7491	13.7534	6.28662	C 10.879462,19.7491 13.753365	1.83743	0.234699	653
2.04798	-14.0354	55.0634	56.824	20.6814	C -14.035406,55.063412 56.824044	1.83775	0.234664	654
1.9308	-5.57002	46.4826	45.391	17.8308	C -5.5700182,46.482556 45.391035	1.83789	0.234513	655
1.63684	14.7646	14.4713	7.336	4.82967	C 14.764604,14.471276 7.3360033	1.83759	0.234465	656
1.62237	8.21121	22.3411	17.4729	9.6033	C 8.2112136,22.34106 17.472864	1.83726	0.234437	657
1.61489	0.267525	25.4094	23.9521	14.259	C 0.26752493,25.409395 23.952135	1.83692	0.234419	658
1.74735	8.21121	22.3411	17.4729	9.6033	C 8.2112136,22.34106 17.472864	1.83679	0.234267	659
1.8042	9.54551	21.045	15.6129	7.86239	C 9.5455119,21.045044 15.612941	1.83674	0.234093	660
2.11476	10.8795	19.7491	13.7534	6.28662	C 10.879462,19.7491 13.753365	1.83716	0.234165	661
1.74506	13.6755	15.2783	8.69131	6.50798	C 13.675534,15.278294 8.6913126	1.83702	0.234016	662
1.77992	6.45353	22.7846	18.5337	8.53325	C 6.4535286,22.784567 18.533705	1.83693	0.233849	663
2.08114	0.907592	40.3563	37.1328	16.0804	C 0.9075917,40.356273 37.132799	1.8373	0.233865	664
1.7705	9.54551	21.045	15.6129	7.86239	C 9.5455119,21.045044 15.612941	1.8372	0.233704	665
1.8975	-10.8737	44.9418	45.9783	11.2084	C -10.873702,44.941848 45.978318	1.83729	0.23354	666
2.23955	10.8795	19.7491	13.7534	6.28662	C 10.879462,19.7491 13.753365	1.83789	0.233883	667
1.88778	1.60317	24.1131	22.0909	12.1274	C 1.6031725,24.1131 22.090862	1.83797	0.233716	668
1.80896	7.54447	24.2911	19.9307	15.4761	C 7.5444746,24.291145 19.93073	1.83792	0.233544	669
1.64031	9.54551	21.045	15.6129	7.86239	C 9.5455119,21.045044 15.612941	1.83763	0.233494	670
1.61421	-6.41701	45.3216	44.4577	13.2555	C -6.4170066,45.321644 44.457663	1.8373	0.233479	671
1.94426	-9.37201	51.3518	51.567	21.9741	C -9.3720131,51.351826 51.56702	1.83745	0.233342	672
1.87503	5.11788	24.0809	20.395	10.3349	C 5.1178811,24.080862 20.394978	1.83751	0.233173	673
1.75024	7.78918	21.4883	16.6724	6.90757	C 7.7891762,21.488272 16.672432	1.83738	0.233024	674
1.91022	12.8551	19.1129	12.5177	7.34015	C 12.85505,19.112901 12.517654	1.83749	0.232868	675
2.07194	-12.779	47.3774	49.0706	12.7683	C -12.778998,47.377441 49.07061	1.83783	0.23287	676
1.83817	-3.6699	44.0481	42.3039	15.9119	C -3.6699036,44.048123 42.303925	1.83784	0.232698	677
1.7433	1.60317	24.1131	22.0909	12.1274	C 1.6031725,24.1131 22.090862	1.8377	0.232555	678
1.95202	13.5456	17.1576	10.036	3.65053	C 13.545593,17.15759 10.035984	1.83786	0.232425	679
1.97421	-10.226	50.1925	50.6407	16.7653	C -10.22604,50.192491 50.640687	1.83806	0.232313	680
2.12112	13.5456	17.1576	10.036	3.65053	C 13.545593,17.15759 10.035984	1.83848	0.232395	681
2.25423	6.87666	23.6371	19.333	11.525	C 6.8766644,23.637129 19.333038	1.83909	0.232769	682
1.94811	8.21121	22.3411	17.4729	9.6033	C 8.2112136,22.34106 17.472864	1.83925	0.232636	683
1.79413	14.7646	14.4713	7.336	4.82967	C 14.764604,14.471276 7.3360033	1.83918	0.232472	684
1.7436	9.54551	21.045	15.6129	7.86239	C 9.5455119,21.045044 15.612941	1.83904	0.232331	685
1.74035	-12.1307	52.6279	53.7323	18.6729	C -12.130689,52.627944 53.732331	1.8389	0.232192	686
2.04093	10.2031	21.7013	16.2209	11.0589	C 10.203094,21.701273 16.22086	1.83919	0.232151	687
1.3904	8.21121	22.3411	17.4729	9.6033	C 8.2112136,22.34106 17.472864	1.83854	0.232611	688
1.88144	0.12786	39.1798	36.1322	12.3778	C 0.12785993,39.179824 36.132171	1.8386	0.232448	689
1.57323	13.6755	15.2783	8.69131	6.50798	C 13.675534,15.278294 8.6913126	1.83822	0.232499	690
1.76979	4.11039	22.8061	19.6643	9.60604	C 4.1103896,22.806059 19.664295	1.83812	0.232345	691
1.67919	6.87666	23.6371	19.333	11.525	C 6.8766644,23.637129 19.333038	1.83789	0.232256	692
2.37375	-2.60846	40.4509	38.2751	10.1508	C -2.6084619,40.450904 38.275128	1.83866	0.232978	693
1.74091	6.87666	23.6371	19.333	11.525	C 6.8766644,23.637129 19.333038	1.83852	0.232839	694
1.90317	9.54551	21.045	15.6129	7.86239	C 9.5455119,21.045044 15.612941	1.83862	0.232685	695
1.73948	14.7646	14.4713	7.336	4.82967	C 14.764604,14.471276 7.3360033	1.83847	0.232548	696
2.31426	10.5278	21.0435	17.4245	39.8115	C 10.527847,21.043514 17.424513	1.83915	0.233078	697
1.94207	10.2031	21.7013	16.2209	11.0589	C 10.203094,21.701273 16.22086	1.8393	0.232943	698
1.41568	11.4959	16.8926	11.4034	10.5987	C 11.495927,16.892611 11.4034	1.8387	0.233326	699
1.57614	9.54551	21.045	15.6129	7.86239	C 9.5455119,21.045044 15.612941	1.83832	0.233371	700
1.86032	-14.0354	55.0634	56.824	20.6814	C -14.035406,55.063412 56.824044	1.83835	0.233205	701
1.82419	7.78918	21.4883	16.6724	6.90757	C 7.7891762,21.488272 16.672432	1.83833	0.23304	702
1.58672	-14.0354	55.0634	56.824	20.6814	C -14.035406,55.063412 56.824044	1.83798	0.233067	703
1.59922	6.87666	23.6371	19.333	11.525	C 6.8766644,23.637129 19.333038	1.83764	0.233075	704
2.00534	-9.37201	51.3518	51.567	21.9741	C -9.3720131,51.351826 51.56702	1.83787	0.232995	705
1.79925	12.2129	18.4533	11.8943	4.88236	C 12.21291,18.453263 11.894293	1.83782	0.232835	706
2.35459	-8.74526	46.3071	46.2531	11.343	C -8.7452582,46.30714 46.253091	1.83855	0.233479	707
2.57569	-12.779	47.3774	49.0706	12.7683	C -12.778998,47.377441 49.07061	1.83959	0.234951	708
1.97467	8.21121	22.3411	17.4729	9.6033	C 8.2112136,22.34106 17.472864	1.83978	0.23484	709
2.09631	10.8795	19.7491	13.7534	6.28662	C 10.879462,19.7491 13.753365	1.84014	0.234871	710
1.90403	-14.0354	55.0634	56.824	20.6814	C -14.035406,55.063412 56.824044	1.84023	0.234718	711
1.72826	-14.0354	55.0634	56.824	20.6814	C -14.035406,55.063412 56.824044	1.84007	0.234591	712
1.81024	9.54551	21.045	15.6129	7.86239	C 9.5455119,21.045044 15.612941	1.84003	0.234429	713
2.34278	-12.779	47.3774	49.0706	12.7683	C -12.778998,47.377441 49.07061	1.84073	0.235018	714
1.57868	0.201827	30.1179	28.636	23.7194	C 0.20182654,30.11791 28.636001	1.84037	0.235058	715
1.64004	6.87666	23.6371	19.333	11.525	C 6.8766644,23.637129 19.333038	1.84009	0.235013	716
2.18333	14.7646	14.4713	7.336	4.82967	C 14.764604,14.471276 7.3360033	1.84057	0.235198	717
1.83036	10.8795	19.7491	13.7534	6.28662	C 10.879462,19.7491 13.753365	1.84055	0.235034	718
1.89949	-14.0354	55.0634	56.824	20.6814	C -14.035406,55.063412 56.824044	1.84064	0.234881	719
1.40327	4.88213	26.8818	23.6443	20.5831	C 4.882128,26.881838 23.644327	1.84003	0.235283	720
1.54603	8.87438	22.9961	18.0752	13.1818	C 8.874382,22.996077 18.075198	1.83962	0.235374	721
1.84852	10.8795	19.7491	13.7534	6.28662	C 10.879462,19.7491 13.753365	1.83963	0.235211	722
1.68892	-12.1307	52.6279	53.7323	18.6729	C -12.130689,52.627944 53.732331	1.83943	0.235115	723
1.5478	5.54193	24.9332	21.1934	13.619	C 5.5419282,24.933237 21.193399	1.83902	0.235202	724
1.85284	6.61761	21.499	17.2377	7.37719	C 6.6176067,21.499018 17.237727	1.83904	0.23504	725
1.62626	6.45353	22.7846	18.5337	8.53325	C 6.4535286,22.784567 18.533705	1.83875	0.235011	726
1.74795	9.54551	21.045	15.6129	7.86239	C 9.5455119,21.045044 15.612941	1.83862	0.234873	727
1.98897	-13.9004	51.5351	53.3768	15.1089	C -13.900431,51.535093 53.376847	1.83883	0.234778	728
1.63455	-14.0354	55.0634	56.824	20.6814	C -14.035406,55.063412 56.824044	1.83855	0.234739	729
2.38256	3.92079	34.3127	29.9653	9.25038	C 3.9207876,34.312653 29.965253	1.8393	0.235439	730
1.30705	0.103447	26.6949	25.2481	15.8444	C 0.10344686,26.694944 25.248113	1.83857	0.236099	731
2.06317	12.8551	19.1129	12.5177	7.34015	C 12.85505,19.112901 12.517654	1.83887	0.236084	732
2.03021	7.54447	24.2911	19.9307	15.4761	C 7.5444746,24.291145 19.93073	1.83914	0.236028	733
1.7102	0.267525	25.4094	23.9521	14.259	C 0.26752493,25.409395 23.952135	1.83896	0.235915	734
1.83488	6.78168	20.2135	15.9418	6.31544	C 6.7816848,20.213468 15.94175	1.83895	0.235755	735
1.53423	6.45353	22.7846	18.5337	8.53325	C 6.4535286,22.784567 18.533705	1.83854	0.235862	736
1.75425	8.87438	22.9961	18.0752	13.1818	C 8.874382,22.996077 18.075198	1.83843	0.235722	737
1.77316	14.7646	14.4713	7.336	4.82967	C 14.764604,14.471276 7.3360033	1.83834	0.235575	738
1.47299	6.87666	23.6371	19.333	11.525	C 6.8766644,23.637129 19.333038	1.83784	0.235798	739
2.01517	9.54551	21.045	15.6129	7.86239	C 9.5455119,21.045044 15.612941	1.83808	0.235729	740
1.69597	4.20705	26.2294	23.0539	15.8864	C 4.2070492,26.229375 23.053903	1.83789	0.235627	741
1.79693	9.54551	21.045	15.6129	7.86239	C 9.5455119,21.045044 15.612941	1.83784	0.235473	742
1.93222	6.87666	23.6371	19.333	11.525	C 6.8766644,23.637129 19.333038	1.83796	0.23534	743
1.44591	6.45353	22.7846	18.5337	8.53325	C 6.4535286,22.784567 18.533705	1.83744	0.23562	744
2.10247	8.17882	24.9525	20.5619	19.5575	C 8.1788203,24.952502 20.561887	1.83779	0.235662	745
1.57613	-8.32147	47.7571	47.5491	14.9594	C -8.3214739,47.757057 47.549126	1.83744	0.235698	746
2.16941	14.7646	14.4713	7.336	4.82967	C 14.764604,14.471276 7.3360033	1.83789	0.235853	747
2.00398	10.8795	19.7491	13.7534	6.28662	C 10.879462,19.7491 13.753365	1.83811	0.235774	748
1.64512	6.87666	23.6371	19.333	11.525	C 6.8766644,23.637129 19.333038	1.83785	0.235721	749
2.10016	0.211913	32.7201	31.6825	39.1838	C 0.21191263,32.720106 31.682544	1.8382	0.235759	750
1.82013	9.54551	21.045	15.6129	7.86239	C 9.5455119,21.045044 15.612941	1.83818	0.235603	751
2.1144	-13.9004	51.5351	53.3768	15.1089	C -13.900431,51.535093 53.376847	1.83854	0.235661	752
1.61411	14.7646	14.4713	7.336	4.82967	C 14.764604,14.471276 7.3360033	1.83825	0.235646	753
2.27298	-9.37201	51.3518	51.567	21.9741	C -9.3720131,51.351826 51.56702	1.83882	0.236021	754
1.93187	5.11788	24.0809	20.395	10.3349	C 5.1178811,24.080862 20.394978	1.83894	0.235889	755
1.66994	9.54551	21.045	15.6129	7.86239	C 9.5455119,21.045044 15.612941	1.83872	0.235813	756
2.14786	-14.0354	55.0634	56.824	20.6814	C -14.035406,55.063412 56.824044	1.83913	0.235924	757
1.55745	8.21121	22.3411	17.4729	9.6033	C 8.2112136,22.34106 17.472864	1.83876	0.23599	758
1.78935	8.21121	22.3411	17.4729	9.6033	C 8.2112136,22.34106 17.472864	1.83869	0.235841	759
1.39323	9.54551	21.045	15.6129	7.86239	C 9.5455119,21.045044 15.612941	1.83811	0.236239	760
1.99922	6.45353	22.7846	18.5337	8.53325	C 6.4535286,22.784567 18.533705	1.83832	0.236156	761
1.66774	7.78918	21.4883	16.6724	6.90757	C 7.7891762,21.488272 16.672432	1.8381	0.236081	762
2.06097	-12.779	47.3774	49.0706	12.7683	C -12.778998,47.377441 49.07061	1.83839	0.236064	763
2.02846	9.54551	21.045	15.6129	7.86239	C 9.5455119,21.045044 15.612941	1.83864	0.23601	764
2.13124	-8.96841	42.5063	42.886	9.75068	C -8.9684051,42.506255 42.886026	1.83902	0.236092	765
1.55203	8.21121	22.3411	17.4729	9.6033	C 8.2112136,22.34106 17.472864	1.83864	0.236166	766
1.8578	-14.0354	55.0634	56.824	20.6814	C -14.035406,55.063412 56.824044	1.83867	0.236013	767
1.74472	9.54551	21.045	15.6129	7.86239	C 9.5455119,21.045044 15.612941	1.83855	0.235883	768
2.25931	13.5456	17.1576	10.036	3.65053	C 13.545593,17.15759 10.035984	1.83909	0.236217	769
1.6786	-0.0606312	27.9805	26.5441	17.5139	C -0.060631207,27.980493 26.54409	1.83888	0.236134	770
1.83457	14.7646	14.4713	7.336	4.82967	C 14.764604,14.471276 7.3360033	1.83888	0.235981	771
1.81076	14.7646	14.4713	7.336	4.82967	C 14.764604,14.471276 7.3360033	1.83884	0.235831	772
1.64111	10.8795	19.7491	13.7534	6.28662	C 10.879462,19.7491 13.753365	1.83859	0.235785	773
1.84552	4.20705	26.2294	23.0539	15.8864	C 4.2070492,26.229375 23.053903	1.8386	0.235633	774
1.76539	10.8795	19.7491	13.7534	6.28662	C 10.879462,19.7491 13.753365	1.8385	0.235495	775
1.55032	5.11788	24.0809	20.395	10.3349	C 5.1178811,24.080862 20.394978	1.83813	0.235571	776
2.41809	-12.779	47.3774	49.0706	12.7683	C -12.778998,47.377441 49.07061	1.83888	0.236335	777
2.45929	-3.6699	44.0481	42.3039	15.9119	C -3.6699036,44.048123 42.303925	1.83967	0.237227	778
1.85015	12.2129	18.4533	11.8943	4.88236	C 12.21291,18.453263 11.894293	1.83969	0.237075	779
1.71681	6.21366	25.5864	21.7872	17.9446	C 6.2136563,25.586414 21.787173	1.83953	0.236964	780
2.03183	12.2129	18.4533	11.8943	4.88236	C 12.21291,18.453263 11.894293	1.83977	0.236912	781
1.71001	6.87666	23.6371	19.333	11.525	C 6.8766644,23.637129 19.333038	1.83961	0.236806	782
1.81852	12.2129	18.4533	11.8943	4.88236	C 12.21291,18.453263 11.894293	1.83958	0.236656	783
1.90602	9.54551	21.045	15.6129	7.86239	C 9.5455119,21.045044 15.612941	1.83967	0.236517	784
1.86415	-10.0898	46.6639	47.1923	11.8084	C -10.089838,46.663907 47.192264	1.8397	0.236368	785
1.80855	14.7646	14.4713	7.336	4.82967	C 14.764604,14.471276 7.3360033	1.83966	0.23622	786
2.12937	-14.0354	55.0634	56.824	20.6814	C -14.035406,55.063412 56.824044	1.84003	0.236295	787
1.80152	10.8795	19.7491	13.7534	6.28662	C 10.879462,19.7491 13.753365	1.83998	0.236149	788
1.86529	10.8795	19.7491	13.7534	6.28662	C 10.879462,19.7491 13.753365	1.84001	0.236001	789
1.6387	9.54551	21.045	15.6129	7.86239	C 9.5455119,21.045044 15.612941	1.83975	0.23596	790
1.64457	8.21121	22.3411	17.4729	9.6033	C 8.2112136,22.34106 17.472864	1.83951	0.235913	791
1.78887	8.87438	22.9961	18.0752	13.1818	C 8.874382,22.996077 18.075198	1.83944	0.235771	792
1.98421	9.54551	21.045	15.6129	7.86239	C 9.5455119,21.045044 15.612941	1.83963	0.235678	793
1.69904	2.02508	36.7461	33.048	10.7635	C 2.0250844,36.74606 33.047951	1.83945	0.235583	794
1.80105	-14.0354	55.0634	56.824	20.6814	C -14.035406,55.063412 56.824044	1.8394	0.235438	795
1.90028	9.54551	21.045	15.6129	7.86239	C 9.5455119,21.045044 15.612941	1.83948	0.2353	796
2.0183	8.17882	24.9525	20.5619	19.5575	C 8.1788203,24.952502 20.561887	1.8397	0.235238	797
1.75982	6.87666	23.6371	19.333	11.525	C 6.8766644,23.637129 19.333038	1.8396	0.235107	798
2.1196	-12.779	47.3774	49.0706	12.7683	C -12.778998,47.377441 49.07061	1.83995	0.235169	799
1.49926	4.20705	26.2294	23.0539	15.8864	C 4.2070492,26.229375 23.053903	1.83953	0.23533	800
1.87594	9.54551	21.045	15.6129	7.86239	C 9.5455119,21.045044 15.612941	1.83957	0.235186	801
1.77064	2.93882	22.8168	20.2296	10.1668	C 2.9388201,22.816805 20.22959	1.83949	0.235052	802
2.14682	10.2031	21.7013	16.2209	11.0589	C 10.203094,21.701273 16.22086	1.83987	0.235156	803
1.76648	13.6755	15.2783	8.69131	6.50798	C 13.675534,15.278294 8.6913126	1.83978	0.235024	804
1.78919	-13.1758	56.2215	57.7448	26.5223	C -13.175762,56.221495 57.744759	1.83971	0.234884	805
1.74981	6.87666	23.6371	19.333	11.525	C 6.8766644,23.637129 19.333038	1.8396	0.23476	806
1.61974	12.2129	18.4533	11.8943	4.88236	C 12.21291,18.453263 11.894293	1.83933	0.234742	807
1.72517	8.87438	22.9961	18.0752	13.1818	C 8.874382,22.996077 18.075198	1.83919	0.234631	808
1.95123	-14.0354	55.0634	56.824	20.6814	C -14.035406,55.063412 56.824044	1.83933	0.234519	809
1.50304	4.20705	26.2294	23.0539	15.8864	C 4.2070492,26.229375 23.053903	1.83891	0.234672	810
2.15851	-8.55834	52.5203	52.5337	27.2581	C -8.5583366,52.520309 52.533703	1.83931	0.234795	811
2.08941	-10.226	50.1925	50.6407	16.7653	C -10.22604,50.192491 50.640687	1.83961	0.234814	812
1.39523	6.87666	23.6371	19.333	11.525	C 6.8766644,23.637129 19.333038	1.83907	0.235186	813
1.6135	5.54193	24.9332	21.1934	13.619	C 5.5419282,24.933237 21.193399	1.83879	0.235174	814
1.57582	-12.1307	52.6279	53.7323	18.6729	C -12.130689,52.627944 53.732331	1.83847	0.23521	815
1.97014	5.61012	20.2242	16.507	6.77217	C 5.6101153,20.224214 16.507044	1.83863	0.235111	816
1.70827	6.21366	25.5864	21.7872	17.9446	C 6.2136563,25.586414 21.787173	1.83847	0.235011	817
2.01969	-3.6699	44.0481	42.3039	15.9119	C -3.6699036,44.048123 42.303925	1.83869	0.234953	818
1.58602	6.87666	23.6371	19.333	11.525	C 6.8766644,23.637129 19.333038	1.83838	0.234975	819
2.21152	-10.6506	48.7427	49.3454	12.912	C -10.650555,48.742733 49.345383	1.83884	0.235193	820
1.67716	6.87666	23.6371	19.333	11.525	C 6.8766644,23.637129 19.333038	1.83864	0.235117	821
2.09792	-12.779	47.3774	49.0706	12.7683	C -12.778998,47.377441 49.07061	1.83896	0.235148	822
2.02974	-2.60846	40.4509	38.2751	10.1508	C -2.6084619,40.450904 38.275128	1.83919	0.235099	823
1.8594	8.21121	22.3411	17.4729	9.6033	C 8.2112136,22.34106 17.472864	1.83921	0.234957	824
2.13116	-1.77055	41.6139	39.2176	14.0941	C -1.7705506,41.613864 39.217577	1.83957	0.235034	825
1.93932	14.7646	14.4713	7.336	4.82967	C 14.764604,14.471276 7.3360033	1.83969	0.234918	826
1.65462	8.21121	22.3411	17.4729	9.6033	C 8.2112136,22.34106 17.472864	1.83946	0.234864	827
1.89879	-10.226	50.1925	50.6407	16.7653	C -10.22604,50.192491 50.640687	1.83954	0.234731	828
1.56393	7.78918	21.4883	16.6724	6.90757	C 7.7891762,21.488272 16.672432	1.8392	0.234784	829
1.92546	-6.41701	45.3216	44.4577	13.2555	C -6.4170066,45.321644 44.457663	1.83931	0.234662	830
1.45523	8.21121	22.3411	17.4729	9.6033	C 8.2112136,22.34106 17.472864	1.83885	0.234898	831
1.62394	6.87666	23.6371	19.333	11.525	C 6.8766644,23.637129 19.333038	1.83859	0.234875	832
1.84329	10.8795	19.7491	13.7534	6.28662	C 10.879462,19.7491 13.753365	1.83859	0.234734	833
1.53922	6.45353	22.7846	18.5337	8.53325	C 6.4535286,22.784567 18.533705	1.83824	0.234822	834
2.00106	-8.32147	47.7571	47.5491	14.9594	C -8.3214739,47.757057 47.549126	1.83843	0.234749	835
1.71745	6.21366	25.5864	21.7872	17.9446	C 6.2136563,25.586414 21.787173	1.83829	0.234646	836
1.7553	-11.2737	53.7866	54.6557	24.1978	C -11.273704,53.786619 54.655706	1.83819	0.234523	837
2.07645	8.87438	22.9961	18.0752	13.1818	C 8.874382,22.996077 18.075198	1.83847	0.234527	838
1.86737	5.11788	24.0809	20.395	10.3349	C 5.1178811,24.080862 20.394978	1.8385	0.23439	839
2.01612	10.8795	19.7491	13.7534	6.28662	C 10.879462,19.7491 13.753365	1.83872	0.23433	840
1.56723	10.8795	19.7491	13.7534	6.28662	C 10.879462,19.7491 13.753365	1.83839	0.234378	841
1.47643	7.78918	21.4883	16.6724	6.90757	C 7.7891762,21.488272 16.672432	1.83796	0.23457	842
1.52142	5.54193	24.9332	21.1934	13.619	C 5.5419282,24.933237 21.193399	1.83759	0.234684	843
2.30242	-12.779	47.3774	49.0706	12.7683	C -12.778998,47.377441 49.07061	1.83814	0.235089	844
1.44856	13.6755	15.2783	8.69131	6.50798	C 13.675534,15.278294 8.6913126	1.83768	0.235332	845
1.84539	10.8795	19.7491	13.7534	6.28662	C 10.879462,19.7491 13.753365	1.83769	0.235193	846
1.65912	6.87666	23.6371	19.333	11.525	C 6.8766644,23.637129 19.333038	1.83748	0.235134	847
1.77784	9.54551	21.045	15.6129	7.86239	C 9.5455119,21.045044 15.612941	1.83741	0.235004	848
2.08424	-6.41701	45.3216	44.4577	13.2555	C -6.4170066,45.321644 44.457663	1.8377	0.235018	849
1.79084	6.87666	23.6371	19.333	11.525	C 6.8766644,23.637129 19.333038	1.83764	0.234885	850
1.52624	5.11788	24.0809	20.395	10.3349	C 5.1178811,24.080862 20.394978	1.83728	0.23499	851
1.74222	10.8795	19.7491	13.7534	6.28662	C 10.879462,19.7491 13.753365	1.83717	0.234874	852
2.16821	8.21121	22.3411	17.4729	9.6033	C 8.2112136,22.34106 17.472864	1.83755	0.23501	853
1.82546	-12.779	47.3774	49.0706	12.7683	C -12.778998,47.377441 49.07061	1.83754	0.234872	854
1.59682	6.87666	23.6371	19.333	11.525	C 6.8766644,23.637129 19.333038	1.83726	0.234879	855
1.8118	6.21366	25.5864	21.7872	17.9446	C 6.2136563,25.586414 21.787173	1.83723	0.234743	856
1.59884	-14.0354	55.0634	56.824	20.6814	C -14.035406,55.063412 56.824044	1.83695	0.234748	857
1.46336	8.87438	22.9961	18.0752	13.1818	C 8.874382,22.996077 18.075198	1.83652	0.234957	858
2.07488	-4.51266	42.8863	41.3663	11.6525	C -4.5126598,42.886257 41.366321	1.83679	0.234961	859
2.12867	12.8551	19.1129	12.5177	7.34015	C 12.85505,19.112901 12.517654	1.83713	0.235035	860
2.00929	-6.41701	45.3216	44.4577	13.2555	C -6.4170066,45.321644 44.457663	1.83733	0.234971	861
1.86367	10.2031	21.7013	16.2209	11.0589	C 10.203094,21.701273 16.22086	1.83736	0.234837	862
1.62281	-14.0354	55.0634	56.824	20.6814	C -14.035406,55.063412 56.824044	1.83711	0.234814	863
2.07825	5.43216	30.1663	27.4164	39.3836	C 5.4321592,30.166343 27.416427	1.83739	0.234821	864
2.07036	-12.779	47.3774	49.0706	12.7683	C -12.778998,47.377441 49.07061	1.83766	0.234819	865
1.55944	12.5859	16.0854	10.0472	8.43077	C 12.585912,16.085418 10.047175	1.83734	0.234873	866
1.57574	5.11788	24.0809	20.395	10.3349	C 5.1178811,24.080862 20.394978	1.83704	0.234906	867
1.86843	9.54551	21.045	15.6129	7.86239	C 9.5455119,21.045044 15.612941	1.83707	0.234773	868
2.16235	-12.5559	51.1783	52.4377	14.5822	C -12.555851,51.178326 52.437674	1.83745	0.234897	869
1.76472	6.87666	23.6371	19.333	11.525	C 6.8766644,23.637129 19.333038	1.83737	0.234775	870
1.6483	13.6755	15.2783	8.69131	6.50798	C 13.675534,15.278294 8.6913126	1.83715	0.234727	871
1.59028	5.11788	24.0809	20.395	10.3349	C 5.1178811,24.080862 20.394978	1.83687	0.234741	872
1.40111	3.78223	25.3772	22.2563	12.31	C 3.7822335,25.377157 22.25625	1.83637	0.235069	873
2.13249	2.93882	22.8168	20.2296	10.1668	C 2.9388201,22.816805 20.22959	1.83671	0.235148	874
1.78965	8.21121	22.3411	17.4729	9.6033	C 8.2112136,22.34106 17.472864	1.83665	0.235019	875
1.83689	-12.779	47.3774	49.0706	12.7683	C -12.778998,47.377441 49.07061	1.83665	0.234885	876
1.76623	6.87666	23.6371	19.333	11.525	C 6.8766644,23.637129 19.333038	1.83657	0.234763	877
1.89805	9.54551	21.045	15.6129	7.86239	C 9.5455119,21.045044 15.612941	1.83664	0.234638	878
1.41528	1.43909	25.3986	23.3868	13.5925	C 1.4390944,25.398649 23.38684	1.83616	0.234935	879
2.06191	5.52752	27.5407	24.2644	25.4099	C 5.5275166,27.540727 24.26444	1.83642	0.234924	880
2.00219	-6.41701	45.3216	44.4577	13.2555	C -6.4170066,45.321644 44.457663	1.83661	0.234857	881
1.50347	4.20705	26.2294	23.0539	15.8864	C 4.2070492,26.229375 23.053903	1.83623	0.234992	882
2.01305	6.87666	23.6371	19.333	11.525	C 6.8766644,23.637129 19.333038	1.83643	0.234934	883
1.93361	7.78918	21.4883	16.6724	6.90757	C 7.7891762,21.488272 16.672432	1.83654	0.234824	884
1.74091	8.21121	22.3411	17.4729	9.6033	C 8.2112136,22.34106 17.472864	1.83643	0.234713	885
1.79394	-2.40377	28.002	27.6747	19.0394	C -2.4037702,28.001985 27.67468	1.83638	0.234585	886
1.62477	-11.2737	53.7866	54.6557	24.1978	C -11.273704,53.786619 54.655706	1.83615	0.23456	887
2.13727	-4.51266	42.8863	41.3663	11.6525	C -4.5126598,42.886257 41.366321	1.83648	0.234645	888
1.60114	8.21121	22.3411	17.4729	9.6033	C 8.2112136,22.34106 17.472864	1.83622	0.234646	889
1.68508	11.5302	20.4068	14.3681	9.11614	C 11.530196,20.406831 14.368134	1.83605	0.234569	890
2.3005	-12.779	47.3774	49.0706	12.7683	C -12.778998,47.377441 49.07061	1.83657	0.234952	891
2.20697	10.8795	19.7491	13.7534	6.28662	C 10.879462,19.7491 13.753365	1.83699	0.235147	892
2.05164	12.2129	18.4533	11.8943	4.88236	C 12.21291,18.453263 11.894293	1.83723	0.235125	893
1.81243	14.7646	14.4713	7.336	4.82967	C 14.764604,14.471276 7.3360033	1.8372	0.234995	894
1.69703	-10.226	50.1925	50.6407	16.7653	C -10.22604,50.192491 50.640687	1.83704	0.234911	895
1.42093	5.28196	22.7953	19.099	9.06046	C 5.2819591,22.795313 19.099	1.83658	0.23519	896
1.80375	-10.226	50.1925	50.6407	16.7653	C -10.22604,50.192491 50.640687	1.83654	0.235062	897
1.83385	-6.41701	45.3216	44.4577	13.2555	C -6.4170066,45.321644 44.457663	1.83654	0.234931	898
1.50426	6.87666	23.6371	19.333	11.525	C 6.8766644,23.637129 19.333038	1.83617	0.235061	899
1.68369	9.54551	21.045	15.6129	7.86239	C 9.5455119,21.045044 15.612941	1.836	0.234985	900
2.4736	10.8795	19.7491	13.7534	6.28662	C 10.879462,19.7491 13.753365	1.83671	0.235813	901
1.75667	8.21121	22.3411	17.4729	9.6033	C 8.2112136,22.34106 17.472864	1.83662	0.235697	902
1.69901	7.54447	24.2911	19.9307	15.4761	C 7.5444746,24.291145 19.93073	1.83647	0.235611	903
1.79383	9.54551	21.045	15.6129	7.86239	C 9.5455119,21.045044 15.612941	1.83642	0.235485	904
1.99056	8.21121	22.3411	17.4729	9.6033	C 8.2112136,22.34106 17.472864	1.83659	0.23541	905
1.72707	7.78918	21.4883	16.6724	6.90757	C 7.7891762,21.488272 16.672432	1.83647	0.235308	906
1.88915	-14.0354	55.0634	56.824	20.6814	C -14.035406,55.063412 56.824044	1.83653	0.235185	907
2.09811	-14.0354	55.0634	56.824	20.6814	C -14.035406,55.063412 56.824044	1.83681	0.235216	908
2.05458	-12.1307	52.6279	53.7323	18.6729	C -12.130689,52.627944 53.732331	1.83705	0.235197	909
1.97794	-12.779	47.3774	49.0706	12.7683	C -12.778998,47.377441 49.07061	1.83721	0.235114	910
1.93985	-11.2737	53.7866	54.6557	24.1978	C -11.273704,53.786619 54.655706	1.83732	0.23501	911
1.57341	10.8795	19.7491	13.7534	6.28662	C 10.879462,19.7491 13.753365	1.83703	0.235043	912
2.0082	6.87666	23.6371	19.333	11.525	C 6.8766644,23.637129 19.333038	1.83722	0.234983	913
1.87889	7.54447	24.2911	19.9307	15.4761	C 7.5444746,24.291145 19.93073	1.83726	0.234858	914
1.68745	-12.1307	52.6279	53.7323	18.6729	C -12.130689,52.627944 53.732331	1.8371	0.234782	915
1.66937	3.55004	28.1774	25.502	23.3948	C 3.5500356,28.177385 25.502044	1.83692	0.234719	916
1.76078	8.87438	22.9961	18.0752	13.1818	C 8.874382,22.996077 18.075198	1.83683	0.234604	917
1.79093	-11.2737	53.7866	54.6557	24.1978	C -11.273704,53.786619 54.655706	1.83678	0.234482	918
1.81051	11.5302	20.4068	14.3681	9.11614	C 11.530196,20.406831 14.368134	1.83676	0.234356	919
1.47286	9.54551	21.045	15.6129	7.86239	C 9.5455119,21.045044 15.612941	1.83636	0.234535	920
1.45581	6.87666	23.6371	19.333	11.525	C 6.8766644,23.637129 19.333038	1.83595	0.234742	921
1.72738	-8.32147	47.7571	47.5491	14.9594	C -8.3214739,47.757057 47.549126	1.83583	0.234642	922
2.06924	12.2129	18.4533	11.8943	4.88236	C 12.21291,18.453263 11.894293	1.83608	0.234641	923
1.80125	3.78223	25.3772	22.2563	12.31	C 3.7822335,25.377157 22.25625	1.83605	0.234517	924
1.8959	12.5859	16.0854	10.0472	8.43077	C 12.585912,16.085418 10.047175	1.83611	0.234398	925
2.20472	11.5302	20.4068	14.3681	9.11614	C 11.530196,20.406831 14.368134	1.83651	0.234584	926
1.50718	6.87666	23.6371	19.333	11.525	C 6.8766644,23.637129 19.333038	1.83615	0.234707	927
1.75233	5.28196	22.7953	19.099	9.06046	C 5.2819591,22.795313 19.099	1.83606	0.234596	928
1.51966	8.21121	22.3411	17.4729	9.6033	C 8.2112136,22.34106 17.472864	1.83572	0.234699	929
1.58105	4.20705	26.2294	23.0539	15.8864	C 4.2070492,26.229375 23.053903	1.83545	0.234722	930
1.91188	12.2129	18.4533	11.8943	4.88236	C 12.21291,18.453263 11.894293	1.83553	0.234609	931
1.90547	-13.1758	56.2215	57.7448	26.5223	C -13.175762,56.221495 57.744759	1.83561	0.234494	932
2.17592	14.7646	14.4713	7.336	4.82967	C 14.764604,14.471276 7.3360033	1.83597	0.234633	933
1.8546	-4.51266	42.8863	41.3663	11.6525	C -4.5126598,42.886257 41.366321	1.83599	0.234508	934
1.94386	-3.6699	44.0481	42.3039	15.9119	C -3.6699036,44.048123 42.303925	1.83611	0.234409	935
1.89243	1.60317	24.1131	22.0909	12.1274	C 1.6031725,24.1131 22.090862	1.83617	0.234291	936
1.47975	9.54551	21.045	15.6129	7.86239	C 9.5455119,21.045044 15.612941	1.83579	0.234455	937
1.60658	12.2129	18.4533	11.8943	4.88236	C 12.21291,18.453263 11.894293	1.83554	0.234449	938
1.85953	-10.226	50.1925	50.6407	16.7653	C -10.22604,50.192491 50.640687	1.83557	0.234326	939
1.54305	6.21366	25.5864	21.7872	17.9446	C 6.2136563,25.586414 21.787173	1.83526	0.234395	940
1.91958	-8.32147	47.7571	47.5491	14.9594	C -8.3214739,47.757057 47.549126	1.83535	0.234287	941
1.82761	8.87438	22.9961	18.0752	13.1818	C 8.874382,22.996077 18.075198	1.83534	0.234162	942
1.61553	6.87666	23.6371	19.333	11.525	C 6.8766644,23.637129 19.333038	1.8351	0.234147	943
1.57088	6.87666	23.6371	19.333	11.525	C 6.8766644,23.637129 19.333038	1.83483	0.234181	944
2.06777	-12.779	47.3774	49.0706	12.7683	C -12.778998,47.377441 49.07061	1.83507	0.23418	945
2.60843	9.50186	23.659	18.7132	16.8884	C 9.5018561,23.65899 18.713226	1.83589	0.235401	946
1.82865	0.12786	39.1798	36.1322	12.3778	C 0.12785993,39.179824 36.132171	1.83588	0.235277	947
1.81283	10.8795	19.7491	13.7534	6.28662	C 10.879462,19.7491 13.753365	1.83586	0.235154	948
2.01023	-14.0354	55.0634	56.824	20.6814	C -14.035406,55.063412 56.824044	1.83604	0.235098	949
1.81631	8.21121	22.3411	17.4729	9.6033	C 8.2112136,22.34106 17.472864	1.83602	0.234975	950
1.83435	5.11788	24.0809	20.395	10.3349	C 5.1178811,24.080862 20.394978	1.83602	0.234852	951
1.63262	5.54193	24.9332	21.1934	13.619	C 5.5419282,24.933237 21.193399	1.8358	0.234821	952
1.7471	13.6755	15.2783	8.69131	6.50798	C 13.675534,15.278294 8.6913126	1.83571	0.234715	953
2.02149	-12.1307	52.6279	53.7323	18.6729	C -12.130689,52.627944 53.732331	1.83591	0.234669	954
1.56511	10.8795	19.7491	13.7534	6.28662	C 10.879462,19.7491 13.753365	1.83562	0.23471	955
1.89762	9.54551	21.045	15.6129	7.86239	C 9.5455119,21.045044 15.612941	1.83569	0.234595	956
2.34377	7.46831	26.9124	23.0635	26.9802	C 7.4683124,26.912358 23.063522	1.83622	0.235047	957
1.5338	-5.57002	46.4826	45.391	17.8308	C -5.5700182,46.482556 45.391035	1.8359	0.235127	958
1.35028	10.8795	19.7491	13.7534	6.28662	C 10.879462,19.7491 13.753365	1.8354	0.235526	959
1.88933	-1.77055	41.6139	39.2176	14.0941	C -1.7705506,41.613864 39.217577	1.83545	0.23541	960
1.94431	9.54551	21.045	15.6129	7.86239	C 9.5455119,21.045044 15.612941	1.83557	0.235314	961
1.6279	10.8795	19.7491	13.7534	6.28662	C 10.879462,19.7491 13.753365	1.83535	0.235287	962
1.82987	-14.0354	55.0634	56.824	20.6814	C -14.035406,55.063412 56.824044	1.83534	0.235165	963
1.80016	6.87666	23.6371	19.333	11.525	C 6.8766644,23.637129 19.333038	1.83531	0.235045	964
1.96341	6.87666	23.6371	19.333	11.525	C 6.8766644,23.637129 19.333038	1.83544	0.23496	965
1.60617	12.5859	16.0854	10.0472	8.43077	C 12.585912,16.085418 10.047175	1.8352	0.234954	966
1.78956	11.5302	20.4068	14.3681	9.11614	C 11.530196,20.406831 14.368134	1.83516	0.234837	967
1.76893	-12.779	47.3774	49.0706	12.7683	C -12.778998,47.377441 49.07061	1.83509	0.234725	968
1.83233	-4.76755	47.6536	46.3689	22.4826	C -4.7675532,47.653642 46.368929	1.83508	0.234604	969
1.54375	13.6755	15.2783	8.69131	6.50798	C 13.675534,15.278294 8.6913126	1.83478	0.234669	970
1.96219	9.54551	21.045	15.6129	7.86239	C 9.5455119,21.045044 15.612941	1.83492	0.234584	971
1.8221	11.5302	20.4068	14.3681	9.11614	C 11.530196,20.406831 14.368134	1.8349	0.234464	972
1.80281	8.21121	22.3411	17.4729	9.6033	C 8.2112136,22.34106 17.472864	1.83487	0.234345	973
1.88077	12.2129	18.4533	11.8943	4.88236	C 12.21291,18.453263 11.894293	1.83492	0.23423	974
1.87607	9.54551	21.045	15.6129	7.86239	C 9.5455119,21.045044 15.612941	1.83496	0.234113	975
1.86923	-1.77055	41.6139	39.2176	14.0941	C -1.7705506,41.613864 39.217577	1.83499	0.233996	976
1.59262	10.8795	19.7491	13.7534	6.28662	C 10.879462,19.7491 13.753365	1.83475	0.234004	977
1.95967	-12.779	47.3774	49.0706	12.7683	C -12.778998,47.377441 49.07061	1.83487	0.233919	978
2.00386	9.54551	21.045	15.6129	7.86239	C 9.5455119,21.045044 15.612941	1.83505	0.233862	979
2.2973	6.85391	26.2464	22.4124	22.397	C 6.853911,26.246445 22.412421	1.83552	0.234208	980
1.97467	-14.0354	55.0634	56.824	20.6814	C -14.035406,55.063412 56.824044	1.83566	0.23413	981
1.32587	6.87666	23.6371	19.333	11.525	C 6.8766644,23.637129 19.333038	1.83514	0.234575	982
1.50808	9.54551	21.045	15.6129	7.86239	C 9.5455119,21.045044 15.612941	1.83481	0.234688	983
1.66601	4.11039	22.8061	19.6643	9.60604	C 4.1103896,22.806059 19.664295	1.83464	0.23463	984
1.91277	10.8225	22.366	16.867	14.3939	C 10.822482,22.366041 16.866975	1.83472	0.234524	985
2.11228	-13.1758	56.2215	57.7448	26.5223	C -13.175762,56.221495 57.744759	1.835	0.234572	986
1.84529	8.21121	22.3411	17.4729	9.6033	C 8.2112136,22.34106 17.472864	1.83501	0.234453	987
1.4034	7.77794	15.8886	12.0388	9.59501	C 7.7779427,15.88856 12.038812	1.83457	0.234736	988
1.56404	10.8795	19.7491	13.7534	6.28662	C 10.879462,19.7491 13.753365	1.8343	0.234775	989
1.94858	-3.6699	44.0481	42.3039	15.9119	C -3.6699036,44.048123 42.303925	1.83441	0.234684	990
1.76216	5.54193	24.9332	21.1934	13.619	C 5.5419282,24.933237 21.193399	1.83434	0.234577	991
1.89388	10.8795	19.7491	13.7534	6.28662	C 10.879462,19.7491 13.753365	1.8344	0.234466	992
1.61415	4.20705	26.2294	23.0539	15.8864	C 4.2070492,26.229375 23.053903	1.83418	0.234452	993
2.05644	9.54551	21.045	15.6129	7.86239	C 9.5455119,21.045044 15.612941	1.8344	0.23444	994
1.65509	10.8795	19.7491	13.7534	6.28662	C 10.879462,19.7491 13.753365	1.83422	0.234391	995
1.96737	7.78918	21.4883	16.6724	6.90757	C 7.7891762,21.488272 16.672432	1.83436	0.234312	996
1.9282	9.54551	21.045	15.6129	7.86239	C 9.5455119,21.045044 15.612941	1.83445	0.234213	997
1.6802	9.54551	21.045	15.6129	7.86239	C 9.5455119,21.045044 15.612941	1.8343	0.234146	998
1.45956	2.87206	27.5255	24.9145	18.3238	C 2.8720583,27.525536 24.914519	1.83392	0.234329	999
1.97913	-4.51266	42.8863	41.3663	11.6525		1.83407	0.234257	1000
1.65065	-7.47076	48.9171	48.4788	19.8514		1.83388	0.234211	1001
1.80788	0.150088	35.338	34.801	56.8304		1.83386	0.234096	1002
1.64725	9.54551	21.045	15.6129	7.86239		1.83367	0.234053	1003
1.98105	-6.41701	45.3216	44.4577	13.2555		1.83382	0.233983	1004
2.14071	-12.779	47.3774	49.0706	12.7683		1.83412	0.234067	1005
1.89608	12.2129	18.4533	11.8943	4.88236		1.83418	0.233958	1006
1.93351	-10.226	50.1925	50.6407	16.7653		1.83428	0.233863	1007
2.01286	-14.0354	55.0634	56.824	20.6814		1.83446	0.233815	1008
2.05057	4.19993	28.8353	26.1177	28.5947		1.83467	0.233798	1009
1.88065	10.8795	19.7491	13.7534	6.28662		1.83472	0.233686	1010
1.97442	2.93882	22.8168	20.2296	10.1668		1.83486	0.233612	1011
1.96226	-2.87408	45.2208	43.2885	20.247		1.83498	0.233531	1012
1.89046	8.21121	22.3411	17.4729	9.6033		1.83504	0.233422	1013
1.77997	5.54193	24.9332	21.1934	13.619		1.83498	0.233313	1014
1.78734	6.87666	23.6371	19.333	11.525		1.83494	0.233203	1015
1.788	8.21121	22.3411	17.4729	9.6033		1.83489	0.233093	1016
1.77235	10.8795	19.7491	13.7534	6.28662		1.83483	0.232987	1017
1.98173	1.60317	24.1131	22.0909	12.1274		1.83497	0.232918	1018
1.69538	10.8795	19.7491	13.7534	6.28662		1.83484	0.232844	1019
1.72572	6.45353	22.7846	18.5337	8.53325		1.83473	0.232755	1020
1.99287	-12.779	47.3774	49.0706	12.7683		1.83488	0.232694	1021
1.93286	-1.77055	41.6139	39.2176	14.0941		1.83498	0.2326	1022
1.4508	6.87666	23.6371	19.333	11.525		1.8346	0.232796	1023
1.67807	11.5302	20.4068	14.3681	9.11614		1.83445	0.232734	1024
1.71173	5.54193	24.9332	21.1934	13.619		1.83433	0.232652	1025
1.74057	10.8795	19.7491	13.7534	6.28662		1.83424	0.232557	1026
1.7164	8.21121	22.3411	17.4729	9.6033		1.83413	0.232473	1027
1.67757	9.54551	21.045	15.6129	7.86239		1.83397	0.232411	1028
1.70005	14.7646	14.4713	7.336	4.82967		1.83384	0.232335	1029
1.90905	-1.77055	41.6139	39.2176	14.0941		1.83392	0.232234	1030
2.01723	9.54551	21.045	15.6129	7.86239		1.83409	0.232192	1031
1.32779	5.54193	24.9332	21.1934	13.619		1.8336	0.232613	1032
1.48621	-14.0354	55.0634	56.824	20.6814		1.83327	0.232752	1033
1.66783	6.45353	22.7846	18.5337	8.53325		1.83311	0.232696	1034
1.74513	7.54447	24.2911	19.9307	15.4761		1.83302	0.232599	1035
1.58824	2.93882	22.8168	20.2296	10.1668		1.83279	0.232611	1036
1.56135	-12.1307	52.6279	53.7323	18.6729		1.83253	0.232652	1037
1.51296	8.21121	22.3411	17.4729	9.6033		1.83222	0.232751	1038
1.38227	12.5859	16.0854	10.0472	8.43077		1.83179	0.233057	1039
1.57491	8.21121	22.3411	17.4729	9.6033		1.83154	0.233081	1040
1.68129	11.5302	20.4068	14.3681	9.11614		1.83139	0.233015	1041
1.52764	8.21121	22.3411	17.4729	9.6033		1.8311	0.233093	1042
1.38114	2.87206	27.5255	24.9145	18.3238		1.83067	0.233398	1043
1.58587	1.53698	28.8217	26.7752	20.9362		1.83044	0.233409	1044
2.30804	-12.779	47.3774	49.0706	12.7683		1.8309	0.233764	1045
1.67679	13.6755	15.2783	8.69131	6.50798		1.83075	0.233701	1046
1.90442	10.8795	19.7491	13.7534	6.28662		1.83082	0.2336	1047
1.91365	10.8795	19.7491	13.7534	6.28662		1.8309	0.233503	1048
1.77981	-5.57002	46.4826	45.391	17.8308		1.83085	0.233397	1049
1.63698	10.8795	19.7491	13.7534	6.28662		1.83066	0.233362	1050
1.81519	8.21121	22.3411	17.4729	9.6033		1.83065	0.233251	1051
1.86384	-4.51266	42.8863	41.3663	11.6525		1.83068	0.233143	1052
1.39817	5.54193	24.9332	21.1934	13.619		1.83027	0.233413	1053
2.01569	2.93882	22.8168	20.2296	10.1668		1.83045	0.233372	1054
1.74286	4.20705	26.2294	23.0539	15.8864		1.83036	0.233277	1055
1.23368	12.5859	16.0854	10.0472	8.43077		1.8298	0.233887	1056
1.87449	9.54551	21.045	15.6129	7.86239		1.82984	0.233781	1057
1.97485	9.54551	21.045	15.6129	7.86239		1.82998	0.233713	1058
1.91228	9.54551	21.045	15.6129	7.86239		1.83006	0.233616	1059
1.27137	8.21121	22.3411	17.4729	9.6033		1.82953	0.234135	1060
1.64743	1.53698	28.8217	26.7752	20.9362		1.82936	0.234091	1061
1.82095	-14.4611	53.6139	55.53	16.3531		1.82935	0.233981	1062
2.04008	-9.37201	51.3518	51.567	21.9741		1.82955	0.23396	1063
1.49082	5.54193	24.9332	21.1934	13.619		1.82923	0.23408	1064
2.07949	12.2129	18.4533	11.8943	4.88236		1.82946	0.234096	1065
1.76217	-8.32147	47.7571	47.5491	14.9594		1.8294	0.233995	1066
1.92546	1.60317	24.1131	22.0909	12.1274		1.82949	0.233904	1067
1.99987	12.2129	18.4533	11.8943	4.88236		1.82965	0.233853	1068
1.72264	6.87666	23.6371	19.333	11.525		1.82955	0.233766	1069
1.97978	9.50186	23.659	18.7132	16.8884		1.82969	0.233702	1070
1.68366	2.21749	29.473	27.3602	26.3798		1.82955	0.233635	1071
1.87001	-14.0354	55.0634	56.824	20.6814		1.82959	0.23353	1072
1.66554	9.54551	21.045	15.6129	7.86239		1.82944	0.233474	1073
1.97705	-5.57002	46.4826	45.391	17.8308		1.82958	0.233409	1074
1.9437	9.54551	21.045	15.6129	7.86239		1.82968	0.233326	1075
1.65377	8.21121	22.3411	17.4729	9.6033		1.82952	0.23328	1076
1.53459	12.2129	18.4533	11.8943	4.88236		1.82925	0.233344	1077
1.88899	10.2031	21.7013	16.2209	11.0589		1.8293	0.233243	1078
1.66381	9.54551	21.045	15.6129	7.86239		1.82915	0.233189	1079
1.80404	10.8795	19.7491	13.7534	6.28662		1.82913	0.233083	1080
1.64679	14.7646	14.4713	7.336	4.82967		1.82896	0.233041	1081
1.70288	8.87438	22.9961	18.0752	13.1818		1.82884	0.232965	1082
1.9175	4.20705	26.2294	23.0539	15.8864		1.82892	0.232873	1083
1.74264	8.21121	22.3411	17.4729	9.6033		1.82884	0.23278	1084
1.83199	11.5302	20.4068	14.3681	9.11614		1.82885	0.232673	1085
1.91441	-1.77055	41.6139	39.2176	14.0941		1.82892	0.23258	1086
1.5547	12.5859	16.0854	10.0472	8.43077		1.82867	0.232621	1087
2.22644	-10.801	59.7426	60.7111	44.5007		1.82904	0.232827	1088
1.58493	-12.1307	52.6279	53.7323	18.6729		1.82881	0.232837	1089
1.98911	-14.0354	55.0634	56.824	20.6814		1.82896	0.232781	1090
1.76054	8.87438	22.9961	18.0752	13.1818		1.8289	0.232684	1091
1.58106	5.11788	24.0809	20.395	10.3349		1.82867	0.232698	1092
2.11886	-1.77055	41.6139	39.2176	14.0941		1.82894	0.232757	1093
1.81585	12.2129	18.4533	11.8943	4.88236		1.82892	0.232651	1094
1.68934	6.21366	25.5864	21.7872	17.9446		1.8288	0.232583	1095
1.91109	9.54551	21.045	15.6129	7.86239		1.82887	0.23249	1096
1.44367	12.5859	16.0854	10.0472	8.43077		1.82852	0.232674	1097
1.83745	8.21121	22.3411	17.4729	9.6033		1.82853	0.232569	1098
2.12136	-2.60846	40.4509	38.2751	10.1508		1.8288	0.23263	1099
1.80465	9.54551	21.045	15.6129	7.86239		1.82877	0.232526	1100
1.70525	12.2129	18.4533	11.8943	4.88236		1.82866	0.23245	1101
1.71367	5.11788	24.0809	20.395	10.3349		1.82856	0.23237	1102
1.38436	9.54551	21.045	15.6129	7.86239		1.82815	0.232649	1103
2.21953	9.54551	21.045	15.6129	7.86239		1.82851	0.232842	1104
1.59168	-1.06812	26.7057	25.8134	16.5634		1.82829	0.232845	1105
1.5472	8.21121	22.3411	17.4729	9.6033		1.82804	0.232893	1106
2.37172	-12.779	47.3774	49.0706	12.7683		1.82853	0.23336	1107
1.59935	-14.0354	55.0634	56.824	20.6814		1.82832	0.233356	1108
1.9235	-12.779	47.3774	49.0706	12.7683		1.82841	0.233269	1109
2.0105	10.8795	19.7491	13.7534	6.28662		1.82857	0.233228	1110
2.07285	8.21121	22.3411	17.4729	9.6033		1.82879	0.233238	1111
1.77593	8.21121	22.3411	17.4729	9.6033		1.82875	0.233138	1112
1.68211	1.11094	27.9697	25.9788	16.7772		1.82862	0.233075	1113
1.72783	9.54551	21.045	15.6129	7.86239		1.82852	0.23299	1114
2.19303	-8.32147	47.7571	47.5491	14.9594		1.82885	0.233141	1115
1.75914	12.5859	16.0854	10.0472	8.43077		1.82879	0.233046	1116
1.73493	10.8795	19.7491	13.7534	6.28662		1.8287	0.232958	1117
1.60031	10.8795	19.7491	13.7534	6.28662		1.8285	0.232954	1118
2.04822	10.2031	21.7013	16.2209	11.0589		1.8287	0.232942	1119
1.46183	12.5859	16.0854	10.0472	8.43077		1.82837	0.233096	1120
2.30479	-13.1758	56.2215	57.7448	26.5223		1.82879	0.233426	1121
1.57016	9.54551	21.045	15.6129	7.86239		1.82856	0.233449	1122
1.93775	10.8795	19.7491	13.7534	6.28662		1.82866	0.233368	1123
1.89816	4.11039	22.8061	19.6643	9.60604		1.82872	0.233274	1124
2.07238	-13.1758	56.2215	57.7448	26.5223		1.82894	0.233283	1125
1.57529	8.87438	22.9961	18.0752	13.1818		1.82871	0.233302	1126
1.80647	-14.0354	55.0634	56.824	20.6814		1.82869	0.233199	1127
1.97327	14.7646	14.4713	7.336	4.82967		1.82882	0.233135	1128
1.81966	9.54551	21.045	15.6129	7.86239		1.82881	0.233032	1129
1.49867	9.54551	21.045	15.6129	7.86239		1.82852	0.233136	1130
1.34131	9.54551	21.045	15.6129	7.86239		1.82809	0.233482	1131
1.78341	1.60317	24.1131	22.0909	12.1274		1.82805	0.233383	1132
1.85147	10.8795	19.7491	13.7534	6.28662		1.82807	0.233281	1133
1.77194	6.87666	23.6371	19.333	11.525		1.82802	0.233184	1134
1.65958	-10.226	50.1925	50.6407	16.7653		1.82788	0.233135	1135
1.46844	2.87206	27.5255	24.9145	18.3238		1.82756	0.233276	1136
1.65839	-8.32147	47.7571	47.5491	14.9594		1.82741	0.233227	1137
2.14067	-10.226	50.1925	50.6407	16.7653		1.82769	0.233309	1138
2.1508	3.10278	33.1451	29.0029	6.25623		1.82797	0.233403	1139
1.79601	9.54551	21.045	15.6129	7.86239		1.82794	0.233303	1140
1.46517	6.87666	23.6371	19.333	11.525		1.82762	0.233447	1141
2.08267	14.7646	14.4713	7.336	4.82967		1.82785	0.233467	1142
1.84011	7.54447	24.2911	19.9307	15.4761		1.82786	0.233365	1143
1.75488	10.8795	19.7491	13.7534	6.28662		1.82779	0.233273	1144
1.87541	8.87438	22.9961	18.0752	13.1818		1.82784	0.233176	1145
1.79593	1.60317	24.1131	22.0909	12.1274		1.82781	0.233076	1146
1.85425	5.11788	24.0809	20.395	10.3349		1.82783	0.232975	1147
1.56192	13.6755	15.2783	8.69131	6.50798		1.8276	0.233006	1148
1.53777	4.20705	26.2294	23.0539	15.8864		1.82735	0.233061	1149
1.58103	0.267525	25.4094	23.9521	14.259		1.82713	0.233073	1150
1.94398	6.45353	22.7846	18.5337	8.53325		1.82723	0.232997	1151
1.79006	10.2031	21.7013	16.2209	11.0589		1.8272	0.232899	1152
1.72776	5.61012	20.2242	16.507	6.77217		1.82712	0.232816	1153
1.53225	13.6755	15.2783	8.69131	6.50798		1.82686	0.232877	1154
2.17728	-14.0354	55.0634	56.824	20.6814		1.82716	0.233004	1155
1.56001	-14.0354	55.0634	56.824	20.6814		1.82693	0.233036	1156
1.5891	5.11788	24.0809	20.395	10.3349		1.82673	0.23304	1157
1.64073	10.8795	19.7491	13.7534	6.28662		1.82657	0.233003	1158
2.27354	10.2031	21.7013	16.2209	11.0589		1.82695	0.233272	1159
1.78381	10.8795	19.7491	13.7534	6.28662		1.82692	0.233175	1160
1.94855	12.2129	18.4533	11.8943	4.88236		1.82702	0.233102	1161
2.38314	0.12786	39.1798	36.1322	12.3778		1.8275	0.233571	1162
1.69464	13.6755	15.2783	8.69131	6.50798		1.82738	0.233504	1163
1.63247	-5.57002	46.4826	45.391	17.8308		1.82722	0.233473	1164
1.92488	10.8795	19.7491	13.7534	6.28662		1.8273	0.23339	1165
1.52928	-1.06812	26.7057	25.8134	16.5634		1.82705	0.233453	1166
1.58746	2.93882	22.8168	20.2296	10.1668		1.82684	0.233459	1167
1.90477	13.6755	15.2783	8.69131	6.50798		1.82691	0.23337	1168
2.09676	-12.779	47.3774	49.0706	12.7683		1.82714	0.233403	1169
1.60641	11.5302	20.4068	14.3681	9.11614		1.82695	0.233393	1170
1.80627	6.87666	23.6371	19.333	11.525		1.82693	0.233294	1171
2.02789	2.02508	36.7461	33.048	10.7635		1.8271	0.233268	1172
2.07974	-2.60846	40.4509	38.2751	10.1508		1.82732	0.233285	1173
1.84009	8.21121	22.3411	17.4729	9.6033		1.82733	0.233186	1174
1.686	12.2129	18.4533	11.8943	4.88236		1.82721	0.233123	1175
1.72658	10.2031	21.7013	16.2209	11.0589		1.82712	0.233042	1176
1.63086	6.87666	23.6371	19.333	11.525		1.82696	0.233014	1177
1.64011	9.54551	21.045	15.6129	7.86239		1.8268	0.232978	1178
1.82172	-6.41701	45.3216	44.4577	13.2555		1.82679	0.23288	1179
2.08369	11.5302	20.4068	14.3681	9.11614		1.82701	0.232901	1180
1.87011	9.54551	21.045	15.6129	7.86239		1.82705	0.232806	1181
1.91608	9.54551	21.045	15.6129	7.86239		1.82712	0.232721	1182
2.08902	-14.0354	55.0634	56.824	20.6814		1.82734	0.232748	1183
2.11899	8.21121	22.3411	17.4729	9.6033		1.82759	0.232803	1184
1.91502	9.54551	21.045	15.6129	7.86239		1.82766	0.232719	1185
2.07049	13.6755	15.2783	8.69131	6.50798		1.82787	0.232728	1186
1.89462	-14.0354	55.0634	56.824	20.6814		1.82792	0.232638	1187
1.46532	5.54193	24.9332	21.1934	13.619		1.82762	0.232777	1188
1.71547	8.21121	22.3411	17.4729	9.6033		1.82753	0.232702	1189
1.5134	5.54193	24.9332	21.1934	13.619		1.82726	0.232782	1190
1.93007	8.87438	22.9961	18.0752	13.1818		1.82735	0.232704	1191
1.45192	13.6755	15.2783	8.69131	6.50798		1.82703	0.23286	1192
1.5943	6.87666	23.6371	19.333	11.525		1.82684	0.23286	1193
1.46756	6.87666	23.6371	19.333	11.525		1.82654	0.232994	1194
2.21639	11.5302	20.4068	14.3681	9.11614		1.82686	0.233169	1195
1.9241	-3.6699	44.0481	42.3039	15.9119		1.82694	0.233089	1196
1.95758	2.93882	22.8168	20.2296	10.1668		1.82705	0.233022	1197
1.93907	-12.1307	52.6279	53.7323	18.6729		1.82715	0.232947	1198
1.69623	9.54551	21.045	15.6129	7.86239		1.82704	0.232881	1199
1.78197	10.8795	19.7491	13.7534	6.28662		1.827	0.232787	1200
2.13241	12.2129	18.4533	11.8943	4.88236		1.82725	0.232857	1201
1.86726	-5.57002	46.4826	45.391	17.8308		1.82729	0.232763	1202
1.99675	1.60317	24.1131	22.0909	12.1274		1.82743	0.232717	1203
1.5906	6.87666	23.6371	19.333	11.525		1.82723	0.232721	1204
2.32936	12.2129	18.4533	11.8943	4.88236		1.82765	0.233073	1205
1.46585	12.5859	16.0854	10.0472	8.43077		1.82735	0.233209	1206
1.57941	-5.57002	46.4826	45.391	17.8308		1.82714	0.233222	1207
2.43036	7.46831	26.9124	23.0635	26.9802		1.82764	0.23377	1208
1.66337	-3.73942	29.2983	29.536	21.6889		1.82751	0.233721	1209
1.62073	-11.2737	53.7866	54.6557	24.1978		1.82734	0.2337	1210
2.32211	-12.779	47.3774	49.0706	12.7683		1.82774	0.234035	1211
2.21728	-12.779	47.3774	49.0706	12.7683		1.82807	0.234206	1212
1.61937	13.6755	15.2783	8.69131	6.50798		1.82789	0.234186	1213
1.71296	9.54551	21.045	15.6129	7.86239		1.8278	0.234112	1214
1.86248	5.54193	24.9332	21.1934	13.619		1.82783	0.234018	1215
1.73037	14.7646	14.4713	7.336	4.82967		1.82775	0.233939	1216
2.21394	10.8795	19.7491	13.7534	6.28662		1.82806	0.234104	1217
1.65301	10.2031	21.7013	16.2209	11.0589		1.82792	0.234062	1218
1.8796	7.54447	24.2911	19.9307	15.4761		1.82796	0.23397	1219
1.67599	9.54551	21.045	15.6129	7.86239		1.82784	0.233915	1220
1.80472	-4.51266	42.8863	41.3663	11.6525		1.82782	0.23382	1221
2.13382	2.93882	22.8168	20.2296	10.1668		1.82807	0.233888	1222
1.79534	9.54551	21.045	15.6129	7.86239		1.82804	0.233794	1223
1.79585	8.21121	22.3411	17.4729	9.6033		1.82802	0.233701	1224
1.91315	9.54551	21.045	15.6129	7.86239		1.82809	0.233618	1225
1.92266	0.103447	26.6949	25.2481	15.8444		1.82816	0.233538	1226
1.85164	10.8795	19.7491	13.7534	6.28662		1.82818	0.233444	1227
1.80017	8.21121	22.3411	17.4729	9.6033		1.82816	0.23335	1228
1.56147	6.87666	23.6371	19.333	11.525		1.82794	0.233379	1229
1.83338	3.94631	24.0916	20.9603	10.9148		1.82795	0.233284	1230
2.03652	-12.779	47.3774	49.0706	12.7683		1.82812	0.233265	1231
1.57226	13.6755	15.2783	8.69131	6.50798		1.82791	0.233284	1232
1.5902	9.54551	21.045	15.6129	7.86239		1.82772	0.233288	1233
1.94833	10.2031	21.7013	16.2209	11.0589		1.82781	0.233219	1234
1.88567	8.21121	22.3411	17.4729	9.6033		1.82786	0.23313	1235
1.76832	-3.6699	44.0481	42.3039	15.9119		1.82781	0.233042	1236
1.9814	-14.4611	53.6139	55.53	16.3531		1.82794	0.232989	1237
1.79088	-12.779	47.3774	49.0706	12.7683		1.82791	0.232897	1238
1.72486	6.21366	25.5864	21.7872	17.9446		1.82782	0.232821	1239
1.56906	13.6755	15.2783	8.69131	6.50798		1.82762	0.232843	1240
1.66298	-8.32147	47.7571	47.5491	14.9594		1.82748	0.232796	1241
1.93029	-2.60846	40.4509	38.2751	10.1508		1.82757	0.232721	1242
1.94734	11.5302	20.4068	14.3681	9.11614		1.82766	0.232652	1243
1.77811	-6.41701	45.3216	44.4577	13.2555		1.82762	0.232563	1244
2.02428	7.54447	24.2911	19.9307	15.4761		1.82778	0.232536	1245
1.81308	6.87666	23.6371	19.333	11.525		1.82777	0.232443	1246
2.00156	-12.779	47.3774	49.0706	12.7683		1.82791	0.232402	1247
1.61749	-4.51266	42.8863	41.3663	11.6525		1.82774	0.232385	1248
2.45407	-12.779	47.3774	49.0706	12.7683		1.82824	0.232967	1249
1.97254	6.87666	23.6371	19.333	11.525		1.82836	0.232909	1250
1.81237	5.54193	24.9332	21.1934	13.619		1.82834	0.232816	1251
1.66449	6.87666	23.6371	19.333	11.525		1.82821	0.232769	1252
1.61845	13.6755	15.2783	8.69131	6.50798		1.82804	0.232752	1253
1.81904	9.54551	21.045	15.6129	7.86239		1.82804	0.232659	1254
1.87485	6.87666	23.6371	19.333	11.525		1.82807	0.23257	1255
1.81361	-12.779	47.3774	49.0706	12.7683		1.82806	0.232478	1256
2.14066	-12.779	47.3774	49.0706	12.7683		1.82831	0.232553	1257
1.57985	8.21121	22.3411	17.4729	9.6033		1.82811	0.232566	1258
2.05554	-12.779	47.3774	49.0706	12.7683		1.82829	0.232561	1259
1.40261	8.87438	22.9961	18.0752	13.1818		1.82796	0.232778	1260
1.83718	6.78168	20.2135	15.9418	6.31544		1.82796	0.232686	1261
1.68213	10.8795	19.7491	13.7534	6.28662		1.82785	0.23263	1262
2.141	11.5302	20.4068	14.3681	9.11614		1.8281	0.232705	1263
1.63003	6.45353	22.7846	18.5337	8.53325		1.82794	0.232679	1264
2.24277	7.46831	26.9124	23.0635	26.9802		1.82827	0.232879	1265
1.75426	5.28196	22.7953	19.099	9.06046		1.82821	0.232796	1266
2.02364	5.44604	21.5098	17.803	7.87147		1.82836	0.232769	1267
1.70943	6.87666	23.6371	19.333	11.525		1.82827	0.232701	1268
1.7748	-12.779	47.3774	49.0706	12.7683		1.82823	0.232615	1269
1.95922	10.2031	21.7013	16.2209	11.0589		1.82833	0.232552	1270
2.8601	13.5456	17.1576	10.036	3.65053		1.82914	0.234254	1271
1.4488	7.54447	24.2911	19.9307	15.4761		1.82884	0.234404	1272
1.60438	5.52752	27.5407	24.2644	25.4099		1.82867	0.234396	1273
1.80575	10.8795	19.7491	13.7534	6.28662		1.82865	0.234305	1274
2.15909	10.8795	19.7491	13.7534	6.28662		1.82891	0.234396	1275
1.54753	1.11094	27.9697	25.9788	16.7772		1.82869	0.234436	1276
1.54905	10.2031	21.7013	16.2209	11.0589		1.82847	0.234475	1277
1.79734	-8.32147	47.7571	47.5491	14.9594		1.82844	0.234385	1278
2.09877	6.78168	20.2135	15.9418	6.31544		1.82866	0.234415	1279
1.93365	-12.779	47.3774	49.0706	12.7683		1.82874	0.234342	1280
1.72174	4.11039	22.8061	19.6643	9.60604		1.82865	0.234269	1281
2.14207	-14.0354	55.0634	56.824	20.6814		1.8289	0.234341	1282
1.57083	4.20705	26.2294	23.0539	15.8864		1.8287	0.234361	1283
1.67913	10.2031	21.7013	16.2209	11.0589		1.82858	0.234307	1284
1.74473	10.2031	21.7013	16.2209	11.0589		1.82852	0.234227	1285
1.8532	10.8795	19.7491	13.7534	6.28662		1.82853	0.234137	1286
1.43885	0.267525	25.4094	23.9521	14.259		1.82823	0.234298	1287
1.78447	-13.3397	49.4563	51.2237	13.9143		1.8282	0.23421	1288
2.09851	10.8795	19.7491	13.7534	6.28662		1.82841	0.23424	1289
1.66822	10.8795	19.7491	13.7534	6.28662		1.82828	0.234192	1290
1.96954	13.6755	15.2783	8.69131	6.50798		1.82839	0.234134	1291
1.93599	-11.2737	53.7866	54.6557	24.1978		1.82848	0.234062	1292
1.63664	8.21121	22.3411	17.4729	9.6033		1.82833	0.234033	1293
1.70929	13.6755	15.2783	8.69131	6.50798		1.82824	0.233966	1294
1.99389	-7.47076	48.9171	48.4788	19.8514		1.82836	0.233921	1295
1.66024	11.5302	20.4068	14.3681	9.11614		1.82823	0.233877	1296
2.1872	-6.41701	45.3216	44.4577	13.2555		1.82851	0.233999	1297
1.70048	8.87438	22.9961	18.0752	13.1818		1.82841	0.233936	1298
1.69094	9.54551	21.045	15.6129	7.86239		1.82831	0.233877	1299
1.62162	-11.2737	53.7866	54.6557	24.1978		1.82815	0.233857	1300
1.85204	-14.0354	55.0634	56.824	20.6814		1.82817	0.233768	1301
1.99527	9.54551	21.045	15.6129	7.86239		1.82829	0.233724	1302
1.7402	6.87666	23.6371	19.333	11.525		1.82823	0.233647	1303
2.02751	-12.779	47.3774	49.0706	12.7683		1.82838	0.233623	1304
2.04279	10.8795	19.7491	13.7534	6.28662		1.82854	0.233609	1305
1.72562	5.54193	24.9332	21.1934	13.619		1.82846	0.233536	1306
1.45911	9.54551	21.045	15.6129	7.86239		1.82818	0.23367	1307
1.57282	-10.226	50.1925	50.6407	16.7653		1.82799	0.233688	1308
2.02207	5.54193	24.9332	21.1934	13.619		1.82814	0.23366	1309
1.68962	5.54193	24.9332	21.1934	13.619		1.82803	0.233602	1310
1.79806	6.87666	23.6371	19.333	11.525		1.82801	0.233514	1311
1.96292	8.87438	22.9961	18.0752	13.1818		1.82811	0.233455	1312
1.33537	8.21121	22.3411	17.4729	9.6033		1.82773	0.233762	1313
1.7708	10.8795	19.7491	13.7534	6.28662		1.82769	0.233678	1314
1.7439	9.54551	21.045	15.6129	7.86239		1.82763	0.233601	1315
1.89808	-12.1307	52.6279	53.7323	18.6729		1.82768	0.23352	1316
2.01335	4.82612	29.4985	26.757	33.9229		1.82782	0.233487	1317
1.3991	5.11788	24.0809	20.395	10.3349		1.8275	0.233697	1318
1.9946	11.5302	20.4068	14.3681	9.11614		1.82762	0.233654	1319
1.86906	8.21121	22.3411	17.4729	9.6033		1.82766	0.233568	1320
2.21644	-12.1307	52.6279	53.7323	18.6729		1.82795	0.233724	1321
1.58226	4.20705	26.2294	23.0539	15.8864		1.82776	0.233733	1322
1.87095	-6.41701	45.3216	44.4577	13.2555		1.8278	0.233648	1323
1.73468	10.2031	21.7013	16.2209	11.0589		1.82773	0.233574	1324
1.78634	11.5302	20.4068	14.3681	9.11614		1.82769	0.233488	1325
2.14382	3.5025	30.7921	28.6062	37.654		1.82793	0.233562	1326
1.7108	2.44659	26.6735	24.1175	14.4566		1.82784	0.233496	1327
1.72297	3.78223	25.3772	22.2563	12.31		1.82777	0.233425	1328
1.85205	-14.4611	53.6139	55.53	16.3531		1.82778	0.233339	1329
1.45447	6.85391	26.2464	22.4124	22.397		1.8275	0.233475	1330
1.7732	-10.226	50.1925	50.6407	16.7653		1.82746	0.233392	1331
1.58058	9.54551	21.045	15.6129	7.86239		1.82728	0.233403	1332
2.09742	-12.779	47.3774	49.0706	12.7683		1.82748	0.233432	1333
2.08713	12.2129	18.4533	11.8943	4.88236		1.82767	0.233453	1334
1.53179	1.53698	28.8217	26.7752	20.9362		1.82745	0.233506	1335
1.61005	10.8795	19.7491	13.7534	6.28662		1.82729	0.233494	1336
1.83791	14.2602	15.7087	9.17018	9.389		1.8273	0.233407	1337
1.72107	-12.353	57.3879	58.7023	32.4393		1.82722	0.233338	1338
1.7186	11.5302	20.4068	14.3681	9.11614		1.82714	0.233269	1339
1.78174	-10.226	50.1925	50.6407	16.7653		1.8271	0.233186	1340
1.76543	5.28196	22.7953	19.099	9.06046		1.82706	0.233105	1341
2.15503	4.11414	31.4587	29.2601	43.4863		1.8273	0.23319	1342
2.60066	-7.47076	48.9171	48.4788	19.8514		1.82788	0.234056	1343
2.20307	-12.1307	52.6279	53.7323	18.6729		1.82816	0.234192	1344
1.79082	9.54551	21.045	15.6129	7.86239		1.82813	0.234107	1345
1.70781	6.87666	23.6371	19.333	11.525		1.82804	0.234043	1346
1.985	-2.60846	40.4509	38.2751	10.1508		1.82816	0.233995	1347
1.74974	8.87438	22.9961	18.0752	13.1818		1.8281	0.233918	1348
2.29979	12.2129	18.4533	11.8943	4.88236		1.82845	0.234184	1349
1.73825	6.87666	23.6371	19.333	11.525		1.82838	0.23411	1350
1.98559	-2.60846	40.4509	38.2751	10.1508		1.8285	0.234062	1351
1.98472	12.2129	18.4533	11.8943	4.88236		1.82861	0.234014	1352
1.86673	-8.96841	42.5063	42.886	9.75068		1.82864	0.23393	1353
1.26147	10.2031	21.7013	16.2209	11.0589		1.82822	0.234351	1354
1.35667	1.53698	28.8217	26.7752	20.9362		1.82787	0.234614	1355
1.56343	5.28196	22.7953	19.099	9.06046		1.82768	0.234637	1356
1.81279	5.52752	27.5407	24.2644	25.4099		1.82767	0.234551	1357
1.73458	-11.2737	53.7866	54.6557	24.1978		1.8276	0.234478	1358
1.71253	1.60317	24.1131	22.0909	12.1274		1.82752	0.234413	1359
1.9474	8.21121	22.3411	17.4729	9.6033		1.8276	0.234349	1360
1.88357	-4.76755	47.6536	46.3689	22.4826		1.82764	0.234268	1361
1.78185	-5.57002	46.4826	45.391	17.8308		1.82761	0.234185	1362
1.85131	-12.779	47.3774	49.0706	12.7683		1.82763	0.2341	1363
1.80544	3.55004	28.1774	25.502	23.3948		1.82761	0.234015	1364
1.74628	2.93882	22.8168	20.2296	10.1668		1.82755	0.23394	1365
2.00855	11.5302	20.4068	14.3681	9.11614		1.82768	0.233905	1366
1.52175	6.87666	23.6371	19.333	11.525		1.82746	0.233966	1367
2.16296	-12.779	47.3774	49.0706	12.7683		1.82771	0.234056	1368
2.03976	6.87666	23.6371	19.333	11.525		1.82786	0.234041	1369
1.81094	4.27447	21.5205	18.3683	8.38142		1.82785	0.233956	1370
1.83625	9.54551	21.045	15.6129	7.86239		1.82785	0.23387	1371
1.84575	6.87666	23.6371	19.333	11.525		1.82787	0.233786	1372
1.74624	14.7646	14.4713	7.336	4.82967		1.82781	0.233711	1373
1.68883	6.87666	23.6371	19.333	11.525		1.82771	0.233656	1374
1.85282	10.8795	19.7491	13.7534	6.28662		1.82773	0.233572	1375
1.74587	-4.51266	42.8863	41.3663	11.6525		1.82767	0.233497	1376
2.03143	11.5302	20.4068	14.3681	9.11614		1.82781	0.233477	1377
1.81152	6.87666	23.6371	19.333	11.525		1.8278	0.233393	1378
1.43235	6.87666	23.6371	19.333	11.525		1.82752	0.233551	1379
1.88441	14.7646	14.4713	7.336	4.82967		1.82756	0.233471	1380
1.91049	11.5302	20.4068	14.3681	9.11614		1.82762	0.233398	1381
1.52887	8.21121	22.3411	17.4729	9.6033		1.8274	0.233451	1382
1.76867	-11.2737	53.7866	54.6557	24.1978		1.82736	0.233372	1383
1.91347	5.61012	20.2242	16.507	6.77217		1.82742	0.233299	1384
2.1175	-12.779	47.3774	49.0706	12.7683		1.82763	0.233345	1385
1.74258	4.88213	26.8818	23.6443	20.5831		1.82757	0.233272	1386
1.77374	9.54551	21.045	15.6129	7.86239		1.82753	0.233193	1387
1.77302	6.21366	25.5864	21.7872	17.9446		1.82749	0.233113	1388
1.5202	8.21121	22.3411	17.4729	9.6033		1.82727	0.233175	1389
1.82283	9.54551	21.045	15.6129	7.86239		1.82727	0.233091	1390
1.54108	2.77474	24.1024	21.5256	11.5124		1.82706	0.233134	1391
1.8632	9.54551	21.045	15.6129	7.86239		1.82709	0.233052	1392
1.85543	5.54193	24.9332	21.1934	13.619		1.82711	0.232969	1393
1.36842	9.54551	21.045	15.6129	7.86239		1.82678	0.233209	1394
2.17625	9.54551	21.045	15.6129	7.86239		1.82703	0.233313	1395
1.71659	8.21121	22.3411	17.4729	9.6033		1.82695	0.233248	1396
1.64913	0.267525	25.4094	23.9521	14.259		1.82682	0.233213	1397
1.97028	9.54551	21.045	15.6129	7.86239		1.82692	0.233162	1398
1.89687	8.21121	22.3411	17.4729	9.6033		1.82697	0.233086	1399
1.90898	5.44604	21.5098	17.803	7.87147		1.82703	0.233013	1400
1.93173	10.2031	21.7013	16.2209	11.0589		1.82711	0.232946	1401
1.88995	8.21121	22.3411	17.4729	9.6033		1.82715	0.232869	1402
1.41558	2.61066	25.3879	22.8215	12.9421		1.82686	0.233045	1403
1.84242	10.8795	19.7491	13.7534	6.28662		1.82687	0.232963	1404
1.58097	-6.41701	45.3216	44.4577	13.2555		1.8267	0.232972	1405
1.84849	-14.0354	55.0634	56.824	20.6814		1.82671	0.23289	1406
1.99182	7.78918	21.4883	16.6724	6.90757		1.82683	0.232849	1407
1.60322	6.87666	23.6371	19.333	11.525		1.82667	0.232842	1408
1.74903	9.54551	21.045	15.6129	7.86239		1.82661	0.232769	1409
2.6188	-10.8737	44.9418	45.9783	11.2084		1.82718	0.23364	1410
2.12712	10.8795	19.7491	13.7534	6.28662		1.82739	0.233694	1411
1.71976	14.7646	14.4713	7.336	4.82967		1.82731	0.233628	1412
1.78323	10.8795	19.7491	13.7534	6.28662		1.82728	0.233549	1413
1.91934	9.54551	21.045	15.6129	7.86239		1.82735	0.233479	1414
2.45604	10.8795	19.7491	13.7534	6.28662		1.82779	0.233994	1415
1.83242	11.5302	20.4068	14.3681	9.11614		1.82779	0.233911	1416
2.0933	7.54447	24.2911	19.9307	15.4761		1.82798	0.233935	1417
2.07328	9.54551	21.045	15.6129	7.86239		1.82815	0.233943	1418
2.01761	14.1766	17.8197	10.6704	5.7359		1.82829	0.233914	1419
1.77971	2.61066	25.3879	22.8215	12.9421		1.82825	0.233836	1420
1.66974	9.54551	21.045	15.6129	7.86239		1.82814	0.233791	1421
1.84937	-2.40377	28.002	27.6747	19.0394		1.82816	0.23371	1422
1.778	-10.226	50.1925	50.6407	16.7653		1.82812	0.233631	1423
2.1079	-6.41701	45.3216	44.4577	13.2555		1.82832	0.233667	1424
2.09924	-7.06311	40.0707	39.7937	8.39408		1.82851	0.233695	1425
2.11743	5.11788	24.0809	20.395	10.3349		1.82871	0.233738	1426
1.93452	-14.0354	55.0634	56.824	20.6814		1.82878	0.233673	1427
2.27486	15.8528	13.6644	5.9816	3.39629		1.8291	0.233889	1428
1.38461	10.8795	19.7491	13.7534	6.28662		1.82879	0.234102	1429
1.84829	5.44604	21.5098	17.803	7.87147		1.8288	0.234021	1430
2.37531	12.2129	18.4533	11.8943	4.88236		1.82918	0.234385	1431
1.88127	10.8795	19.7491	13.7534	6.28662		1.82922	0.234307	1432
1.6773	6.87666	23.6371	19.333	11.525		1.82911	0.234259	1433
1.75613	6.87666	23.6371	19.333	11.525		1.82906	0.234186	1434
1.96629	-3.73942	29.2983	29.536	21.6889		1.82916	0.234132	1435
1.40923	5.11788	24.0809	20.395	10.3349		1.82886	0.234313	1436
1.81133	7.54447	24.2911	19.9307	15.4761		1.82885	0.234231	1437
1.87013	-13.1758	56.2215	57.7448	26.5223		1.82888	0.234153	1438
1.84652	9.54551	21.045	15.6129	7.86239		1.82889	0.234072	1439
1.6708	8.21121	22.3411	17.4729	9.6033		1.82878	0.234027	1440
1.9115	-6.41701	45.3216	44.4577	13.2555		1.82884	0.233956	1441
1.69756	9.54551	21.045	15.6129	7.86239		1.82875	0.233901	1442
1.83468	12.2129	18.4533	11.8943	4.88236		1.82875	0.23382	1443
1.81406	1.60317	24.1131	22.0909	12.1274		1.82874	0.233739	1444
1.66334	12.2129	18.4533	11.8943	4.88236		1.82863	0.233699	1445
1.62039	2.44659	26.6735	24.1175	14.4566		1.82848	0.233682	1446
2.02915	-12.779	47.3774	49.0706	12.7683		1.82862	0.233661	1447
1.67152	8.87438	22.9961	18.0752	13.1818		1.82851	0.233616	1448
1.88415	12.2129	18.4533	11.8943	4.88236		1.82855	0.23354	1449
1.79829	8.87438	22.9961	18.0752	13.1818		1.82853	0.233461	1450
2.15643	13.5456	17.1576	10.036	3.65053		1.82876	0.233539	1451
1.74598	-3.6699	44.0481	42.3039	15.9119		1.8287	0.233469	1452
1.76927	6.21366	25.5864	21.7872	17.9446		1.82866	0.233394	1453
1.53492	6.87666	23.6371	19.333	11.525		1.82846	0.233441	1454
1.85568	5.54193	24.9332	21.1934	13.619		1.82848	0.233361	1455
1.74741	11.5302	20.4068	14.3681	9.11614		1.82842	0.233291	1456
1.99224	10.8795	19.7491	13.7534	6.28662		1.82853	0.23325	1457
1.84196	-4.51266	42.8863	41.3663	11.6525		1.82854	0.233171	1458
1.75819	8.21121	22.3411	17.4729	9.6033		1.82849	0.233098	1459
1.67716	-12.1307	52.6279	53.7323	18.6729		1.82839	0.233052	1460
1.44216	4.20705	26.2294	23.0539	15.8864		1.82813	0.233191	1461
1.90044	8.21121	22.3411	17.4729	9.6033		1.82818	0.233119	1462
2.07323	-7.47076	48.9171	48.4788	19.8514		1.82834	0.233127	1463
1.69869	8.21121	22.3411	17.4729	9.6033		1.82826	0.233072	1464
1.68306	9.54551	21.045	15.6129	7.86239		1.82816	0.233023	1465
1.77417	6.87666	23.6371	19.333	11.525		1.82812	0.232948	1466
1.44913	9.54551	21.045	15.6129	7.86239		1.82786	0.233079	1467
2.01228	-6.41701	45.3216	44.4577	13.2555		1.82799	0.233049	1468
2.23408	10.8795	19.7491	13.7534	6.28662		1.82826	0.23321	1469
1.60846	10.8795	19.7491	13.7534	6.28662		1.82811	0.233201	1470
2.54234	-12.779	47.3774	49.0706	12.7683		1.8286	0.233864	1471
2.0009	10.8795	19.7491	13.7534	6.28662		1.82872	0.233828	1472
1.99056	10.8795	19.7491	13.7534	6.28662		1.82883	0.233787	1473
1.97097	12.2129	18.4533	11.8943	4.88236		1.82892	0.233736	1474
2.18176	-10.8737	44.9418	45.9783	11.2084		1.82916	0.233838	1475
1.88458	11.5302	20.4068	14.3681	9.11614		1.8292	0.233763	1476
1.80258	-1.77055	41.6139	39.2176	14.0941		1.82918	0.233685	1477
1.82952	9.54551	21.045	15.6129	7.86239		1.82918	0.233606	1478
1.85644	8.21121	22.3411	17.4729	9.6033		1.8292	0.233528	1479
2.16376	8.21121	22.3411	17.4729	9.6033		1.82943	0.233611	1480
1.79874	10.8795	19.7491	13.7534	6.28662		1.8294	0.233533	1481
1.92092	-1.77055	41.6139	39.2176	14.0941		1.82947	0.233466	1482
1.62122	5.54193	24.9332	21.1934	13.619		1.82933	0.23345	1483
1.93467	9.54551	21.045	15.6129	7.86239		1.8294	0.233388	1484
1.77092	-13.1758	56.2215	57.7448	26.5223		1.82936	0.233314	1485
1.77096	10.8795	19.7491	13.7534	6.28662		1.82932	0.23324	1486
1.88059	3.78223	25.3772	22.2563	12.31		1.82935	0.233166	1487
1.61105	6.87666	23.6371	19.333	11.525		1.82921	0.233156	1488
1.95508	-14.0354	55.0634	56.824	20.6814		1.82929	0.233101	1489
1.50294	5.54193	24.9332	21.1934	13.619		1.82907	0.233176	1490
1.66609	6.87666	23.6371	19.333	11.525		1.82896	0.233136	1491
2.10485	-10.8737	44.9418	45.9783	11.2084		1.82915	0.233167	1492
1.88665	-8.32147	47.7571	47.5491	14.9594		1.82919	0.233093	1493
1.78886	6.87666	23.6371	19.333	11.525		1.82916	0.233018	1494
1.29715	1.11094	27.9697	25.9788	16.7772		1.8288	0.233345	1495
2.07613	-14.0354	55.0634	56.824	20.6814		1.82897	0.233355	1496
1.97267	-2.60846	40.4509	38.2751	10.1508		1.82906	0.233307	1497
1.63098	9.54551	21.045	15.6129	7.86239		1.82893	0.233285	1498
2.01543	6.78168	20.2135	15.9418	6.31544		1.82906	0.233257	1499
1.54798	13.6755	15.2783	8.69131	6.50798		1.82887	0.233292	1500
2.31902	-4.51266	42.8863	41.3663	11.6525		1.8292	0.233557	1501
1.65842	12.5859	16.0854	10.0472	8.43077		1.82908	0.233521	1502
1.92639	6.21366	25.5864	21.7872	17.9446		1.82915	0.233456	1503
1.54781	2.87206	27.5255	24.9145	18.3238		1.82896	0.233491	1504
2.30416	-12.779	47.3774	49.0706	12.7683		1.82928	0.233735	1505
2.6763	-14.4611	53.6139	55.53	16.3531		1.82984	0.234674	1506
1.68373	6.87666	23.6371	19.333	11.525		1.82974	0.234626	1507
1.6154	8.21121	22.3411	17.4729	9.6033		1.8296	0.234613	1508
1.78574	6.87666	23.6371	19.333	11.525		1.82957	0.234538	1509
1.66124	3.78223	25.3772	22.2563	12.31		1.82946	0.2345	1510
2.19113	-4.51266	42.8863	41.3663	11.6525		1.8297	0.234607	1511
1.80885	9.54551	21.045	15.6129	7.86239		1.82968	0.23453	1512
2.08823	12.2129	18.4533	11.8943	4.88236		1.82985	0.234547	1513
1.98385	-10.226	50.1925	50.6407	16.7653		1.82996	0.234503	1514
1.87022	-6.41701	45.3216	44.4577	13.2555		1.82998	0.234428	1515
1.71308	9.54551	21.045	15.6129	7.86239		1.82991	0.23437	1516
1.7488	4.20705	26.2294	23.0539	15.8864		1.82985	0.234301	1517
1.97274	8.21121	22.3411	17.4729	9.6033		1.82995	0.234253	1518
1.69714	4.20705	26.2294	23.0539	15.8864		1.82986	0.234201	1519
2.01526	10.8795	19.7491	13.7534	6.28662		1.82998	0.234172	1520
1.88584	10.2031	21.7013	16.2209	11.0589		1.83002	0.234099	1521
2.05971	14.7646	14.4713	7.336	4.82967		1.83017	0.234096	1522
1.5492	8.21121	22.3411	17.4729	9.6033		1.82998	0.23413	1523
1.89074	5.54193	24.9332	21.1934	13.619		1.83002	0.234058	1524
2.28251	11.5302	20.4068	14.3681	9.11614		1.83032	0.234268	1525
2.16854	10.8795	19.7491	13.7534	6.28662		1.83054	0.234351	1526
1.60963	8.21121	22.3411	17.4729	9.6033		1.8304	0.234343	1527
2.12563	-12.779	47.3774	49.0706	12.7683		1.83059	0.234388	1528
1.83134	5.28196	22.7953	19.099	9.06046		1.83059	0.234311	1529
1.56823	8.21121	22.3411	17.4729	9.6033		1.83042	0.23433	1530
1.85364	-7.47076	48.9171	48.4788	19.8514		1.83043	0.234255	1531
2.21444	-12.779	47.3774	49.0706	12.7683		1.83068	0.234383	1532
2.04033	-5.57002	46.4826	45.391	17.8308		1.83082	0.234368	1533
2.33279	12.2129	18.4533	11.8943	4.88236		1.83115	0.234642	1534
1.75776	2.44659	26.6735	24.1175	14.4566		1.8311	0.234573	1535
2.08071	12.2129	18.4533	11.8943	4.88236		1.83126	0.234583	1536
1.69111	10.2031	21.7013	16.2209	11.0589		1.83117	0.234534	1537
1.6309	8.21121	22.3411	17.4729	9.6033		1.83104	0.234513	1538
2.00075	-10.801	59.7426	60.7111	44.5007		1.83115	0.234477	1539
1.93047	8.21121	22.3411	17.4729	9.6033		1.83122	0.234414	1540
2.08223	-12.779	47.3774	49.0706	12.7683		1.83138	0.234425	1541
1.55731	9.54551	21.045	15.6129	7.86239		1.8312	0.234453	1542
2.04562	10.8795	19.7491	13.7534	6.28662		1.83134	0.234441	1543
2.45069	-0.475452	34.6747	34.161	49.8783		1.83174	0.234894	1544
1.67991	12.2129	18.4533	11.8943	4.88236		1.83164	0.23485	1545
1.92263	14.2602	15.7087	9.17018	9.389		1.8317	0.234785	1546
2.11202	8.21121	22.3411	17.4729	9.6033		1.83188	0.234817	1547
1.48898	11.5302	20.4068	14.3681	9.11614		1.83166	0.234903	1548
1.67765	8.21121	22.3411	17.4729	9.6033		1.83156	0.23486	1549
1.77017	9.50186	23.659	18.7132	16.8884		1.83152	0.234789	1550
1.77199	9.54551	21.045	15.6129	7.86239		1.83148	0.234718	1551
1.78017	12.2129	18.4533	11.8943	4.88236		1.83145	0.234646	1552
1.946	-3.6699	44.0481	42.3039	15.9119		1.83153	0.234589	1553
2.0042	-6.41701	45.3216	44.4577	13.2555		1.83164	0.234554	1554
1.53126	-3.73942	29.2983	29.536	21.6889		1.83144	0.234602	1555
1.69199	-13.1758	56.2215	57.7448	26.5223		1.83135	0.234554	1556
1.69579	6.87666	23.6371	19.333	11.525		1.83127	0.234503	1557
1.64615	5.54193	24.9332	21.1934	13.619		1.83115	0.234475	1558
1.85011	10.8795	19.7491	13.7534	6.28662		1.83116	0.2344	1559
2.06064	12.2129	18.4533	11.8943	4.88236		1.83131	0.234397	1560
1.51152	10.8795	19.7491	13.7534	6.28662		1.8311	0.234462	1561
1.43569	4.20705	26.2294	23.0539	15.8864		1.83085	0.2346	1562
1.99621	-1.17384	36.6317	36.6506	61.6223		1.83095	0.234562	1563
1.43087	8.21121	22.3411	17.4729	9.6033		1.8307	0.234705	1564
1.98176	13.6755	15.2783	8.69131	6.50798		1.8308	0.234661	1565
2.00881	6.87666	23.6371	19.333	11.525		1.83091	0.234629	1566
1.53503	9.54551	21.045	15.6129	7.86239		1.83072	0.234673	1567
1.38614	11.5302	20.4068	14.3681	9.11614		1.83044	0.234867	1568
1.99068	9.54551	21.045	15.6129	7.86239		1.83054	0.234827	1569
1.90573	4.11039	22.8061	19.6643	9.60604		1.83059	0.23476	1570
1.38393	9.54551	21.045	15.6129	7.86239		1.8303	0.234955	1571
1.90638	-13.1758	56.2215	57.7448	26.5223		1.83035	0.234888	1572
1.48083	4.88213	26.8818	23.6443	20.5831		1.83013	0.234979	1573
1.88656	-10.8737	44.9418	45.9783	11.2084		1.83017	0.234908	1574
1.85718	12.2129	18.4533	11.8943	4.88236		1.83018	0.234835	1575
1.8471	6.87666	23.6371	19.333	11.525		1.83019	0.234761	1576
2.01622	13.5456	17.1576	10.036	3.65053		1.83031	0.234733	1577
1.83221	8.87438	22.9961	18.0752	13.1818		1.83031	0.234659	1578
1.91568	8.21121	22.3411	17.4729	9.6033		1.83037	0.234594	1579
1.68668	8.21121	22.3411	17.4729	9.6033		1.83028	0.234548	1580
1.628	6.87666	23.6371	19.333	11.525		1.83015	0.234529	1581
1.62934	2.87206	27.5255	24.9145	18.3238		1.83002	0.234509	1582
1.71272	13.6755	15.2783	8.69131	6.50798		1.82995	0.234453	1583
1.80735	-10.8737	44.9418	45.9783	11.2084		1.82993	0.23438	1584
1.67687	1.60317	24.1131	22.0909	12.1274		1.82984	0.234338	1585
1.4933	6.87666	23.6371	19.333	11.525		1.82962	0.234416	1586
1.68312	10.8795	19.7491	13.7534	6.28662		1.82953	0.234371	1587
1.53499	8.87438	22.9961	18.0752	13.1818		1.82935	0.234414	1588
1.71991	4.88213	26.8818	23.6443	20.5831		1.82928	0.234356	1589
1.65683	4.27447	21.5205	18.3683	8.38142		1.82917	0.234322	1590
1.67218	4.20705	26.2294	23.0539	15.8864		1.82907	0.234281	1591
1.47599	9.54551	21.045	15.6129	7.86239		1.82885	0.234375	1592
2.07223	-12.353	57.3879	58.7023	32.4393		1.829	0.234381	1593
1.71209	8.21121	22.3411	17.4729	9.6033		1.82893	0.234325	1594
2.05006	3.94631	24.0916	20.9603	10.9148		1.82907	0.234317	1595
1.8603	10.8795	19.7491	13.7534	6.28662		1.82909	0.234245	1596
1.47799	9.54551	21.045	15.6129	7.86239		1.82887	0.234336	1597
1.83364	2.44659	26.6735	24.1175	14.4566		1.82887	0.234263	1598
1.42267	2.21749	29.473	27.3602	26.3798		1.82862	0.23441	1599
1.96414	10.8795	19.7491	13.7534	6.28662		1.8287	0.234361	1600
2.11605	9.54551	21.045	15.6129	7.86239		1.82888	0.234398	1601
2.01803	-12.779	47.3774	49.0706	12.7683		1.829	0.234372	1602
1.39407	6.87666	23.6371	19.333	11.525		1.82873	0.234551	1603
2.12304	-0.704451	38.0156	35.1841	8.75139		1.82891	0.234593	1604
1.9251	6.87666	23.6371	19.333	11.525		1.82897	0.234532	1605
1.78251	12.8551	19.1129	12.5177	7.34015		1.82894	0.234462	1606
1.80248	14.7646	14.4713	7.336	4.82967		1.82892	0.23439	1607
1.49062	8.21121	22.3411	17.4729	9.6033		1.82871	0.234469	1608
1.76884	10.8795	19.7491	13.7534	6.28662		1.82868	0.2344	1609
1.62214	11.5302	20.4068	14.3681	9.11614		1.82855	0.234384	1610
1.7253	-12.1307	52.6279	53.7323	18.6729		1.82848	0.234325	1611
1.7933	11.5302	20.4068	14.3681	9.11614		1.82846	0.234254	1612
1.67061	-3.6699	44.0481	42.3039	15.9119		1.82837	0.234215	1613
1.96183	6.85391	26.2464	22.4124	22.397		1.82845	0.234166	1614
1.83697	8.21121	22.3411	17.4729	9.6033		1.82845	0.234093	1615
2.18279	14.7646	14.4713	7.336	4.82967		1.82867	0.234187	1616
1.82437	-9.37201	51.3518	51.567	21.9741		1.82867	0.234114	1617
1.689	9.54551	21.045	15.6129	7.86239		1.82858	0.234068	1618
1.71062	8.87438	22.9961	18.0752	13.1818		1.82851	0.234014	1619
1.40036	8.21121	22.3411	17.4729	9.6033		1.82825	0.234183	1620
1.82823	-1.06812	26.7057	25.8134	16.5634		1.82825	0.234111	1621
1.7654	5.61012	20.2242	16.507	6.77217		1.82821	0.234044	1622
1.80553	10.8795	19.7491	13.7534	6.28662		1.82819	0.233972	1623
1.57786	3.94631	24.0916	20.9603	10.9148		1.82804	0.233983	1624
1.73186	8.21121	22.3411	17.4729	9.6033		1.82798	0.233923	1625
2.4104	-12.779	47.3774	49.0706	12.7683		1.82834	0.234296	1626
1.66825	8.17882	24.9525	20.5619	19.5575		1.82824	0.234258	1627
1.90873	-5.57002	46.4826	45.391	17.8308		1.82829	0.234194	1628
1.39235	9.54551	21.045	15.6129	7.86239		1.82802	0.234371	1629
2.42173	-10.801	59.7426	60.7111	44.5007		1.82839	0.23476	1630
1.59718	6.87666	23.6371	19.333	11.525		1.82824	0.234758	1631
1.81864	9.54551	21.045	15.6129	7.86239		1.82824	0.234686	1632
2.22616	-0.704451	38.0156	35.1841	8.75139		1.82848	0.234821	1633
1.7549	6.45353	22.7846	18.5337	8.53325		1.82844	0.234756	1634
1.60833	10.8795	19.7491	13.7534	6.28662		1.8283	0.234747	1635
1.7585	12.8551	19.1129	12.5177	7.34015		1.82826	0.234682	1636
1.57782	0.103447	26.6949	25.2481	15.8444		1.82811	0.234692	1637
2.13512	10.8795	19.7491	13.7534	6.28662		1.82829	0.234743	1638
1.68947	-3.11587	34.6563	34.7961	40.0408		1.82821	0.234696	1639
1.77011	5.61012	20.2242	16.507	6.77217		1.82817	0.234629	1640
1.79035	6.61761	21.499	17.2377	7.37719		1.82815	0.234559	1641
1.8072	9.54551	21.045	15.6129	7.86239		1.82814	0.234488	1642
2.08507	-3.6699	44.0481	42.3039	15.9119		1.82829	0.234503	1643
1.50678	10.2031	21.7013	16.2209	11.0589		1.8281	0.234565	1644
1.74601	0.103447	26.6949	25.2481	15.8444		1.82805	0.234503	1645
1.85345	6.21366	25.5864	21.7872	17.9446		1.82806	0.234432	1646
2.06081	-9.37201	51.3518	51.567	21.9741		1.82821	0.234431	1647
1.83066	-14.0354	55.0634	56.824	20.6814		1.82821	0.23436	1648
1.974	6.21366	25.5864	21.7872	17.9446		1.8283	0.234317	1649
1.42688	5.54193	24.9332	21.1934	13.619		1.82805	0.234454	1650
1.42874	3.78223	25.3772	22.2563	12.31		1.82781	0.234589	1651
1.39829	1.43909	25.3986	23.3868	13.5925		1.82755	0.234755	1652
1.5395	9.54551	21.045	15.6129	7.86239		1.82738	0.234791	1653
1.78099	6.87666	23.6371	19.333	11.525		1.82735	0.234723	1654
1.65541	9.54551	21.045	15.6129	7.86239		1.82725	0.23469	1655
1.50466	1.53698	28.8217	26.7752	20.9362		1.82705	0.234753	1656
1.78245	6.87666	23.6371	19.333	11.525		1.82702	0.234685	1657
1.74135	8.87438	22.9961	18.0752	13.1818		1.82697	0.234623	1658
1.86874	-12.779	47.3774	49.0706	12.7683		1.827	0.234555	1659
1.8324	2.93882	22.8168	20.2296	10.1668		1.827	0.234484	1660
1.82024	8.87438	22.9961	18.0752	13.1818		1.827	0.234414	1661
1.9862	10.8795	19.7491	13.7534	6.28662		1.82709	0.234376	1662
2.04443	-12.779	47.3774	49.0706	12.7683		1.82722	0.234366	1663
1.85317	-7.47076	48.9171	48.4788	19.8514		1.82724	0.234296	1664
2.29268	13.5456	17.1576	10.036	3.65053		1.82752	0.234503	1665
1.88517	8.21121	22.3411	17.4729	9.6033		1.82755	0.234437	1666
2.12658	-2.60846	40.4509	38.2751	10.1508		1.82773	0.234481	1667
2.26108	-7.06311	40.0707	39.7937	8.39408		1.82799	0.234651	1668
1.67562	10.8795	19.7491	13.7534	6.28662		1.8279	0.23461	1669
1.91185	11.5302	20.4068	14.3681	9.11614		1.82795	0.234549	1670
1.79685	5.54193	24.9332	21.1934	13.619		1.82793	0.23448	1671
2.0158	-12.779	47.3774	49.0706	12.7683		1.82804	0.234455	1672
1.83558	-12.779	47.3774	49.0706	12.7683		1.82805	0.234385	1673
1.63839	-3.6699	44.0481	42.3039	15.9119		1.82793	0.23436	1674
1.6904	9.54551	21.045	15.6129	7.86239		1.82785	0.234315	1675
1.72422	5.44604	21.5098	17.803	7.87147		1.82779	0.234258	1676
1.99341	10.8795	19.7491	13.7534	6.28662		1.82789	0.234223	1677
1.91624	-12.779	47.3774	49.0706	12.7683		1.82794	0.234164	1678
1.50685	5.54193	24.9332	21.1934	13.619		1.82775	0.234225	1679
1.66097	-12.779	47.3774	49.0706	12.7683		1.82765	0.23419	1680
1.93462	4.11039	22.8061	19.6643	9.60604		1.82772	0.234135	1681
1.83522	-5.57002	46.4826	45.391	17.8308		1.82772	0.234066	1682
1.67623	7.54447	24.2911	19.9307	15.4761		1.82763	0.234025	1683
1.57872	14.7646	14.4713	7.336	4.82967		1.82748	0.234034	1684
1.93279	8.21121	22.3411	17.4729	9.6033		1.82754	0.233979	1685
2.07092	7.78918	21.4883	16.6724	6.90757		1.82769	0.233985	1686
2.29183	-1.77055	41.6139	39.2176	14.0941		1.82796	0.234188	1687
1.78073	-6.41701	45.3216	44.4577	13.2555		1.82794	0.234121	1688
1.95474	8.87438	22.9961	18.0752	13.1818		1.82801	0.234072	1689
2.00791	-14.0354	55.0634	56.824	20.6814		1.82812	0.234044	1690
1.86272	-3.80395	34.0066	34.2186	33.1045		1.82814	0.233976	1691
2.05029	-3.6699	44.0481	42.3039	15.9119		1.82827	0.233969	1692
1.81238	2.93882	22.8168	20.2296	10.1668		1.82826	0.233901	1693
1.52935	6.87666	23.6371	19.333	11.525		1.82808	0.233944	1694
2.46437	1.19932	35.5803	32.0934	7.45349		1.82846	0.234385	1695
2.28578	12.2129	18.4533	11.8943	4.88236		1.82873	0.234579	1696
1.85528	0.267525	25.4094	23.9521	14.259		1.82874	0.234511	1697
1.7606	4.11039	22.8061	19.6643	9.60604		1.8287	0.234447	1698
1.78919	9.54551	21.045	15.6129	7.86239		1.82868	0.23438	1699
1.93409	-8.91532	57.3116	57.6384	41.2271		1.82874	0.234325	1700
1.82433	13.6755	15.2783	8.69131	6.50798		1.82874	0.234256	1701
1.87644	-14.0354	55.0634	56.824	20.6814		1.82877	0.23419	1702
1.92232	7.54447	24.2911	19.9307	15.4761		1.82882	0.234133	1703
1.65142	8.21121	22.3411	17.4729	9.6033		1.82872	0.234103	1704
2.23056	3.10278	33.1451	29.0029	6.25623		1.82895	0.234237	1705
1.81291	9.54551	21.045	15.6129	7.86239		1.82894	0.234168	1706
2.3059	-0.704451	38.0156	35.1841	8.75139		1.82922	0.234384	1707
1.65235	10.8795	19.7491	13.7534	6.28662		1.82912	0.234355	1708
1.86536	2.17757	32.0861	30.4568	41.5562		1.82914	0.234288	1709
1.58164	-3.73942	29.2983	29.536	21.6889		1.829	0.234296	1710
2.27434	12.2129	18.4533	11.8943	4.88236		1.82926	0.234474	1711
2.38716	-8.96841	42.5063	42.886	9.75068		1.82958	0.234793	1712
1.67088	8.87438	22.9961	18.0752	13.1818		1.82949	0.234756	1713
1.8691	1.60317	24.1131	22.0909	12.1274		1.82951	0.234689	1714
1.9562	-14.0354	55.0634	56.824	20.6814		1.82959	0.234641	1715
1.59883	10.8795	19.7491	13.7534	6.28662		1.82945	0.234638	1716
1.67423	5.11788	24.0809	20.395	10.3349		1.82936	0.2346	1717
1.63425	8.87438	22.9961	18.0752	13.1818		1.82925	0.234579	1718
1.56435	2.77474	24.1024	21.5256	11.5124		1.8291	0.234598	1719
1.66464	-14.0354	55.0634	56.824	20.6814		1.829	0.234563	1720
1.7649	-12.779	47.3774	49.0706	12.7683		1.82896	0.2345	1721
2.10266	2.39676	26.2465	26.3557	70.0682		1.82912	0.234524	1722
1.70662	-1.56036	30.5623	29.7013	21.9327		1.82905	0.234475	1723
1.66564	5.54193	24.9332	21.1934	13.619		1.82896	0.23444	1724
1.68977	4.20705	26.2294	23.0539	15.8864		1.82887	0.234396	1725
1.80514	6.87666	23.6371	19.333	11.525		1.82886	0.234329	1726
1.8354	6.87666	23.6371	19.333	11.525		1.82886	0.234261	1727
1.42028	3.78223	25.3772	22.2563	12.31		1.82863	0.234399	1728
2.28059	9.54551	21.045	15.6129	7.86239		1.82889	0.234583	1729
2.00886	8.87438	22.9961	18.0752	13.1818		1.82899	0.234555	1730
1.89289	9.54551	21.045	15.6129	7.86239		1.82903	0.234493	1731
1.99816	8.21121	22.3411	17.4729	9.6033		1.82913	0.23446	1732
1.89382	-2.60846	40.4509	38.2751	10.1508		1.82917	0.234398	1733
1.62076	10.8795	19.7491	13.7534	6.28662		1.82905	0.234383	1734
1.59879	8.21121	22.3411	17.4729	9.6033		1.82891	0.234381	1735
1.84664	-4.51266	42.8863	41.3663	11.6525		1.82892	0.234314	1736
1.85815	7.78918	21.4883	16.6724	6.90757		1.82894	0.234247	1737
2.0096	10.8795	19.7491	13.7534	6.28662		1.82904	0.23422	1738
1.61857	-6.41701	45.3216	44.4577	13.2555		1.82892	0.234207	1739
2.13175	12.2129	18.4533	11.8943	4.88236		1.8291	0.234252	1740
2.12432	2.93882	22.8168	20.2296	10.1668		1.82927	0.234292	1741
1.75585	6.21366	25.5864	21.7872	17.9446		1.82922	0.234231	1742
1.60761	1.60317	24.1131	22.0909	12.1274		1.8291	0.234224	1743
1.66677	9.54551	21.045	15.6129	7.86239		1.829	0.234189	1744
1.53251	9.54551	21.045	15.6129	7.86239		1.82883	0.23423	1745
1.8023	8.21121	22.3411	17.4729	9.6033		1.82882	0.234163	1746
2.11636	9.54551	21.045	15.6129	7.86239		1.82898	0.234197	1747
1.52778	4.20705	26.2294	23.0539	15.8864		1.82881	0.234241	1748
1.78533	7.78918	21.4883	16.6724	6.90757		1.82879	0.234176	1749
1.62699	0.103447	26.6949	25.2481	15.8444		1.82867	0.234159	1750
1.95811	4.19993	28.8353	26.1177	28.5947		1.82874	0.234113	1751
2.26015	-14.0354	55.0634	56.824	20.6814		1.82899	0.234273	1752
1.6337	9.54551	21.045	15.6129	7.86239		1.82888	0.234252	1753
1.73464	12.2129	18.4533	11.8943	4.88236		1.82883	0.234196	1754
1.68992	-8.32147	47.7571	47.5491	14.9594		1.82875	0.234153	1755
1.97521	0.267525	25.4094	23.9521	14.259		1.82883	0.234112	1756
1.47136	6.87666	23.6371	19.333	11.525		1.82863	0.234201	1757
1.77861	9.54551	21.045	15.6129	7.86239		1.8286	0.234137	1758
1.69858	-12.1307	52.6279	53.7323	18.6729		1.82852	0.234091	1759
2.20182	-13.1758	56.2215	57.7448	26.5223		1.82874	0.234194	1760
2.02062	-8.96841	42.5063	42.886	9.75068		1.82885	0.234172	1761
2.12791	11.5302	20.4068	14.3681	9.11614		1.82902	0.234214	1762
1.71597	14.7646	14.4713	7.336	4.82967		1.82895	0.234163	1763
1.76869	8.21121	22.3411	17.4729	9.6033		1.82892	0.234101	1764
2.04015	-6.41701	45.3216	44.4577	13.2555		1.82904	0.234088	1765
1.66168	13.6755	15.2783	8.69131	6.50798		1.82894	0.234056	1766
1.95455	10.2031	21.7013	16.2209	11.0589		1.82901	0.234009	1767
1.67526	5.54193	24.9332	21.1934	13.619		1.82893	0.233971	1768
1.58375	13.6755	15.2783	8.69131	6.50798		1.82879	0.233978	1769
1.49035	1.60317	24.1131	22.0909	12.1274		1.8286	0.23405	1770
2.08435	6.87666	23.6371	19.333	11.525		1.82874	0.234062	1771
1.93811	8.21121	22.3411	17.4729	9.6033		1.8288	0.234011	1772
2.13371	8.21121	22.3411	17.4729	9.6033		1.82897	0.234057	1773
1.74948	13.6755	15.2783	8.69131	6.50798		1.82893	0.233998	1774
1.83541	10.8795	19.7491	13.7534	6.28662		1.82893	0.233933	1775
1.69121	6.87666	23.6371	19.333	11.525		1.82886	0.23389	1776
1.63948	10.8795	19.7491	13.7534	6.28662		1.82875	0.233867	1777
2.5646	1.19932	35.5803	32.0934	7.45349		1.82916	0.234451	1778
2.23486	-2.60846	40.4509	38.2751	10.1508		1.82939	0.234582	1779
2.32451	-12.779	47.3774	49.0706	12.7683		1.82967	0.23481	1780
1.85206	-10.8737	44.9418	45.9783	11.2084		1.82968	0.234744	1781
1.69815	9.54551	21.045	15.6129	7.86239		1.82961	0.234699	1782
1.69019	-8.32147	47.7571	47.5491	14.9594		1.82953	0.234657	1783
1.69956	5.54193	24.9332	21.1934	13.619		1.82946	0.234611	1784
1.83271	-12.779	47.3774	49.0706	12.7683		1.82946	0.234545	1785
2.23444	8.21121	22.3411	17.4729	9.6033		1.82968	0.234675	1786
1.4539	5.54193	24.9332	21.1934	13.619		1.82947	0.234778	1787
2.2466	6.87666	23.6371	19.333	11.525		1.82971	0.234919	1788
2.04537	8.87438	22.9961	18.0752	13.1818		1.82983	0.234909	1789
2.11741	-12.1307	52.6279	53.7323	18.6729		1.82999	0.234942	1790
1.74802	-7.47076	48.9171	48.4788	19.8514		1.82994	0.234884	1791
1.62826	13.6755	15.2783	8.69131	6.50798		1.82983	0.234867	1792
1.65687	8.21121	22.3411	17.4729	9.6033		1.82973	0.234837	1793
1.86396	-4.76755	47.6536	46.3689	22.4826		1.82975	0.234773	1794
2.1515	6.61761	21.499	17.2377	7.37719		1.82993	0.23483	1795
1.81375	2.93882	22.8168	20.2296	10.1668		1.82992	0.234765	1796
1.84738	9.12482	20.192	14.8112	5.45183		1.82993	0.2347	1797
1.76403	12.2129	18.4533	11.8943	4.88236		1.8299	0.23464	1798
1.64536	9.54551	21.045	15.6129	7.86239		1.82979	0.234615	1799
1.7553	9.54551	21.045	15.6129	7.86239		1.82975	0.234556	1800
1.86782	-10.226	50.1925	50.6407	16.7653		1.82977	0.234493	1801
1.71302	-14.0354	55.0634	56.824	20.6814		1.82971	0.234444	1802
1.95252	-10.226	50.1925	50.6407	16.7653		1.82978	0.234397	1803
1.74789	5.61012	20.2242	16.507	6.77217		1.82973	0.23434	1804
1.61011	2.77474	24.1024	21.5256	11.5124		1.82961	0.234332	1805
1.77412	-10.226	50.1925	50.6407	16.7653		1.82958	0.234271	1806
2.66951	11.5302	20.4068	14.3681	9.11614		1.83004	0.235037	1807
2.14261	5.61012	20.2242	16.507	6.77217		1.83022	0.235087	1808
1.59857	7.54447	24.2911	19.9307	15.4761		1.83009	0.235085	1809
1.81777	-2.60846	40.4509	38.2751	10.1508		1.83008	0.23502	1810
1.88439	12.2129	18.4533	11.8943	4.88236		1.83011	0.234959	1811
2.1332	9.12482	20.192	14.8112	5.45183		1.83028	0.235002	1812
2.10146	-12.353	57.3879	58.7023	32.4393		1.83043	0.235023	1813
1.64193	9.31527	18.5071	14.1165	15.6598		1.83032	0.235	1814
2.12535	13.6755	15.2783	8.69131	6.50798		1.83049	0.235038	1815
1.80977	8.87438	22.9961	18.0752	13.1818		1.83048	0.234973	1816
1.87559	12.2129	18.4533	11.8943	4.88236		1.8305	0.234911	1817
2.07069	15.8528	13.6644	5.9816	3.39629		1.83063	0.234914	1818
1.84349	10.8795	19.7491	13.7534	6.28662		1.83064	0.23485	1819
1.74916	6.45353	22.7846	18.5337	8.53325		1.83059	0.234793	1820
1.98433	-6.66238	50.0868	49.4507	24.8197		1.83068	0.234756	1821
1.62018	9.54551	21.045	15.6129	7.86239		1.83056	0.234743	1822
1.8169	10.2031	21.7013	16.2209	11.0589		1.83056	0.234679	1823
1.81675	10.2031	21.7013	16.2209	11.0589		1.83055	0.234615	1824
2.05302	-12.779	47.3774	49.0706	12.7683		1.83067	0.234608	1825
1.70781	9.54551	21.045	15.6129	7.86239		1.8306	0.234562	1826
1.66831	8.21121	22.3411	17.4729	9.6033		1.83051	0.234528	1827
2.0959	-12.779	47.3774	49.0706	12.7683		1.83066	0.234546	1828
2.54243	-8.32147	47.7571	47.5491	14.9594		1.83105	0.235072	1829
1.55283	6.87666	23.6371	19.333	11.525		1.8309	0.235097	1830
2.01169	15.8528	13.6644	5.9816	3.39629		1.831	0.235071	1831
1.95002	6.61761	21.499	17.2377	7.37719		1.83106	0.235023	1832
1.9567	5.11788	24.0809	20.395	10.3349		1.83113	0.234978	1833
1.49946	7.54447	24.2911	19.9307	15.4761		1.83095	0.235041	1834
2.22987	-0.704451	38.0156	35.1841	8.75139		1.83117	0.235161	1835
1.94755	1.47286	34.0446	32.9526	52.2089		1.83123	0.235113	1836
1.79655	10.8795	19.7491	13.7534	6.28662		1.83121	0.23505	1837
2.00894	14.7646	14.4713	7.336	4.82967		1.83131	0.235023	1838
1.72759	9.54551	21.045	15.6129	7.86239		1.83125	0.234972	1839
1.47881	11.5302	20.4068	14.3681	9.11614		1.83106	0.235051	1840
1.671	5.11788	24.0809	20.395	10.3349		1.83097	0.235017	1841
1.89925	-12.1307	52.6279	53.7323	18.6729		1.83101	0.234959	1842
1.99436	8.21121	22.3411	17.4729	9.6033		1.8311	0.234926	1843
1.7089	13.6755	15.2783	8.69131	6.50798		1.83103	0.234879	1844
1.75042	4.20705	26.2294	23.0539	15.8864		1.83099	0.234823	1845
1.90331	10.2031	21.7013	16.2209	11.0589		1.83103	0.234765	1846
1.74928	-12.353	57.3879	58.7023	32.4393		1.83098	0.23471	1847
2.05381	7.54447	24.2911	19.9307	15.4761		1.8311	0.234703	1848
2.07893	9.54551	21.045	15.6129	7.86239		1.83124	0.234711	1849
1.64787	2.93882	22.8168	20.2296	10.1668		1.83114	0.234686	1850
1.86973	-12.1307	52.6279	53.7323	18.6729		1.83116	0.234624	1851
1.70971	10.8795	19.7491	13.7534	6.28662		1.83109	0.234578	1852
1.93044	-14.0354	55.0634	56.824	20.6814		1.83115	0.234526	1853
1.59338	6.45353	22.7846	18.5337	8.53325		1.83102	0.234528	1854
2.38373	-6.41701	45.3216	44.4577	13.2555		1.83132	0.234815	1855
2.0603	-10.8737	44.9418	45.9783	11.2084		1.83144	0.234812	1856
1.58575	-6.41701	45.3216	44.4577	13.2555		1.83131	0.234818	1857
1.71079	-5.57002	46.4826	45.391	17.8308		1.83124	0.234771	1858
1.63897	5.54193	24.9332	21.1934	13.619		1.83114	0.23475	1859
1.49339	10.8795	19.7491	13.7534	6.28662		1.83096	0.234818	1860
1.72584	10.8795	19.7491	13.7534	6.28662		1.8309	0.234767	1861
1.69181	9.54551	21.045	15.6129	7.86239		1.83083	0.234727	1862
1.45146	9.54551	21.045	15.6129	7.86239		1.83062	0.234828	1863
2.19284	-14.0354	55.0634	56.824	20.6814		1.83082	0.234915	1864
1.65237	8.21121	22.3411	17.4729	9.6033		1.83072	0.234888	1865
1.96576	-9.67049	56.1292	56.6132	35.4744		1.83079	0.234846	1866
2.03542	-12.779	47.3774	49.0706	12.7683		1.8309	0.234831	1867
1.89014	-8.96841	42.5063	42.886	9.75068		1.83094	0.234772	1868
2.05444	-2.87408	45.2208	43.2885	20.247		1.83105	0.234766	1869
1.40849	5.54193	24.9332	21.1934	13.619		1.83083	0.234906	1870
2.06308	10.8795	19.7491	13.7534	6.28662		1.83095	0.234905	1871
1.71724	6.45353	22.7846	18.5337	8.53325		1.83089	0.234857	1872
1.68512	-14.0354	55.0634	56.824	20.6814		1.83081	0.234818	1873
1.54035	6.87666	23.6371	19.333	11.525		1.83066	0.234852	1874
1.81061	-8.55834	52.5203	52.5337	27.2581		1.83065	0.234789	1875
2.059	-2.60846	40.4509	38.2751	10.1508		1.83077	0.234786	1876
2.05301	-2.46864	32.7103	32.3577	29.8033		1.83089	0.234779	1877
1.93702	-9.37201	51.3518	51.567	21.9741		1.83095	0.23473	1878
1.89517	-6.41701	45.3216	44.4577	13.2555		1.83098	0.234672	1879
1.93339	-3.6699	44.0481	42.3039	15.9119		1.83103	0.234621	1880
1.84042	12.8551	19.1129	12.5177	7.34015		1.83104	0.234559	1881
2.05452	12.2129	18.4533	11.8943	4.88236		1.83116	0.234553	1882
1.74908	2.87206	27.5255	24.9145	18.3238		1.83111	0.234499	1883
1.75492	2.93882	22.8168	20.2296	10.1668		1.83107	0.234443	1884
1.7114	8.21121	22.3411	17.4729	9.6033		1.83101	0.234397	1885
2.06564	5.44604	21.5098	17.803	7.87147		1.83113	0.234397	1886
2.29569	15.8528	13.6644	5.9816	3.39629		1.83138	0.234579	1887
1.64062	4.27447	21.5205	18.3683	8.38142		1.83128	0.234558	1888
1.71442	8.87438	22.9961	18.0752	13.1818		1.83122	0.234511	1889
1.86757	-14.0354	55.0634	56.824	20.6814		1.83124	0.23445	1890
1.49214	1.53698	28.8217	26.7752	20.9362		1.83106	0.234518	1891
1.66297	10.8795	19.7491	13.7534	6.28662		1.83097	0.234488	1892
1.69487	8.87438	22.9961	18.0752	13.1818		1.8309	0.234447	1893
1.75069	9.54551	21.045	15.6129	7.86239		1.83085	0.234392	1894
2.01281	13.5456	17.1576	10.036	3.65053		1.83095	0.234368	1895
1.88786	-4.51266	42.8863	41.3663	11.6525		1.83098	0.234309	1896
1.65338	12.1611	15.4943	9.44453	5.9048		1.83089	0.234283	1897
2.75072	7.54447	24.2911	19.9307	15.4761		1.83137	0.235171	1898
1.96113	-12.1307	52.6279	53.7323	18.6729		1.83144	0.235127	1899
1.50872	9.54551	21.045	15.6129	7.86239		1.83127	0.235182	1900
1.96388	11.5302	20.4068	14.3681	9.11614		1.83134	0.23514	1901
1.66639	8.21121	22.3411	17.4729	9.6033		1.83125	0.235108	1902
1.70825	7.54447	24.2911	19.9307	15.4761		1.83119	0.235064	1903
1.69608	8.87438	22.9961	18.0752	13.1818		1.83112	0.235022	1904
1.81771	0.267525	25.4094	23.9521	14.259		1.83111	0.234961	1905
1.89251	9.54551	21.045	15.6129	7.86239		1.83114	0.234903	1906
1.59102	-3.6699	44.0481	42.3039	15.9119		1.83102	0.234906	1907
1.8118	-5.57002	46.4826	45.391	17.8308		1.83101	0.234845	1908
2.4847	-10.226	50.1925	50.6407	16.7653		1.83135	0.235259	1909
1.80497	9.54551	21.045	15.6129	7.86239		1.83134	0.235198	1910
1.7982	10.8795	19.7491	13.7534	6.28662		1.83132	0.235138	1911
1.84077	-12.779	47.3774	49.0706	12.7683		1.83132	0.235077	1912
1.43171	5.54193	24.9332	21.1934	13.619		1.83111	0.235193	1913
1.38958	9.54551	21.045	15.6129	7.86239		1.83088	0.235348	1914
1.44847	2.77474	24.1024	21.5256	11.5124		1.83068	0.235448	1915
2.0251	10.8795	19.7491	13.7534	6.28662		1.83079	0.235429	1916
1.6563	9.54551	21.045	15.6129	7.86239		1.83069	0.235401	1917
1.77797	-1.78216	33.3604	32.9367	36.3668		1.83067	0.235343	1918
1.90169	11.5302	20.4068	14.3681	9.11614		1.8307	0.235287	1919
1.48718	10.2031	21.7013	16.2209	11.0589		1.83053	0.235356	1920
1.93353	-0.704451	38.0156	35.1841	8.75139		1.83058	0.235307	1921
1.84047	14.2602	15.7087	9.17018	9.389		1.83058	0.235246	1922
1.77638	9.54551	21.045	15.6129	7.86239		1.83056	0.235188	1923
1.82115	9.54551	21.045	15.6129	7.86239		1.83055	0.235127	1924
1.99106	-4.51266	42.8863	41.3663	11.6525		1.83063	0.235094	1925
2.11559	6.87666	23.6371	19.333	11.525		1.83078	0.235123	1926
1.82247	9.54551	21.045	15.6129	7.86239		1.83078	0.235062	1927
1.88058	-12.1307	52.6279	53.7323	18.6729		1.8308	0.235003	1928
1.77488	5.11788	24.0809	20.395	10.3349		1.83077	0.234946	1929
1.92592	-14.0354	55.0634	56.824	20.6814		1.83082	0.234895	1930
1.74232	9.54551	21.045	15.6129	7.86239		1.83078	0.234843	1931
1.80399	9.54551	21.045	15.6129	7.86239		1.83076	0.234783	1932
1.65472	8.21121	22.3411	17.4729	9.6033		1.83067	0.234756	1933
1.67005	-1.06812	26.7057	25.8134	16.5634		1.83059	0.234724	1934
1.64085	10.8795	19.7491	13.7534	6.28662		1.83049	0.234703	1935
1.47616	4.88213	26.8818	23.6443	20.5831		1.83031	0.23478	1936
1.89062	-10.226	50.1925	50.6407	16.7653		1.83034	0.234724	1937
2.65479	12.8551	19.1129	12.5177	7.34015		1.83077	0.235409	1938
1.77725	9.54551	21.045	15.6129	7.86239		1.83074	0.235351	1939
1.45529	5.11788	24.0809	20.395	10.3349		1.83054	0.235445	1940
1.74981	10.8795	19.7491	13.7534	6.28662		1.8305	0.235392	1941
1.41518	9.54551	21.045	15.6129	7.86239		1.83029	0.235519	1942
1.80572	5.44604	21.5098	17.803	7.87147		1.83028	0.235459	1943
1.8883	9.54551	21.045	15.6129	7.86239		1.83031	0.235403	1944
2.06899	-8.74526	46.3071	46.2531	11.343		1.83043	0.235404	1945
1.62886	-6.41701	45.3216	44.4577	13.2555		1.83033	0.235388	1946
1.65476	8.21121	22.3411	17.4729	9.6033		1.83024	0.235361	1947
1.91243	-14.0354	55.0634	56.824	20.6814		1.83028	0.235308	1948
1.91637	6.87666	23.6371	19.333	11.525		1.83032	0.235256	1949
1.86132	-13.9004	51.5351	53.3768	15.1089		1.83034	0.235197	1950
2.27102	-12.779	47.3774	49.0706	12.7683		1.83056	0.235348	1951
1.77911	13.6755	15.2783	8.69131	6.50798		1.83054	0.23529	1952
1.93712	11.5302	20.4068	14.3681	9.11614		1.83059	0.235243	1953
2.26774	-14.4611	53.6139	55.53	16.3531		1.83082	0.23539	1954
1.66588	9.54551	21.045	15.6129	7.86239		1.83073	0.235359	1955
1.85885	6.87666	23.6371	19.333	11.525		1.83075	0.2353	1956
1.80181	8.21121	22.3411	17.4729	9.6033		1.83073	0.235241	1957
2.23499	13.5456	17.1576	10.036	3.65053		1.83094	0.235358	1958
1.6428	10.8795	19.7491	13.7534	6.28662		1.83084	0.235336	1959
1.79148	8.87438	22.9961	18.0752	13.1818		1.83082	0.235278	1960
2.22509	-12.779	47.3774	49.0706	12.7683		1.83102	0.235386	1961
1.34778	10.8795	19.7491	13.7534	6.28662		1.83078	0.235579	1962
2.01637	-14.4611	53.6139	55.53	16.3531		1.83087	0.235556	1963
2.04589	6.87666	23.6371	19.333	11.525		1.83098	0.235546	1964
1.58698	7.54447	24.2911	19.9307	15.4761		1.83086	0.235551	1965
1.75626	3.55004	28.1774	25.502	23.3948		1.83082	0.235497	1966
1.77218	-6.41701	45.3216	44.4577	13.2555		1.83079	0.23544	1967
1.86513	7.78918	21.4883	16.6724	6.90757		1.83081	0.235382	1968
1.54194	1.60317	24.1131	22.0909	12.1274		1.83066	0.235412	1969
1.72647	-12.1307	52.6279	53.7323	18.6729		1.83061	0.235364	1970
1.70671	-2.60846	40.4509	38.2751	10.1508		1.83054	0.235321	1971
1.40498	13.6755	15.2783	8.69131	6.50798		1.83033	0.235456	1972
1.81793	10.8795	19.7491	13.7534	6.28662		1.83032	0.235397	1973
1.81715	8.21121	22.3411	17.4729	9.6033		1.83031	0.235337	1974
1.88667	-14.0354	55.0634	56.824	20.6814		1.83034	0.235281	1975
1.61239	9.54551	21.045	15.6129	7.86239		1.83023	0.235273	1976
2.07824	10.2031	21.7013	16.2209	11.0589		1.83036	0.235279	1977
1.70608	9.54551	21.045	15.6129	7.86239		1.83029	0.235236	1978
1.61393	5.11788	24.0809	20.395	10.3349		1.83019	0.235227	1979
2.08246	10.4605	18.8957	12.9499	4.16692		1.83031	0.235236	1980
2.13695	-2.60846	40.4509	38.2751	10.1508		1.83047	0.235277	1981
1.94887	12.2129	18.4533	11.8943	4.88236		1.83053	0.235233	1982
1.54177	6.87666	23.6371	19.333	11.525		1.83038	0.235263	1983
1.92626	-12.779	47.3774	49.0706	12.7683		1.83043	0.235214	1984
1.7084	4.20705	26.2294	23.0539	15.8864		1.83037	0.23517	1985
1.85828	8.17882	24.9525	20.5619	19.5575		1.83038	0.235112	1986
1.85766	10.8795	19.7491	13.7534	6.28662		1.8304	0.235054	1987
1.74326	10.8795	19.7491	13.7534	6.28662		1.83035	0.235003	1988
1.5966	13.6755	15.2783	8.69131	6.50798		1.83024	0.235002	1989
1.77945	2.93882	22.8168	20.2296	10.1668		1.83021	0.234946	1990
1.84552	8.21121	22.3411	17.4729	9.6033		1.83022	0.234887	1991
1.68908	10.8795	19.7491	13.7534	6.28662		1.83015	0.234849	1992
1.45229	9.54551	21.045	15.6129	7.86239		1.82996	0.234943	1993
1.99115	9.54551	21.045	15.6129	7.86239		1.83004	0.234912	1994
1.79197	-12.779	47.3774	49.0706	12.7683		1.83002	0.234854	1995
1.72539	-6.41701	45.3216	44.4577	13.2555		1.82997	0.234807	1996
1.9678	10.8795	19.7491	13.7534	6.28662		1.83004	0.234768	1997
1.79924	5.54193	24.9332	21.1934	13.619		1.83002	0.234711	1998
1.59623	8.87438	22.9961	18.0752	13.1818		1.8299	0.23471	1999
[truncated: 3,003 more rows]
