# Supplementary material for: Influence of soil spatial variability on the reliability of sandy slopes incorporating anisotropy and non-stationarity
Source: PLoS One. 2025 May 15;20(5):e0323471. doi: 10.1371/journal.pone.0323471 (PMC12080798; doi:10.1371/journal.pone.0323471)
Supplement: S1 File — 1(a) and (b).S2 Data for Figs. 1(c) and (d).S3 Data for Figs. 1(e) and (f).S4 Data for Fig. 4(a).S5 Data for Fig. 4(b).S6 Data for Fig. 5(a).S7 Data for Fig. 5(b).S8 Data for Fig. 7(a).S9 Data for Fig. 7(b).S10 Data for Fig. 8(a).S11 Data for Fig. 8(b).S12 Data for Fig. 10(a).S13 Data for Fig. 10(b).S14 Data for Fig. 11(a).S15 Data for Fig. 11(b).S16 Data for Fig. 12(a).S17 Data for Fig. 12(b). (ZIP) [file pone.0323471.s001.zip › DATA/S3.xlsx]

## Sheet: Sheet1
1.25723	-3.73942	29.2983	29.536	21.6889	C -3.7394178,29.298281 29.535953			1
1.11478	-3.73942	29.2983	29.536	21.6889	C -3.7394178,29.298281 29.535953	1.186	0.100723	2
1.18092	-3.73942	29.2983	29.536	21.6889	C -3.7394178,29.298281 29.535953	1.18431	0.0712825	3
1.27109	-3.73942	29.2983	29.536	21.6889	C -3.7394178,29.298281 29.535953	1.206	0.0725949	4
1.32298	-4.23165	33.1549	33.4239	27.7781	C -4.231652,33.154928 33.423886	1.2294	0.0817877	5
1.12047	-3.80395	34.0066	34.2186	33.1045	C -3.8039464,34.006557 34.218649	1.21124	0.0856088	6
1.32872	-3.73942	29.2983	29.536	21.6889	C -3.7394178,29.298281 29.535953	1.22803	0.0898826	7
1.33438	-2.44985	35.3107	35.3956	47.1048	C -2.4498474,35.310671 35.395554	1.24132	0.091316	8
1.33688	-3.80395	34.0066	34.2186	33.1045	C -3.8039464,34.006557 34.218649	1.25194	0.091164	9
1.27933	-3.73942	29.2983	29.536	21.6889	C -3.7394178,29.298281 29.535953	1.25468	0.0863857	10
1.08769	-3.80395	34.0066	34.2186	33.1045	C -3.8039464,34.006557 34.218649	1.2395	0.0961834	11
1.1662	-4.23165	33.1549	33.4239	27.7781	C -4.231652,33.154928 33.423886	1.23339	0.0941166	12
1.36893	-4.23165	33.1549	33.4239	27.7781	C -4.231652,33.154928 33.423886	1.24381	0.0976366	13
1.3257	-3.73942	29.2983	29.536	21.6889	C -3.7394178,29.298281 29.535953	1.24966	0.0963253	14
1.35615	-3.73942	29.2983	29.536	21.6889	C -3.7394178,29.298281 29.535953	1.25676	0.096808	15
1.32401	-3.73942	29.2983	29.536	21.6889	C -3.7394178,29.298281 29.535953	1.26097	0.0950245	16
1.35312	-3.80395	34.0066	34.2186	33.1045	C -3.8039464,34.006557 34.218649	1.26639	0.094683	17
1.11578	-3.73942	29.2983	29.536	21.6889	C -3.7394178,29.298281 29.535953	1.25802	0.0984768	18
1.32572	-3.73942	29.2983	29.536	21.6889	C -3.7394178,29.298281 29.535953	1.26158	0.0969543	19
1.02087	-3.73942	29.2983	29.536	21.6889	C -3.7394178,29.298281 29.535953	1.24955	0.108639	20
1.30617	-3.73942	29.2983	29.536	21.6889	C -3.7394178,29.298281 29.535953	1.25224	0.106607	21
1.48247	-3.80395	34.0066	34.2186	33.1045	C -3.8039464,34.006557 34.218649	1.26271	0.115035	22
1.15272	-3.73942	29.2983	29.536	21.6889	C -3.7394178,29.298281 29.535953	1.25793	0.114707	23
1.52732	1.80881	25.8168	25.8801	61.8408	C 1.8088137,25.816781 25.880069	1.26915	0.124937	24
1.16297	-3.73942	29.2983	29.536	21.6889	C -3.7394178,29.298281 29.535953	1.2649	0.124137	25
1.2729	-3.11587	34.6563	34.7961	40.0408	C -3.1158677,34.656284 34.796072	1.26521	0.121639	26
1.55375	-3.73942	29.2983	29.536	21.6889	C -3.7394178,29.298281 29.535953	1.2759	0.131569	27
1.03906	-3.80395	34.0066	34.2186	33.1045	C -3.8039464,34.006557 34.218649	1.26744	0.136648	28
1.25477	-3.73942	29.2983	29.536	21.6889	C -3.7394178,29.298281 29.535953	1.267	0.134206	29
1.47664	-3.73942	29.2983	29.536	21.6889	C -3.7394178,29.298281 29.535953	1.27399	0.137314	30
1.22554	-3.80395	34.0066	34.2186	33.1045	C -3.8039464,34.006557 34.218649	1.27243	0.135286	31
1.2843	-3.73942	29.2983	29.536	21.6889	C -3.7394178,29.298281 29.535953	1.2728	0.133103	32
1.2088	-3.73942	29.2983	29.536	21.6889	C -3.7394178,29.298281 29.535953	1.27086	0.131479	33
1.45888	-12.779	47.3774	49.0706	12.7683	C -12.778998,47.377441 49.07061	1.27639	0.133427	34
1.20132	-4.23165	33.1549	33.4239	27.7781	C -4.231652,33.154928 33.423886	1.27424	0.132061	35
1.36327	-3.80395	34.0066	34.2186	33.1045	C -3.8039464,34.006557 34.218649	1.27672	0.131004	36
1.22233	-3.80395	34.0066	34.2186	33.1045	C -3.8039464,34.006557 34.218649	1.27525	0.12948	37
1.21429	0.58888	24.9659	24.9728	45.7004	C 0.58887958,24.965902 24.972846	1.27364	0.128101	38
1.36715	-4.23165	33.1549	33.4239	27.7781	C -4.231652,33.154928 33.423886	1.27604	0.127288	39
1.17596	-3.80395	34.0066	34.2186	33.1045	C -3.8039464,34.006557 34.218649	1.27354	0.126638	40
1.5574	-3.73942	29.2983	29.536	21.6889	C -3.7394178,29.298281 29.535953	1.28046	0.132671	41
1.06992	-3.73942	29.2983	29.536	21.6889	C -3.7394178,29.298281 29.535953	1.27545	0.13501	42
1.18002	-2.44985	35.3107	35.3956	47.1048	C -2.4498474,35.310671 35.395554	1.27323	0.134184	43
1.33529	-3.73942	29.2983	29.536	21.6889	C -3.7394178,29.298281 29.535953	1.27464	0.132944	44
1.36455	-2.44985	35.3107	35.3956	47.1048	C -2.4498474,35.310671 35.395554	1.27664	0.132107	45
1.12874	-3.11587	34.6563	34.7961	40.0408	C -3.1158677,34.656284 34.796072	1.27342	0.132438	46
1.25304	-4.23165	33.1549	33.4239	27.7781	C -4.231652,33.154928 33.423886	1.27299	0.131024	47
1.46801	-3.73942	29.2983	29.536	21.6889	C -3.7394178,29.298281 29.535953	1.27705	0.132644	48
1.34641	-3.9035	30.5838	30.8319	23.6346	C -3.9034959,30.58383 30.83193	1.27847	0.131629	49
1.31893	-3.73942	29.2983	29.536	21.6889	C -3.7394178,29.298281 29.535953	1.27928	0.130404	50
1.12536	-3.73942	29.2983	29.536	21.6889	C -3.7394178,29.298281 29.535953	1.27626	0.13088	51
1.03434	-3.73942	29.2983	29.536	21.6889	C -3.7394178,29.298281 29.535953	1.27161	0.133863	52
1.13199	-3.73942	29.2983	29.536	21.6889	C -3.7394178,29.298281 29.535953	1.26897	0.133949	53
1.13685	0.139462	21.5405	21.541	30.7306	C 0.13946244,21.54052 21.540972	1.26653	0.133892	54
1.20786	-3.73942	29.2983	29.536	21.6889	C -3.7394178,29.298281 29.535953	1.26546	0.132883	55
1.16713	-3.73942	29.2983	29.536	21.6889	C -3.7394178,29.298281 29.535953	1.2637	0.132323	56
1.09245	-3.9035	30.5838	30.8319	23.6346	C -3.9034959,30.58383 30.83193	1.2607	0.133083	57
1.31548	-3.73942	29.2983	29.536	21.6889	C -3.7394178,29.298281 29.535953	1.26164	0.132107	58
1.32667	-2.44985	35.3107	35.3956	47.1048	C -2.4498474,35.310671 35.395554	1.26275	0.131236	59
1.04217	-3.80395	34.0066	34.2186	33.1045	C -3.8039464,34.006557 34.218649	1.25907	0.133199	60
1.26699	-4.06757	31.8694	32.1279	25.6628	C -4.067574,31.869379 32.127908	1.2592	0.132088	61
1.24823	-3.11587	34.6563	34.7961	40.0408	C -3.1158677,34.656284 34.796072	1.25902	0.131009	62
1.30561	-4.23165	33.1549	33.4239	27.7781	C -4.231652,33.154928 33.423886	1.25976	0.13008	63
1.22924	-3.80395	34.0066	34.2186	33.1045	C -3.8039464,34.006557 34.218649	1.25928	0.1291	64
1.39229	-3.73942	29.2983	29.536	21.6889	C -3.7394178,29.298281 29.535953	1.26133	0.129146	65
1.33511	-3.73942	29.2983	29.536	21.6889	C -3.7394178,29.298281 29.535953	1.26245	0.12847	66
1.40756	-3.11587	34.6563	34.7961	40.0408	C -3.1158677,34.656284 34.796072	1.26461	0.12872	67
1.25914	-3.73942	29.2983	29.536	21.6889	C -3.7394178,29.298281 29.535953	1.26453	0.127757	68
1.23274	-3.73942	29.2983	29.536	21.6889	C -3.7394178,29.298281 29.535953	1.26407	0.126872	69
1.09743	-3.80395	34.0066	34.2186	33.1045	C -3.8039464,34.006557 34.218649	1.26169	0.127514	70
1.24911	-3.73942	29.2983	29.536	21.6889	C -3.7394178,29.298281 29.535953	1.26152	0.126609	71
1.41021	-3.11587	34.6563	34.7961	40.0408	C -3.1158677,34.656284 34.796072	1.26358	0.12693	72
1.44756	-3.73942	29.2983	29.536	21.6889	C -3.7394178,29.298281 29.535953	1.2661	0.127872	73
1.34818	-3.11587	34.6563	34.7961	40.0408	C -3.1158677,34.656284 34.796072	1.26721	0.127351	74
1.20588	-3.80395	34.0066	34.2186	33.1045	C -3.8039464,34.006557 34.218649	1.26639	0.126685	75
1.32883	-3.73942	29.2983	29.536	21.6889	C -3.7394178,29.298281 29.535953	1.26721	0.126042	76
1.28139	-3.73942	29.2983	29.536	21.6889	C -3.7394178,29.298281 29.535953	1.2674	0.12522	77
1.35605	-3.80395	34.0066	34.2186	33.1045	C -3.8039464,34.006557 34.218649	1.26854	0.124809	78
0.986718	-3.9035	30.5838	30.8319	23.6346	C -3.9034959,30.58383 30.83193	1.26497	0.127995	79
1.21217	-3.73942	29.2983	29.536	21.6889	C -3.7394178,29.298281 29.535953	1.26431	0.12732	80
1.15548	-3.73942	29.2983	29.536	21.6889	C -3.7394178,29.298281 29.535953	1.26296	0.127098	81
1.34559	-3.73942	29.2983	29.536	21.6889	C -3.7394178,29.298281 29.535953	1.26397	0.12664	82
1.44301	-3.73942	29.2983	29.536	21.6889	C -3.7394178,29.298281 29.535953	1.26613	0.12739	83
1.20496	-3.80395	34.0066	34.2186	33.1045	C -3.8039464,34.006557 34.218649	1.2654	0.126796	84
1.25035	-3.73942	29.2983	29.536	21.6889	C -3.7394178,29.298281 29.535953	1.26522	0.12605	85
1.20822	-3.73942	29.2983	29.536	21.6889	C -3.7394178,29.298281 29.535953	1.26456	0.125457	86
1.21981	-3.73942	29.2983	29.536	21.6889	C -3.7394178,29.298281 29.535953	1.26405	0.124818	87
1.21112	-4.06757	31.8694	32.1279	25.6628	C -4.067574,31.869379 32.127908	1.26345	0.124226	88
1.33186	-14.0354	55.0634	56.824	20.6814	C -14.035406,55.063412 56.824044	1.26421	0.123731	89
1.40943	-3.73942	29.2983	29.536	21.6889	C -3.7394178,29.298281 29.535953	1.26583	0.123983	90
1.18027	-3.80395	34.0066	34.2186	33.1045	C -3.8039464,34.006557 34.218649	1.26489	0.123618	91
1.39781	-3.73942	29.2983	29.536	21.6889	C -3.7394178,29.298281 29.535953	1.26633	0.123715	92
1.1204	-3.80395	34.0066	34.2186	33.1045	C -3.8039464,34.006557 34.218649	1.26476	0.123968	93
1.31744	-3.73942	29.2983	29.536	21.6889	C -3.7394178,29.298281 29.535953	1.26532	0.12342	94
1.10204	-3.73942	29.2983	29.536	21.6889	C -3.7394178,29.298281 29.535953	1.2636	0.123899	95
1.24349	1.20682	25.3898	25.4185	53.7139	C 1.2068184,25.389821 25.418486	1.26339	0.123262	96
1.31078	-3.80395	34.0066	34.2186	33.1045	C -3.8039464,34.006557 34.218649	1.26388	0.122713	97
1.27257	-3.73942	29.2983	29.536	21.6889	C -3.7394178,29.298281 29.535953	1.26397	0.122082	98
1.2349	-3.73942	29.2983	29.536	21.6889	C -3.7394178,29.298281 29.535953	1.26368	0.121493	99
1.03947	-3.80395	34.0066	34.2186	33.1045	C -3.8039464,34.006557 34.218649	1.26144	0.122939	100
1.05378	-3.9035	30.5838	30.8319	23.6346	C -3.9034959,30.58383 30.83193	1.25938	0.124056	101
0.985156	-3.80395	34.0066	34.2186	33.1045	C -3.8039464,34.006557 34.218649	1.25669	0.126391	102
1.24482	-4.23165	33.1549	33.4239	27.7781	C -4.231652,33.154928 33.423886	1.25658	0.125776	103
1.25901	-3.73942	29.2983	29.536	21.6889	C -3.7394178,29.298281 29.535953	1.2566	0.125164	104
1.15489	-3.73942	29.2983	29.536	21.6889	C -3.7394178,29.298281 29.535953	1.25563	0.124955	105
1.10483	-3.11587	34.6563	34.7961	40.0408	C -3.1158677,34.656284 34.796072	1.25421	0.125219	106
1.24209	-3.80395	34.0066	34.2186	33.1045	C -3.8039464,34.006557 34.218649	1.2541	0.124632	107
1.14571	-3.80395	34.0066	34.2186	33.1045	C -3.8039464,34.006557 34.218649	1.25309	0.124486	108
1.26604	-3.73942	29.2983	29.536	21.6889	C -3.7394178,29.298281 29.535953	1.25321	0.123914	109
1.23131	-4.06757	31.8694	32.1279	25.6628	C -4.067574,31.869379 32.127908	1.25301	0.123362	110
1.34415	-3.73942	29.2983	29.536	21.6889	C -3.7394178,29.298281 29.535953	1.25383	0.123105	111
0.88959	-3.73942	29.2983	29.536	21.6889	C -3.7394178,29.298281 29.535953	1.25058	0.12729	112
1.24639	-3.73942	29.2983	29.536	21.6889	C -3.7394178,29.298281 29.535953	1.25054	0.126721	113
1.40777	-3.80395	34.0066	34.2186	33.1045	C -3.8039464,34.006557 34.218649	1.25192	0.127016	114
1.21108	-3.80395	34.0066	34.2186	33.1045	C -3.8039464,34.006557 34.218649	1.25157	0.126515	115
1.10792	0.58888	24.9659	24.9728	45.7004	C 0.58887958,24.965902 24.972846	1.25033	0.126668	116
1.29671	-3.73942	29.2983	29.536	21.6889	C -3.7394178,29.298281 29.535953	1.25073	0.126193	117
1.06048	-3.80395	34.0066	34.2186	33.1045	C -3.8039464,34.006557 34.218649	1.24911	0.126868	118
1.22992	-3.73942	29.2983	29.536	21.6889	C -3.7394178,29.298281 29.535953	1.24895	0.126341	119
1.15674	-3.73942	29.2983	29.536	21.6889	C -3.7394178,29.298281 29.535953	1.24818	0.126091	120
1.10363	-3.73942	29.2983	29.536	21.6889	C -3.7394178,29.298281 29.535953	1.24699	0.12625	121
1.26292	-4.06757	31.8694	32.1279	25.6628	C -4.067574,31.869379 32.127908	1.24712	0.125735	122
1.31062	0.58888	24.9659	24.9728	45.7004	C 0.58887958,24.965902 24.972846	1.24764	0.12535	123
1.32523	-3.11587	34.6563	34.7961	40.0408	C -3.1158677,34.656284 34.796072	1.24826	0.125034	124
1.23435	-3.73942	29.2983	29.536	21.6889	C -3.7394178,29.298281 29.535953	1.24815	0.124535	125
1.26855	-3.73942	29.2983	29.536	21.6889	C -3.7394178,29.298281 29.535953	1.24831	0.124049	126
1.30021	-3.9035	30.5838	30.8319	23.6346	C -3.9034959,30.58383 30.83193	1.24872	0.123641	127
1.28506	-3.73942	29.2983	29.536	21.6889	C -3.7394178,29.298281 29.535953	1.249	0.123196	128
1.24175	-3.73942	29.2983	29.536	21.6889	C -3.7394178,29.298281 29.535953	1.24895	0.122715	129
1.40091	-3.73942	29.2983	29.536	21.6889	C -3.7394178,29.298281 29.535953	1.25012	0.122963	130
1.05306	1.20682	25.3898	25.4185	53.7139	C 1.2068184,25.389821 25.418486	1.24861	0.123693	131
1.15363	-3.73942	29.2983	29.536	21.6889	C -3.7394178,29.298281 29.535953	1.24789	0.123497	132
1.21545	1.20682	25.3898	25.4185	53.7139	C 1.2068184,25.389821 25.418486	1.24765	0.123061	133
1.20835	-3.73942	29.2983	29.536	21.6889	C -3.7394178,29.298281 29.535953	1.24736	0.122644	134
1.19427	0.139462	21.5405	21.541	30.7306	C 0.13946244,21.54052 21.540972	1.24696	0.122271	135
1.41727	-3.73942	29.2983	29.536	21.6889	C -3.7394178,29.298281 29.535953	1.24822	0.12269	136
1.41538	-4.23165	33.1549	33.4239	27.7781	C -4.231652,33.154928 33.423886	1.24944	0.123069	137
1.05525	1.20682	25.3898	25.4185	53.7139	C 1.2068184,25.389821 25.418486	1.24803	0.123728	138
1.23517	-3.73942	29.2983	29.536	21.6889	C -3.7394178,29.298281 29.535953	1.24794	0.123284	139
1.17928	-3.73942	29.2983	29.536	21.6889	C -3.7394178,29.298281 29.535953	1.24745	0.122977	140
1.27866	-3.73942	29.2983	29.536	21.6889	C -3.7394178,29.298281 29.535953	1.24767	0.122565	141
1.28748	-3.73942	29.2983	29.536	21.6889	C -3.7394178,29.298281 29.535953	1.24795	0.122175	142
1.08096	-3.9035	30.5838	30.8319	23.6346	C -3.9034959,30.58383 30.83193	1.24678	0.122543	143
1.28722	-3.73942	29.2983	29.536	21.6889	C -3.7394178,29.298281 29.535953	1.24706	0.12216	144
1.23279	-3.11587	34.6563	34.7961	40.0408	C -3.1158677,34.656284 34.796072	1.24696	0.121741	145
1.24734	-3.11587	34.6563	34.7961	40.0408	C -3.1158677,34.656284 34.796072	1.24696	0.12132	146
1.32553	-3.73942	29.2983	29.536	21.6889	C -3.7394178,29.298281 29.535953	1.2475	0.121078	147
1.06418	-3.73942	29.2983	29.536	21.6889	C -3.7394178,29.298281 29.535953	1.24626	0.121602	148
1.017	-3.73942	29.2983	29.536	21.6889	C -3.7394178,29.298281 29.535953	1.24472	0.122638	149
1.17452	0.58888	24.9659	24.9728	45.7004	C 0.58887958,24.965902 24.972846	1.24425	0.12236	150
1.16243	-3.73942	29.2983	29.536	21.6889	C -3.7394178,29.298281 29.535953	1.24371	0.122133	151
1.41059	-4.23165	33.1549	33.4239	27.7781	C -4.231652,33.154928 33.423886	1.24481	0.122478	152
1.4424	-3.11587	34.6563	34.7961	40.0408	C -3.1158677,34.656284 34.796072	1.2461	0.123115	153
1.47208	-3.73942	29.2983	29.536	21.6889	C -3.7394178,29.298281 29.535953	1.24757	0.124056	154
1.18565	-4.06757	31.8694	32.1279	25.6628	C -4.067574,31.869379 32.127908	1.24717	0.123752	155
1.32597	-3.73942	29.2983	29.536	21.6889	C -3.7394178,29.298281 29.535953	1.24767	0.123514	156
1.12543	-3.73942	29.2983	29.536	21.6889	C -3.7394178,29.298281 29.535953	1.2469	0.123503	157
1.10199	-4.06757	31.8694	32.1279	25.6628	C -4.067574,31.869379 32.127908	1.24598	0.123648	158
1.1796	-4.23165	33.1549	33.4239	27.7781	C -4.231652,33.154928 33.423886	1.24556	0.123368	159
1.08806	-3.73942	29.2983	29.536	21.6889	C -3.7394178,29.298281 29.535953	1.24458	0.123609	160
0.943631	-3.80395	34.0066	34.2186	33.1045	C -3.8039464,34.006557 34.218649	1.24271	0.125484	161
1.36749	-3.73942	29.2983	29.536	21.6889	C -3.7394178,29.298281 29.535953	1.24348	0.125477	162
1.23757	-3.73942	29.2983	29.536	21.6889	C -3.7394178,29.298281 29.535953	1.24344	0.12509	163
1.18641	-3.73942	29.2983	29.536	21.6889	C -3.7394178,29.298281 29.535953	1.24309	0.124785	164
1.22786	-3.73942	29.2983	29.536	21.6889	C -3.7394178,29.298281 29.535953	1.243	0.12441	165
1.28668	-3.80395	34.0066	34.2186	33.1045	C -3.8039464,34.006557 34.218649	1.24326	0.124078	166
1.42883	-3.11587	34.6563	34.7961	40.0408	C -3.1158677,34.656284 34.796072	1.24438	0.124535	167
1.23398	-3.11587	34.6563	34.7961	40.0408	C -3.1158677,34.656284 34.796072	1.24431	0.124164	168
1.39157	-3.80395	34.0066	34.2186	33.1045	C -3.8039464,34.006557 34.218649	1.24518	0.124311	169
1.36202	-3.73942	29.2983	29.536	21.6889	C -3.7394178,29.298281 29.535953	1.24587	0.124266	170
1.25149	-3.73942	29.2983	29.536	21.6889	C -3.7394178,29.298281 29.535953	1.24591	0.123901	171
1.09993	-3.11587	34.6563	34.7961	40.0408	C -3.1158677,34.656284 34.796072	1.24506	0.124038	172
1.35141	-3.73942	29.2983	29.536	21.6889	C -3.7394178,29.298281 29.535953	1.24567	0.123941	173
1.07962	-3.73942	29.2983	29.536	21.6889	C -3.7394178,29.298281 29.535953	1.24472	0.124222	174
1.38409	-3.80395	34.0066	34.2186	33.1045	C -3.8039464,34.006557 34.218649	1.24551	0.124312	175
1.21566	-3.73942	29.2983	29.536	21.6889	C -3.7394178,29.298281 29.535953	1.24534	0.123977	176
1.28057	-4.06757	31.8694	32.1279	25.6628	C -4.067574,31.869379 32.127908	1.24554	0.123652	177
1.36505	-3.73942	29.2983	29.536	21.6889	C -3.7394178,29.298281 29.535953	1.24621	0.123627	178
1.46742	-3.73942	29.2983	29.536	21.6889	C -3.7394178,29.298281 29.535953	1.24745	0.124383	179
1.20927	-3.73942	29.2983	29.536	21.6889	C -3.7394178,29.298281 29.535953	1.24724	0.124068	180
1.32352	-3.73942	29.2983	29.536	21.6889	C -3.7394178,29.298281 29.535953	1.24766	0.123853	181
1.10495	-3.73942	29.2983	29.536	21.6889	C -3.7394178,29.298281 29.535953	1.24688	0.123963	182
1.29326	-3.80395	34.0066	34.2186	33.1045	C -3.8039464,34.006557 34.218649	1.24713	0.123669	183
1.2847	-3.73942	29.2983	29.536	21.6889	C -3.7394178,29.298281 29.535953	1.24733	0.123362	184
1.19867	-3.73942	29.2983	29.536	21.6889	C -3.7394178,29.298281 29.535953	1.24707	0.123078	185
1.25501	-3.73942	29.2983	29.536	21.6889	C -3.7394178,29.298281 29.535953	1.24711	0.122746	186
1.32872	-3.9035	30.5838	30.8319	23.6346	C -3.9034959,30.58383 30.83193	1.24755	0.122561	187
1.20741	-3.80395	34.0066	34.2186	33.1045	C -3.8039464,34.006557 34.218649	1.24734	0.122268	188
1.12482	-3.73942	29.2983	29.536	21.6889	C -3.7394178,29.298281 29.535953	1.24669	0.122268	189
1.35268	-4.06757	31.8694	32.1279	25.6628	C -4.067574,31.869379 32.127908	1.24724	0.122186	190
1.40793	-3.73942	29.2983	29.536	21.6889	C -3.7394178,29.298281 29.535953	1.24809	0.122418	191
1.17364	-3.73942	29.2983	29.536	21.6889	C -3.7394178,29.298281 29.535953	1.2477	0.122215	192
1.15055	-3.73942	29.2983	29.536	21.6889	C -3.7394178,29.298281 29.535953	1.2472	0.122097	193
1.20285	-3.73942	29.2983	29.536	21.6889	C -3.7394178,29.298281 29.535953	1.24697	0.121821	194
1.30876	-3.73942	29.2983	29.536	21.6889	C -3.7394178,29.298281 29.535953	1.24728	0.121588	195
1.10903	-3.73942	29.2983	29.536	21.6889	C -3.7394178,29.298281 29.535953	1.24658	0.121677	196
1.29772	-3.73942	29.2983	29.536	21.6889	C -3.7394178,29.298281 29.535953	1.24684	0.121421	197
1.10882	-3.80395	34.0066	34.2186	33.1045	C -3.8039464,34.006557 34.218649	1.24614	0.121509	198
1.04906	-3.11587	34.6563	34.7961	40.0408	C -3.1158677,34.656284 34.796072	1.24515	0.122004	199
1.15892	-4.23165	33.1549	33.4239	27.7781	C -4.231652,33.154928 33.423886	1.24472	0.12185	200
1.28615	-3.80395	34.0066	34.2186	33.1045	C -3.8039464,34.006557 34.218649	1.24493	0.12158	201
1.13461	-3.73942	29.2983	29.536	21.6889	C -3.7394178,29.298281 29.535953	1.24438	0.121525	202
1.26442	-3.11587	34.6563	34.7961	40.0408	C -3.1158677,34.656284 34.796072	1.24448	0.121232	203
1.2704	-3.73942	29.2983	29.536	21.6889	C -3.7394178,29.298281 29.535953	1.2446	0.120947	204
1.18503	-4.23165	33.1549	33.4239	27.7781	C -4.231652,33.154928 33.423886	1.24431	0.120722	205
1.1987	0.139462	21.5405	21.541	30.7306	C 0.13946244,21.54052 21.540972	1.24409	0.120469	206
1.22809	-3.73942	29.2983	29.536	21.6889	C -3.7394178,29.298281 29.535953	1.24402	0.120181	207
1.07213	-2.44985	35.3107	35.3956	47.1048	C -2.4498474,35.310671 35.395554	1.24319	0.120482	208
1.08247	-3.73942	29.2983	29.536	21.6889	C -3.7394178,29.298281 29.535953	1.24242	0.120705	209
1.09663	-3.73942	29.2983	29.536	21.6889	C -3.7394178,29.298281 29.535953	1.24173	0.120835	210
1.20884	-3.73942	29.2983	29.536	21.6889	C -3.7394178,29.298281 29.535953	1.24157	0.120568	211
0.978277	-4.06757	31.8694	32.1279	25.6628	C -4.067574,31.869379 32.127908	1.24033	0.121634	212
1.2238	-3.73942	29.2983	29.536	21.6889	C -3.7394178,29.298281 29.535953	1.24025	0.121352	213
1.26158	-3.9035	30.5838	30.8319	23.6346	C -3.9034959,30.58383 30.83193	1.24035	0.121076	214
1.02201	-3.73942	29.2983	29.536	21.6889	C -3.7394178,29.298281 29.535953	1.23933	0.121707	215
1.11756	-3.73942	29.2983	29.536	21.6889	C -3.7394178,29.298281 29.535953	1.23877	0.121706	216
1.2471	-3.73942	29.2983	29.536	21.6889	C -3.7394178,29.298281 29.535953	1.23881	0.121425	217
1.07312	-3.73942	29.2983	29.536	21.6889	C -3.7394178,29.298281 29.535953	1.23805	0.121663	218
1.1913	-3.73942	29.2983	29.536	21.6889	C -3.7394178,29.298281 29.535953	1.23784	0.121425	219
1.03729	-3.73942	29.2983	29.536	21.6889	C -3.7394178,29.298281 29.535953	1.23692	0.1219	220
1.21257	-3.73942	29.2983	29.536	21.6889	C -3.7394178,29.298281 29.535953	1.23681	0.121634	221
1.07529	-3.73942	29.2983	29.536	21.6889	C -3.7394178,29.298281 29.535953	1.23609	0.121841	222
1.36393	-3.11587	34.6563	34.7961	40.0408	C -3.1158677,34.656284 34.796072	1.23666	0.121868	223
0.970879	0.139462	21.5405	21.541	30.7306	C 0.13946244,21.54052 21.540972	1.23547	0.122884	224
1.1111	-3.80395	34.0066	34.2186	33.1045	C -3.8039464,34.006557 34.218649	1.23492	0.122889	225
1.1129	-3.73942	29.2983	29.536	21.6889	C -3.7394178,29.298281 29.535953	1.23438	0.122884	226
1.04796	-3.9035	30.5838	30.8319	23.6346	C -3.9034959,30.58383 30.83193	1.23356	0.123235	227
1.17675	0.139462	21.5405	21.541	30.7306	C 0.13946244,21.54052 21.540972	1.23331	0.123021	228
1.07525	-3.73942	29.2983	29.536	21.6889	C -3.7394178,29.298281 29.535953	1.23262	0.123194	229
1.38456	-3.11587	34.6563	34.7961	40.0408	C -3.1158677,34.656284 34.796072	1.23328	0.123333	230
1.11025	0.58888	24.9659	24.9728	45.7004	C 0.58887958,24.965902 24.972846	1.23275	0.12333	231
1.22379	-3.80395	34.0066	34.2186	33.1045	C -3.8039464,34.006557 34.218649	1.23271	0.123064	232
1.24036	-3.73942	29.2983	29.536	21.6889	C -3.7394178,29.298281 29.535953	1.23274	0.1228	233
1.16242	-4.06757	31.8694	32.1279	25.6628	C -4.067574,31.869379 32.127908	1.23244	0.122622	234
1.27814	-3.80395	34.0066	34.2186	33.1045	C -3.8039464,34.006557 34.218649	1.23264	0.122396	235
1.11534	-3.73942	29.2983	29.536	21.6889	C -3.7394178,29.298281 29.535953	1.23214	0.122374	236
1.26481	-3.80395	34.0066	34.2186	33.1045	C -3.8039464,34.006557 34.218649	1.23228	0.122133	237
1.18609	-4.23165	33.1549	33.4239	27.7781	C -4.231652,33.154928 33.423886	1.23208	0.121912	238
1.13425	0.58888	24.9659	24.9728	45.7004	C 0.58887958,24.965902 24.972846	1.23167	0.12182	239
1.23651	-3.73942	29.2983	29.536	21.6889	C -3.7394178,29.298281 29.535953	1.23169	0.121565	240
1.40617	-4.23165	33.1549	33.4239	27.7781	C -4.231652,33.154928 33.423886	1.23242	0.121831	241
1.2623	-3.73942	29.2983	29.536	21.6889	C -3.7394178,29.298281 29.535953	1.23254	0.121593	242
1.28259	-12.779	47.3774	49.0706	12.7683	C -12.778998,47.377441 49.07061	1.23275	0.121384	243
1.51626	1.80881	25.8168	25.8801	61.8408	C 1.8088137,25.816781 25.880069	1.23391	0.122486	244
1.18764	-3.80395	34.0066	34.2186	33.1045	C -3.8039464,34.006557 34.218649	1.23372	0.122271	245
1.20529	-3.73942	29.2983	29.536	21.6889	C -3.7394178,29.298281 29.535953	1.2336	0.122034	246
1.19687	0.139462	21.5405	21.541	30.7306	C 0.13946244,21.54052 21.540972	1.23346	0.121809	247
1.24305	-3.73942	29.2983	29.536	21.6889	C -3.7394178,29.298281 29.535953	1.23349	0.121563	248
1.22667	-3.73942	29.2983	29.536	21.6889	C -3.7394178,29.298281 29.535953	1.23347	0.121319	249
1.45929	-3.80395	34.0066	34.2186	33.1045	C -3.8039464,34.006557 34.218649	1.23437	0.121914	250
1.13541	-3.80395	34.0066	34.2186	33.1045	C -3.8039464,34.006557 34.218649	1.23398	0.12183	251
1.22818	-3.73942	29.2983	29.536	21.6889	C -3.7394178,29.298281 29.535953	1.23395	0.121588	252
1.11878	-3.73942	29.2983	29.536	21.6889	C -3.7394178,29.298281 29.535953	1.2335	0.121562	253
1.25564	-3.73942	29.2983	29.536	21.6889	C -3.7394178,29.298281 29.535953	1.23358	0.12133	254
1.46633	-3.80395	34.0066	34.2186	33.1045	C -3.8039464,34.006557 34.218649	1.2345	0.121965	255
1.45382	-3.73942	29.2983	29.536	21.6889	C -3.7394178,29.298281 29.535953	1.23535	0.122495	256
1.25993	-3.73942	29.2983	29.536	21.6889	C -3.7394178,29.298281 29.535953	1.23545	0.122265	257
1.17573	-3.73942	29.2983	29.536	21.6889	C -3.7394178,29.298281 29.535953	1.23522	0.122083	258
1.28857	-4.23165	33.1549	33.4239	27.7781	C -4.231652,33.154928 33.423886	1.23542	0.121892	259
1.42988	-3.11587	34.6563	34.7961	40.0408	C -3.1158677,34.656284 34.796072	1.23617	0.122252	260
1.14592	-3.73942	29.2983	29.536	21.6889	C -3.7394178,29.298281 29.535953	1.23583	0.122145	261
1.19349	-3.73942	29.2983	29.536	21.6889	C -3.7394178,29.298281 29.535953	1.23567	0.121939	262
1.29175	-3.11587	34.6563	34.7961	40.0408	C -3.1158677,34.656284 34.796072	1.23588	0.121755	263
1.12941	-3.73942	29.2983	29.536	21.6889	C -3.7394178,29.298281 29.535953	1.23548	0.1217	264
1.17252	-3.73942	29.2983	29.536	21.6889	C -3.7394178,29.298281 29.535953	1.23524	0.121531	265
1.28429	-3.73942	29.2983	29.536	21.6889	C -3.7394178,29.298281 29.535953	1.23542	0.121338	266
1.20082	-3.73942	29.2983	29.536	21.6889	C -3.7394178,29.298281 29.535953	1.23529	0.121129	267
1.2527	-3.73942	29.2983	29.536	21.6889	C -3.7394178,29.298281 29.535953	1.23536	0.120906	268
1.27612	-3.73942	29.2983	29.536	21.6889	C -3.7394178,29.298281 29.535953	1.23551	0.120706	269
1.17955	-4.06757	31.8694	32.1279	25.6628	C -4.067574,31.869379 32.127908	1.2353	0.12053	270
1.23221	-3.73942	29.2983	29.536	21.6889	C -3.7394178,29.298281 29.535953	1.23529	0.120306	271
1.04692	-4.06757	31.8694	32.1279	25.6628	C -4.067574,31.869379 32.127908	1.2346	0.120626	272
1.3866	-3.73942	29.2983	29.536	21.6889	C -3.7394178,29.298281 29.535953	1.23515	0.120755	273
1.13323	-3.9035	30.5838	30.8319	23.6346	C -3.9034959,30.58383 30.83193	1.23478	0.120691	274
1.1505	-3.73942	29.2983	29.536	21.6889	C -3.7394178,29.298281 29.535953	1.23448	0.120578	275
1.39612	-12.779	47.3774	49.0706	12.7683	C -12.778998,47.377441 49.07061	1.23506	0.120751	276
1.12866	-3.73942	29.2983	29.536	21.6889	C -3.7394178,29.298281 29.535953	1.23468	0.120701	277
1.25579	-3.73942	29.2983	29.536	21.6889	C -3.7394178,29.298281 29.535953	1.23475	0.12049	278
1.33773	-3.73942	29.2983	29.536	21.6889	C -3.7394178,29.298281 29.535953	1.23512	0.120431	279
1.16519	-3.73942	29.2983	29.536	21.6889	C -3.7394178,29.298281 29.535953	1.23487	0.120287	280
1.37822	-3.73942	29.2983	29.536	21.6889	C -3.7394178,29.298281 29.535953	1.23538	0.120377	281
1.4921	1.80881	25.8168	25.8801	61.8408	C 1.8088137,25.816781 25.880069	1.23629	0.121131	282
1.05363	-3.73942	29.2983	29.536	21.6889	C -3.7394178,29.298281 29.535953	1.23565	0.121402	283
0.996528	-4.06757	31.8694	32.1279	25.6628	C -4.067574,31.869379 32.127908	1.23481	0.122016	284
1.44703	-3.80395	34.0066	34.2186	33.1045	C -3.8039464,34.006557 34.218649	1.23555	0.122448	285
1.06938	-4.23165	33.1549	33.4239	27.7781	C -4.231652,33.154928 33.423886	1.23497	0.122627	286
1.3413	-3.73942	29.2983	29.536	21.6889	C -3.7394178,29.298281 29.535953	1.23534	0.122573	287
1.27776	-3.80395	34.0066	34.2186	33.1045	C -3.8039464,34.006557 34.218649	1.23549	0.122385	288
1.25059	-3.73942	29.2983	29.536	21.6889	C -3.7394178,29.298281 29.535953	1.23554	0.122175	289
1.22585	-3.11587	34.6563	34.7961	40.0408	C -3.1158677,34.656284 34.796072	1.23551	0.121965	290
1.51416	-2.44985	35.3107	35.3956	47.1048	C -2.4498474,35.310671 35.395554	1.23646	0.122846	291
1.16743	-3.73942	29.2983	29.536	21.6889	C -3.7394178,29.298281 29.535953	1.23623	0.122701	292
1.13779	-3.73942	29.2983	29.536	21.6889	C -3.7394178,29.298281 29.535953	1.23589	0.122626	293
1.28788	-3.80395	34.0066	34.2186	33.1045	C -3.8039464,34.006557 34.218649	1.23607	0.122454	294
1.07102	-4.06757	31.8694	32.1279	25.6628	C -4.067574,31.869379 32.127908	1.23551	0.122622	295
1.23434	-3.73942	29.2983	29.536	21.6889	C -3.7394178,29.298281 29.535953	1.2355	0.122414	296
1.27436	-4.23165	33.1549	33.4239	27.7781	C -4.231652,33.154928 33.423886	1.23564	0.122228	297
1.19826	-3.80395	34.0066	34.2186	33.1045	C -3.8039464,34.006557 34.218649	1.23551	0.122041	298
1.19831	-3.80395	34.0066	34.2186	33.1045	C -3.8039464,34.006557 34.218649	1.23539	0.121855	299
1.19239	-3.80395	34.0066	34.2186	33.1045	C -3.8039464,34.006557 34.218649	1.23524	0.121677	300
1.05712	-3.9035	30.5838	30.8319	23.6346	C -3.9034959,30.58383 30.83193	1.23465	0.121907	301
1.2085	-3.73942	29.2983	29.536	21.6889	C -3.7394178,29.298281 29.535953	1.23456	0.121714	302
1.20762	-3.73942	29.2983	29.536	21.6889	C -3.7394178,29.298281 29.535953	1.23448	0.121522	303
1.12947	-3.73942	29.2983	29.536	21.6889	C -3.7394178,29.298281 29.535953	1.23413	0.12147	304
1.25899	-3.73942	29.2983	29.536	21.6889	C -3.7394178,29.298281 29.535953	1.23421	0.121279	305
1.20773	-3.73942	29.2983	29.536	21.6889	C -3.7394178,29.298281 29.535953	1.23412	0.121089	306
1.39105	-3.80395	34.0066	34.2186	33.1045	C -3.8039464,34.006557 34.218649	1.23464	0.121223	307
1.48367	-3.80395	34.0066	34.2186	33.1045	C -3.8039464,34.006557 34.218649	1.23544	0.121854	308
1.01766	-3.9035	30.5838	30.8319	23.6346	C -3.9034959,30.58383 30.83193	1.23474	0.122285	309
1.16047	-3.73942	29.2983	29.536	21.6889	C -3.7394178,29.298281 29.535953	1.2345	0.12216	310
1.3326	-3.73942	29.2983	29.536	21.6889	C -3.7394178,29.298281 29.535953	1.23482	0.12209	311
1.19638	-3.73942	29.2983	29.536	21.6889	C -3.7394178,29.298281 29.535953	1.23469	0.121913	312
1.26945	-3.73942	29.2983	29.536	21.6889	C -3.7394178,29.298281 29.535953	1.2348	0.121733	313
1.5098	-3.80395	34.0066	34.2186	33.1045	C -3.8039464,34.006557 34.218649	1.23568	0.122525	314
1.40405	-3.80395	34.0066	34.2186	33.1045	C -3.8039464,34.006557 34.218649	1.23621	0.122697	315
1.26466	-3.73942	29.2983	29.536	21.6889	C -3.7394178,29.298281 29.535953	1.2363	0.122513	316
1.20937	-4.06757	31.8694	32.1279	25.6628	C -4.067574,31.869379 32.127908	1.23622	0.122328	317
1.25273	-3.73942	29.2983	29.536	21.6889	C -3.7394178,29.298281 29.535953	1.23627	0.122139	318
1.15407	-3.73942	29.2983	29.536	21.6889	C -3.7394178,29.298281 29.535953	1.23601	0.122033	319
1.05683	-3.73942	29.2983	29.536	21.6889	C -3.7394178,29.298281 29.535953	1.23545	0.122253	320
1.15597	-3.11587	34.6563	34.7961	40.0408	C -3.1158677,34.656284 34.796072	1.23521	0.122142	321
1.26945	-3.80395	34.0066	34.2186	33.1045	C -3.8039464,34.006557 34.218649	1.23531	0.121967	322
1.1836	-4.23165	33.1549	33.4239	27.7781	C -4.231652,33.154928 33.423886	1.23515	0.121811	323
1.14014	-3.11587	34.6563	34.7961	40.0408	C -3.1158677,34.656284 34.796072	1.23486	0.121737	324
1.11175	-4.23165	33.1549	33.4239	27.7781	C -4.231652,33.154928 33.423886	1.23448	0.121741	325
1.16136	-3.80395	34.0066	34.2186	33.1045	C -3.8039464,34.006557 34.218649	1.23426	0.121621	326
1.35054	-3.80395	34.0066	34.2186	33.1045	C -3.8039464,34.006557 34.218649	1.23461	0.121604	327
1.17357	-4.23165	33.1549	33.4239	27.7781	C -4.231652,33.154928 33.423886	1.23442	0.121465	328
1.24789	-4.23165	33.1549	33.4239	27.7781	C -4.231652,33.154928 33.423886	1.23447	0.121282	329
1.223	-3.73942	29.2983	29.536	21.6889	C -3.7394178,29.298281 29.535953	1.23443	0.121099	330
1.21391	-3.73942	29.2983	29.536	21.6889	C -3.7394178,29.298281 29.535953	1.23437	0.120921	331
1.15854	-4.06757	31.8694	32.1279	25.6628	C -4.067574,31.869379 32.127908	1.23414	0.12081	332
1.45727	-3.73942	29.2983	29.536	21.6889	C -3.7394178,29.298281 29.535953	1.23481	0.121246	333
1.17488	-3.11587	34.6563	34.7961	40.0408	C -3.1158677,34.656284 34.796072	1.23463	0.121108	334
1.53051	-3.80395	34.0066	34.2186	33.1045	C -3.8039464,34.006557 34.218649	1.23551	0.122002	335
1.12041	-3.11587	34.6563	34.7961	40.0408	C -3.1158677,34.656284 34.796072	1.23517	0.121982	336
0.974105	-3.80395	34.0066	34.2186	33.1045	C -3.8039464,34.006557 34.218649	1.2344	0.122627	337
1.08591	1.53698	28.8217	26.7752	20.9362	C 1.5369785,28.821715 26.775224	1.23396	0.122711	338
1.26083	-3.73942	29.2983	29.536	21.6889	C -3.7394178,29.298281 29.535953	1.23404	0.122538	339
1.18093	-3.73942	29.2983	29.536	21.6889	C -3.7394178,29.298281 29.535953	1.23388	0.122391	340
1.1291	-3.80395	34.0066	34.2186	33.1045	C -3.8039464,34.006557 34.218649	1.23357	0.122343	341
1.14902	-3.73942	29.2983	29.536	21.6889	C -3.7394178,29.298281 29.535953	1.23333	0.122249	342
1.30584	-3.11587	34.6563	34.7961	40.0408	C -3.1158677,34.656284 34.796072	1.23354	0.122133	343
1.25537	-3.11587	34.6563	34.7961	40.0408	C -3.1158677,34.656284 34.796072	1.2336	0.12196	344
1.16398	-3.80395	34.0066	34.2186	33.1045	C -3.8039464,34.006557 34.218649	1.2334	0.121841	345
1.23053	-3.73942	29.2983	29.536	21.6889	C -3.7394178,29.298281 29.535953	1.23339	0.121664	346
1.23442	-3.73942	29.2983	29.536	21.6889	C -3.7394178,29.298281 29.535953	1.23339	0.121488	347
1.35415	-3.73942	29.2983	29.536	21.6889	C -3.7394178,29.298281 29.535953	1.23374	0.121486	348
1.25344	-3.73942	29.2983	29.536	21.6889	C -3.7394178,29.298281 29.535953	1.2338	0.121316	349
1.58096	-3.73942	29.2983	29.536	21.6889	C -3.7394178,29.298281 29.535953	1.23479	0.122555	350
1.1046	-3.73942	29.2983	29.536	21.6889	C -3.7394178,29.298281 29.535953	1.23442	0.122577	351
1.11217	-3.80395	34.0066	34.2186	33.1045	C -3.8039464,34.006557 34.218649	1.23407	0.122575	352
1.08987	-3.73942	29.2983	29.536	21.6889	C -3.7394178,29.298281 29.535953	1.23366	0.122641	353
1.11515	-3.73942	29.2983	29.536	21.6889	C -3.7394178,29.298281 29.535953	1.23333	0.122629	354
1.1671	-3.73942	29.2983	29.536	21.6889	C -3.7394178,29.298281 29.535953	1.23314	0.122506	355
1.31784	-3.11587	34.6563	34.7961	40.0408	C -3.1158677,34.656284 34.796072	1.23338	0.122416	356
1.16903	-3.73942	29.2983	29.536	21.6889	C -3.7394178,29.298281 29.535953	1.2332	0.122291	357
1.4899	-4.23165	33.1549	33.4239	27.7781	C -4.231652,33.154928 33.423886	1.23392	0.122871	358
1.27868	-4.23165	33.1549	33.4239	27.7781	C -4.231652,33.154928 33.423886	1.23404	0.122722	359
1.37297	-3.73942	29.2983	29.536	21.6889	C -3.7394178,29.298281 29.535953	1.23443	0.12277	360
1.19628	-3.73942	29.2983	29.536	21.6889	C -3.7394178,29.298281 29.535953	1.23432	0.122616	361
1.45714	-3.11587	34.6563	34.7961	40.0408	C -3.1158677,34.656284 34.796072	1.23494	0.123005	362
1.25263	-3.73942	29.2983	29.536	21.6889	C -3.7394178,29.298281 29.535953	1.23499	0.122838	363
1.20106	-3.73942	29.2983	29.536	21.6889	C -3.7394178,29.298281 29.535953	1.23489	0.122682	364
1.24829	-3.73942	29.2983	29.536	21.6889	C -3.7394178,29.298281 29.535953	1.23493	0.122515	365
1.35899	-3.11587	34.6563	34.7961	40.0408	C -3.1158677,34.656284 34.796072	1.23527	0.122519	366
1.35899	-13.1758	56.2215	57.7448	26.5223	C -13.175762,56.221495 57.744759	1.2356	0.122522	367
0.980789	-3.80395	34.0066	34.2186	33.1045	C -3.8039464,34.006557 34.218649	1.23491	0.123074	368
1.14478	-3.73942	29.2983	29.536	21.6889	C -3.7394178,29.298281 29.535953	1.23467	0.122996	369
1.29547	-14.0354	55.0634	56.824	20.6814	C -14.035406,55.063412 56.824044	1.23483	0.12287	370
1.15069	-3.73942	29.2983	29.536	21.6889	C -3.7394178,29.298281 29.535953	1.23461	0.122781	371
1.31991	-3.11587	34.6563	34.7961	40.0408	C -3.1158677,34.656284 34.796072	1.23484	0.122695	372
1.33546	-3.73942	29.2983	29.536	21.6889	C -3.7394178,29.298281 29.535953	1.2351	0.122641	373
1.1099	-3.73942	29.2983	29.536	21.6889	C -3.7394178,29.298281 29.535953	1.23477	0.122648	374
1.17524	-3.80395	34.0066	34.2186	33.1045	C -3.8039464,34.006557 34.218649	1.23461	0.122522	375
1.66603	-12.779	47.3774	49.0706	12.7683	C -12.778998,47.377441 49.07061	1.23576	0.124365	376
1.34987	-3.73942	29.2983	29.536	21.6889	C -3.7394178,29.298281 29.535953	1.23606	0.124338	377
1.40592	-3.73942	29.2983	29.536	21.6889	C -3.7394178,29.298281 29.535953	1.23651	0.12448	378
1.45334	-3.11587	34.6563	34.7961	40.0408	C -3.1158677,34.656284 34.796072	1.23708	0.124814	379
1.21042	-3.80395	34.0066	34.2186	33.1045	C -3.8039464,34.006557 34.218649	1.23701	0.124656	380
1.43429	-3.73942	29.2983	29.536	21.6889	C -3.7394178,29.298281 29.535953	1.23753	0.124902	381
1.383	-3.73942	29.2983	29.536	21.6889	C -3.7394178,29.298281 29.535953	1.23791	0.12496	382
1.2742	-3.73942	29.2983	29.536	21.6889	C -3.7394178,29.298281 29.535953	1.23801	0.12481	383
1.35484	-3.73942	29.2983	29.536	21.6889	C -3.7394178,29.298281 29.535953	1.23831	0.124789	384
1.45879	-3.9035	30.5838	30.8319	23.6346	C -3.9034959,30.58383 30.83193	1.23888	0.125132	385
1.03387	-3.73942	29.2983	29.536	21.6889	C -3.7394178,29.298281 29.535953	1.23835	0.125404	386
1.57418	-3.73942	29.2983	29.536	21.6889	C -3.7394178,29.298281 29.535953	1.23922	0.1264	387
1.36136	-3.80395	34.0066	34.2186	33.1045	C -3.8039464,34.006557 34.218649	1.23953	0.126389	388
1.09179	-3.73942	29.2983	29.536	21.6889	C -3.7394178,29.298281 29.535953	1.23915	0.126448	389
1.10297	-3.73942	29.2983	29.536	21.6889	C -3.7394178,29.298281 29.535953	1.23881	0.126473	390
1.44866	-4.23165	33.1549	33.4239	27.7781	C -4.231652,33.154928 33.423886	1.23934	0.126756	391
1.40253	-3.73942	29.2983	29.536	21.6889	C -3.7394178,29.298281 29.535953	1.23976	0.126862	392
1.33536	-4.23165	33.1549	33.4239	27.7781	C -4.231652,33.154928 33.423886	1.24	0.126792	393
1.04259	-3.73942	29.2983	29.536	21.6889	C -3.7394178,29.298281 29.535953	1.2395	0.12702	394
1.34565	-3.9035	30.5838	30.8319	23.6346	C -3.9034959,30.58383 30.83193	1.23977	0.126971	395
1.12821	-4.23165	33.1549	33.4239	27.7781	C -4.231652,33.154928 33.423886	1.23949	0.126934	396
1.24228	-3.73942	29.2983	29.536	21.6889	C -3.7394178,29.298281 29.535953	1.23949	0.126774	397
1.45415	-3.9035	30.5838	30.8319	23.6346	C -3.9034959,30.58383 30.83193	1.24003	0.127071	398
1.22807	-3.73942	29.2983	29.536	21.6889	C -3.7394178,29.298281 29.535953	1.24	0.126912	399
1.26862	-3.73942	29.2983	29.536	21.6889	C -3.7394178,29.298281 29.535953	1.24008	0.126761	400
1.43461	-3.11587	34.6563	34.7961	40.0408	C -3.1158677,34.656284 34.796072	1.24056	0.126975	401
1.2674	-3.9035	30.5838	30.8319	23.6346	C -3.9034959,30.58383 30.83193	1.24063	0.126824	402
1.32147	-3.11587	34.6563	34.7961	40.0408	C -3.1158677,34.656284 34.796072	1.24083	0.12673	403
1.38223	-12.779	47.3774	49.0706	12.7683	C -12.778998,47.377441 49.07061	1.24118	0.126768	404
1.24957	-3.73942	29.2983	29.536	21.6889	C -3.7394178,29.298281 29.535953	1.2412	0.126612	405
1.13613	1.80881	25.8168	25.8801	61.8408	C 1.8088137,25.816781 25.880069	1.24094	0.126563	406
1.27459	0.58888	24.9659	24.9728	45.7004	C 0.58887958,24.965902 24.972846	1.24102	0.126418	407
1.15987	-3.73942	29.2983	29.536	21.6889	C -3.7394178,29.298281 29.535953	1.24082	0.126326	408
1.26771	-3.73942	29.2983	29.536	21.6889	C -3.7394178,29.298281 29.535953	1.24089	0.126178	409
1.37832	-3.73942	29.2983	29.536	21.6889	C -3.7394178,29.298281 29.535953	1.24122	0.126207	410
1.64269	-3.73942	29.2983	29.536	21.6889	C -3.7394178,29.298281 29.535953	1.2422	0.127599	411
1.27042	-3.11587	34.6563	34.7961	40.0408	C -3.1158677,34.656284 34.796072	1.24227	0.127451	412
1.15566	-3.80395	34.0066	34.2186	33.1045	C -3.8039464,34.006557 34.218649	1.24206	0.127367	413
1.08238	-3.73942	29.2983	29.536	21.6889	C -3.7394178,29.298281 29.535953	1.24167	0.127455	414
1.19247	-3.73942	29.2983	29.536	21.6889	C -3.7394178,29.298281 29.535953	1.24156	0.127324	415
1.50875	-3.80395	34.0066	34.2186	33.1045	C -3.8039464,34.006557 34.218649	1.2422	0.127843	416
1.09777	-3.73942	29.2983	29.536	21.6889	C -3.7394178,29.298281 29.535953	1.24185	0.127885	417
1.2747	-3.73942	29.2983	29.536	21.6889	C -3.7394178,29.298281 29.535953	1.24193	0.127742	418
1.11768	0.58888	24.9659	24.9728	45.7004	C 0.58887958,24.965902 24.972846	1.24163	0.127733	419
1.59924	2.39676	26.2465	26.3557	70.0682	C 2.3967565,26.246499 26.355705	1.24249	0.128769	420
1.27336	-3.73942	29.2983	29.536	21.6889	C -3.7394178,29.298281 29.535953	1.24256	0.128624	421
1.12081	-3.73942	29.2983	29.536	21.6889	C -3.7394178,29.298281 29.535953	1.24227	0.128608	422
1.30031	-3.73942	29.2983	29.536	21.6889	C -3.7394178,29.298281 29.535953	1.24241	0.128486	423
1.4983	-3.73942	29.2983	29.536	21.6889	C -3.7394178,29.298281 29.535953	1.24301	0.128935	424
1.1761	-3.11587	34.6563	34.7961	40.0408	C -3.1158677,34.656284 34.796072	1.24285	0.128823	425
1.36352	-3.73942	29.2983	29.536	21.6889	C -3.7394178,29.298281 29.535953	1.24314	0.128804	426
1.09754	0.139462	21.5405	21.541	30.7306	C 0.13946244,21.54052 21.540972	1.2428	0.128846	427
1.09396	-3.80395	34.0066	34.2186	33.1045	C -3.8039464,34.006557 34.218649	1.24245	0.128896	428
1.20977	-3.73942	29.2983	29.536	21.6889	C -3.7394178,29.298281 29.535953	1.24237	0.128755	429
1.33447	-2.44985	35.3107	35.3956	47.1048	C -2.4498474,35.310671 35.395554	1.24259	0.128681	430
1.02517	-4.23165	33.1549	33.4239	27.7781	C -4.231652,33.154928 33.423886	1.24208	0.128958	431
1.32155	-3.73942	29.2983	29.536	21.6889	C -3.7394178,29.298281 29.535953	1.24227	0.128865	432
1.29509	-2.44985	35.3107	35.3956	47.1048	C -2.4498474,35.310671 35.395554	1.24239	0.12874	433
1.17242	-3.73942	29.2983	29.536	21.6889	C -3.7394178,29.298281 29.535953	1.24223	0.128636	434
1.21128	-3.11587	34.6563	34.7961	40.0408	C -3.1158677,34.656284 34.796072	1.24216	0.128496	435
1.30247	-3.73942	29.2983	29.536	21.6889	C -3.7394178,29.298281 29.535953	1.24229	0.128381	436
1.38656	-3.73942	29.2983	29.536	21.6889	C -3.7394178,29.298281 29.535953	1.24262	0.128419	437
1.32967	-3.73942	29.2983	29.536	21.6889	C -3.7394178,29.298281 29.535953	1.24282	0.128339	438
1.23082	-3.73942	29.2983	29.536	21.6889	C -3.7394178,29.298281 29.535953	1.2428	0.128194	439
1.16371	-3.11587	34.6563	34.7961	40.0408	C -3.1158677,34.656284 34.796072	1.24262	0.128103	440
1.03668	-3.73942	29.2983	29.536	21.6889	C -3.7394178,29.298281 29.535953	1.24215	0.128333	441
1.3616	-2.44985	35.3107	35.3956	47.1048	C -2.4498474,35.310671 35.395554	1.24242	0.128313	442
1.15242	-3.73942	29.2983	29.536	21.6889	C -3.7394178,29.298281 29.535953	1.24222	0.128239	443
1.12981	-3.80395	34.0066	34.2186	33.1045	C -3.8039464,34.006557 34.218649	1.24196	0.128205	444
1.41318	-3.73942	29.2983	29.536	21.6889	C -3.7394178,29.298281 29.535953	1.24235	0.128318	445
1.08747	-4.23165	33.1549	33.4239	27.7781	C -4.231652,33.154928 33.423886	1.242	0.128383	446
1.16179	-3.73942	29.2983	29.536	21.6889	C -3.7394178,29.298281 29.535953	1.24182	0.128295	447
1.18745	-3.73942	29.2983	29.536	21.6889	C -3.7394178,29.298281 29.535953	1.2417	0.128178	448
1.25732	-3.73942	29.2983	29.536	21.6889	C -3.7394178,29.298281 29.535953	1.24173	0.128037	449
1.43194	-2.44985	35.3107	35.3956	47.1048	C -2.4498474,35.310671 35.395554	1.24216	0.128208	450
1.4323	-3.73942	29.2983	29.536	21.6889	C -3.7394178,29.298281 29.535953	1.24258	0.128378	451
1.29024	-3.9035	30.5838	30.8319	23.6346	C -3.9034959,30.58383 30.83193	1.24268	0.128255	452
1.15895	-3.9035	30.5838	30.8319	23.6346	C -3.9034959,30.58383 30.83193	1.2425	0.128174	453
1.16698	-3.80395	34.0066	34.2186	33.1045	C -3.8039464,34.006557 34.218649	1.24233	0.128081	454
1.09899	-3.73942	29.2983	29.536	21.6889	C -3.7394178,29.298281 29.535953	1.24202	0.128116	455
1.16252	-4.23165	33.1549	33.4239	27.7781	C -4.231652,33.154928 33.423886	1.24184	0.12803	456
1.05216	-3.80395	34.0066	34.2186	33.1045	C -3.8039464,34.006557 34.218649	1.24143	0.128196	457
1.27159	-3.9035	30.5838	30.8319	23.6346	C -3.9034959,30.58383 30.83193	1.24149	0.128064	458
1.12476	-3.73942	29.2983	29.536	21.6889	C -3.7394178,29.298281 29.535953	1.24124	0.12804	459
1.23347	-3.73942	29.2983	29.536	21.6889	C -3.7394178,29.298281 29.535953	1.24122	0.127901	460
1.07587	-3.73942	29.2983	29.536	21.6889	C -3.7394178,29.298281 29.535953	1.24086	0.127994	461
1.14871	1.20682	25.3898	25.4185	53.7139	C 1.2068184,25.389821 25.418486	1.24066	0.127927	462
1.1588	-3.73942	29.2983	29.536	21.6889	C -3.7394178,29.298281 29.535953	1.24049	0.127845	463
1.19187	-3.73942	29.2983	29.536	21.6889	C -3.7394178,29.298281 29.535953	1.24038	0.127727	464
1.21208	-4.23165	33.1549	33.4239	27.7781	C -4.231652,33.154928 33.423886	1.24032	0.127596	465
1.11207	0.139462	21.5405	21.541	30.7306	C 0.13946244,21.54052 21.540972	1.24005	0.127597	466
1.2637	-3.73942	29.2983	29.536	21.6889	C -3.7394178,29.298281 29.535953	1.2401	0.127465	467
1.17987	-3.9035	30.5838	30.8319	23.6346	C -3.9034959,30.58383 30.83193	1.23997	0.127358	468
1.04983	-3.73942	29.2983	29.536	21.6889	C -3.7394178,29.298281 29.535953	1.23956	0.127525	469
1.35569	-12.779	47.3774	49.0706	12.7683	C -12.778998,47.377441 49.07061	1.23981	0.127501	470
1.29361	-3.73942	29.2983	29.536	21.6889	C -3.7394178,29.298281 29.535953	1.23992	0.12739	471
1.34972	-3.73942	29.2983	29.536	21.6889	C -3.7394178,29.298281 29.535953	1.24016	0.127355	472
1.53163	-3.73942	29.2983	29.536	21.6889	C -3.7394178,29.298281 29.535953	1.24077	0.127924	473
1.37577	-2.44985	35.3107	35.3956	47.1048	C -2.4498474,35.310671 35.395554	1.24106	0.127939	474
1.22833	-3.73942	29.2983	29.536	21.6889	C -3.7394178,29.298281 29.535953	1.24103	0.127805	475
1.26324	-2.44985	35.3107	35.3956	47.1048	C -2.4498474,35.310671 35.395554	1.24108	0.127675	476
1.08472	-3.73942	29.2983	29.536	21.6889	C -3.7394178,29.298281 29.535953	1.24075	0.127741	477
1.26898	-3.73942	29.2983	29.536	21.6889	C -3.7394178,29.298281 29.535953	1.24081	0.127614	478
1.50626	-3.80395	34.0066	34.2186	33.1045	C -3.8039464,34.006557 34.218649	1.24136	0.128056	479
1.45984	-3.73942	29.2983	29.536	21.6889	C -3.7394178,29.298281 29.535953	1.24182	0.12831	480
1.11334	-3.80395	34.0066	34.2186	33.1045	C -3.8039464,34.006557 34.218649	1.24155	0.12831	481
1.33806	-4.23165	33.1549	33.4239	27.7781	C -4.231652,33.154928 33.423886	1.24175	0.128252	482
1.15608	-3.11587	34.6563	34.7961	40.0408	C -3.1158677,34.656284 34.796072	1.24157	0.128178	483
1.25294	-3.73942	29.2983	29.536	21.6889	C -3.7394178,29.298281 29.535953	1.2416	0.128047	484
1.21982	-4.23165	33.1549	33.4239	27.7781	C -4.231652,33.154928 33.423886	1.24155	0.127918	485
1.36889	-3.73942	29.2983	29.536	21.6889	C -3.7394178,29.298281 29.535953	1.24182	0.127917	486
1.25431	-3.73942	29.2983	29.536	21.6889	C -3.7394178,29.298281 29.535953	1.24184	0.127786	487
1.10143	-3.80395	34.0066	34.2186	33.1045	C -3.8039464,34.006557 34.218649	1.24155	0.127813	488
1.37089	-4.23165	33.1549	33.4239	27.7781	C -4.231652,33.154928 33.423886	1.24182	0.127816	489
1.12172	-3.73942	29.2983	29.536	21.6889	C -3.7394178,29.298281 29.535953	1.24157	0.1278	490
1.45862	1.80881	25.8168	25.8801	61.8408	C 1.8088137,25.816781 25.880069	1.24201	0.128045	491
1.2244	-3.73942	29.2983	29.536	21.6889	C -3.7394178,29.298281 29.535953	1.24198	0.127917	492
1.40928	-3.73942	29.2983	29.536	21.6889	C -3.7394178,29.298281 29.535953	1.24232	0.128009	493
1.46752	-3.80395	34.0066	34.2186	33.1045	C -3.8039464,34.006557 34.218649	1.24277	0.12828	494
1.26363	-3.9035	30.5838	30.8319	23.6346	C -3.9034959,30.58383 30.83193	1.24282	0.128153	495
1.22525	-3.9035	30.5838	30.8319	23.6346	C -3.9034959,30.58383 30.83193	1.24278	0.128026	496
1.32863	-3.80395	34.0066	34.2186	33.1045	C -3.8039464,34.006557 34.218649	1.24295	0.127955	497
1.02694	-3.73942	29.2983	29.536	21.6889	C -3.7394178,29.298281 29.535953	1.24252	0.128192	498
1.04959	-3.73942	29.2983	29.536	21.6889	C -3.7394178,29.298281 29.535953	1.24213	0.128355	499
1.30314	-4.23165	33.1549	33.4239	27.7781	C -4.231652,33.154928 33.423886	1.24225	0.128255	500
1.33014	-3.73942	29.2983	29.536	21.6889	C -3.7394178,29.298281 29.535953	1.24243	0.128187	501
1.33833	-3.73942	29.2983	29.536	21.6889	C -3.7394178,29.298281 29.535953	1.24262	0.12813	502
1.02359	-3.73942	29.2983	29.536	21.6889	C -3.7394178,29.298281 29.535953	1.24219	0.128375	503
1.42554	-12.779	47.3774	49.0706	12.7683	C -12.778998,47.377441 49.07061	1.24255	0.128507	504
1.2689	-3.73942	29.2983	29.536	21.6889	C -3.7394178,29.298281 29.535953	1.2426	0.128385	505
1.37202	-4.23165	33.1549	33.4239	27.7781	C -4.231652,33.154928 33.423886	1.24286	0.128386	506
1.08753	-3.73942	29.2983	29.536	21.6889	C -3.7394178,29.298281 29.535953	1.24255	0.128445	507
1.39365	-3.73942	29.2983	29.536	21.6889	C -3.7394178,29.298281 29.535953	1.24285	0.128493	508
1.29727	-4.23165	33.1549	33.4239	27.7781	C -4.231652,33.154928 33.423886	1.24296	0.128389	509
1.23321	-3.73942	29.2983	29.536	21.6889	C -3.7394178,29.298281 29.535953	1.24294	0.128264	510
1.22905	-3.11587	34.6563	34.7961	40.0408	C -3.1158677,34.656284 34.796072	1.24291	0.128139	511
1.36296	-3.73942	29.2983	29.536	21.6889	C -3.7394178,29.298281 29.535953	1.24314	0.128124	512
1.25828	-3.73942	29.2983	29.536	21.6889	C -3.7394178,29.298281 29.535953	1.24317	0.128	513
1.1955	-3.73942	29.2983	29.536	21.6889	C -3.7394178,29.298281 29.535953	1.24308	0.127893	514
1.17465	-3.73942	29.2983	29.536	21.6889	C -3.7394178,29.298281 29.535953	1.24295	0.127804	515
1.35432	-3.80395	34.0066	34.2186	33.1045	C -3.8039464,34.006557 34.218649	1.24316	0.127774	516
1.30011	-3.73942	29.2983	29.536	21.6889	C -3.7394178,29.298281 29.535953	1.24327	0.127675	517
1.09589	-3.73942	29.2983	29.536	21.6889	C -3.7394178,29.298281 29.535953	1.24299	0.127715	518
1.23391	-3.80395	34.0066	34.2186	33.1045	C -3.8039464,34.006557 34.218649	1.24297	0.127593	519
1.17694	-3.73942	29.2983	29.536	21.6889	C -3.7394178,29.298281 29.535953	1.24284	0.127503	520
1.2967	-3.73942	29.2983	29.536	21.6889	C -3.7394178,29.298281 29.535953	1.24295	0.127402	521
1.16209	-3.11587	34.6563	34.7961	40.0408	C -3.1158677,34.656284 34.796072	1.24279	0.127329	522
1.17292	-3.73942	29.2983	29.536	21.6889	C -3.7394178,29.298281 29.535953	1.24266	0.127243	523
1.14761	-3.73942	29.2983	29.536	21.6889	C -3.7394178,29.298281 29.535953	1.24248	0.127189	524
1.16375	-3.73942	29.2983	29.536	21.6889	C -3.7394178,29.298281 29.535953	1.24233	0.127114	525
1.09369	-4.23165	33.1549	33.4239	27.7781	C -4.231652,33.154928 33.423886	1.24205	0.127159	526
1.16158	-4.06757	31.8694	32.1279	25.6628	C -4.067574,31.869379 32.127908	1.24189	0.127086	527
1.30021	-3.11587	34.6563	34.7961	40.0408	C -3.1158677,34.656284 34.796072	1.242	0.126991	528
1.1632	-2.44985	35.3107	35.3956	47.1048	C -2.4498474,35.310671 35.395554	1.24185	0.126917	529
1.42393	-12.779	47.3774	49.0706	12.7683	C -12.778998,47.377441 49.07061	1.2422	0.127043	530
1.58185	-4.23165	33.1549	33.4239	27.7781	C -4.231652,33.154928 33.423886	1.24284	0.127776	531
1.01908	0.139462	21.5405	21.541	30.7306	C 0.13946244,21.54052 21.540972	1.24242	0.128024	532
1.16277	-3.73942	29.2983	29.536	21.6889	C -3.7394178,29.298281 29.535953	1.24227	0.12795	533
1.20854	-3.73942	29.2983	29.536	21.6889	C -3.7394178,29.298281 29.535953	1.2422	0.127838	534
1.39381	-3.73942	29.2983	29.536	21.6889	C -3.7394178,29.298281 29.535953	1.24249	0.127887	535
1.25893	-3.73942	29.2983	29.536	21.6889	C -3.7394178,29.298281 29.535953	1.24252	0.127769	536
1.17741	-3.73942	29.2983	29.536	21.6889	C -3.7394178,29.298281 29.535953	1.2424	0.127681	537
1.16727	-4.06757	31.8694	32.1279	25.6628	C -4.067574,31.869379 32.127908	1.24226	0.127603	538
1.25298	-3.73942	29.2983	29.536	21.6889	C -3.7394178,29.298281 29.535953	1.24228	0.127485	539
1.13555	-4.23165	33.1549	33.4239	27.7781	C -4.231652,33.154928 33.423886	1.24208	0.127449	540
1.05898	0.145582	22.4857	22.4861	33.4902	C 0.14558177,22.485674 22.486146	1.24174	0.127574	541
1.40317	-3.80395	34.0066	34.2186	33.1045	C -3.8039464,34.006557 34.218649	1.24204	0.127645	542
1.39182	-3.11587	34.6563	34.7961	40.0408	C -3.1158677,34.656284 34.796072	1.24232	0.127689	543
1.40148	-12.779	47.3774	49.0706	12.7683	C -12.778998,47.377441 49.07061	1.24261	0.127754	544
1.17113	-3.80395	34.0066	34.2186	33.1045	C -3.8039464,34.006557 34.218649	1.24248	0.127673	545
1.34652	-4.23165	33.1549	33.4239	27.7781	C -4.231652,33.154928 33.423886	1.24267	0.127634	546
1.28317	-3.73942	29.2983	29.536	21.6889	C -3.7394178,29.298281 29.535953	1.24274	0.127528	547
1.15884	0.139462	21.5405	21.541	30.7306	C 0.13946244,21.54052 21.540972	1.24259	0.127462	548
0.977377	-4.06757	31.8694	32.1279	25.6628	C -4.067574,31.869379 32.127908	1.2421	0.127848	549
1.1578	-3.11587	34.6563	34.7961	40.0408	C -3.1158677,34.656284 34.796072	1.24195	0.127782	550
1.19936	-3.73942	29.2983	29.536	21.6889	C -3.7394178,29.298281 29.535953	1.24187	0.127679	551
1.30954	-12.779	47.3774	49.0706	12.7683	C -12.778998,47.377441 49.07061	1.242	0.127595	552
1.28657	-3.11587	34.6563	34.7961	40.0408	C -3.1158677,34.656284 34.796072	1.24208	0.127494	553
1.16511	-3.73942	29.2983	29.536	21.6889	C -3.7394178,29.298281 29.535953	1.24194	0.12742	554
1.12468	0.15782	24.376	24.3765	39.3615	C 0.15782043,24.375983 24.376494	1.24173	0.127403	555
1.27825	0.145582	22.4857	22.4861	33.4902	C 0.14558177,22.485674 22.486146	1.24179	0.127297	556
1.22112	-3.73942	29.2983	29.536	21.6889	C -3.7394178,29.298281 29.535953	1.24176	0.127186	557
1.07368	-3.73942	29.2983	29.536	21.6889	C -3.7394178,29.298281 29.535953	1.24145	0.12727	558
1.39359	-12.779	47.3774	49.0706	12.7683	C -12.778998,47.377441 49.07061	1.24173	0.127319	559
1.2801	-3.73942	29.2983	29.536	21.6889	C -3.7394178,29.298281 29.535953	1.2418	0.127215	560
1.1729	-3.80395	34.0066	34.2186	33.1045	C -3.8039464,34.006557 34.218649	1.24167	0.127135	561
1.06239	-3.73942	29.2983	29.536	21.6889	C -3.7394178,29.298281 29.535953	1.24135	0.127247	562
1.3052	-3.73942	29.2983	29.536	21.6889	C -3.7394178,29.298281 29.535953	1.24147	0.127162	563
1.2473	-3.80395	34.0066	34.2186	33.1045	C -3.8039464,34.006557 34.218649	1.24148	0.127049	564
1.27532	-3.73942	29.2983	29.536	21.6889	C -3.7394178,29.298281 29.535953	1.24154	0.126944	565
1.1645	-3.73942	29.2983	29.536	21.6889	C -3.7394178,29.298281 29.535953	1.2414	0.126873	566
1.09489	0.139462	21.5405	21.541	30.7306	C 0.13946244,21.54052 21.540972	1.24114	0.12691	567
1.24407	-3.73942	29.2983	29.536	21.6889	C -3.7394178,29.298281 29.535953	1.24115	0.126799	568
1.15943	-3.11587	34.6563	34.7961	40.0408	C -3.1158677,34.656284 34.796072	1.241	0.126733	569
1.23823	-4.06757	31.8694	32.1279	25.6628	C -4.067574,31.869379 32.127908	1.241	0.126622	570
1.02958	-3.80395	34.0066	34.2186	33.1045	C -3.8039464,34.006557 34.218649	1.24063	0.12682	571
1.07189	-3.11587	34.6563	34.7961	40.0408	C -3.1158677,34.656284 34.796072	1.24033	0.126905	572
0.977759	-3.73942	29.2983	29.536	21.6889	C -3.7394178,29.298281 29.535953	1.23988	0.127268	573
1.23315	-3.11587	34.6563	34.7961	40.0408	C -3.1158677,34.656284 34.796072	1.23986	0.127157	574
1.17322	-3.73942	29.2983	29.536	21.6889	C -3.7394178,29.298281 29.535953	1.23975	0.127076	575
1.13038	-3.73942	29.2983	29.536	21.6889	C -3.7394178,29.298281 29.535953	1.23956	0.127048	576
1.28803	-4.23165	33.1549	33.4239	27.7781	C -4.231652,33.154928 33.423886	1.23964	0.126953	577
1.04538	-3.73942	29.2983	29.536	21.6889	C -3.7394178,29.298281 29.535953	1.23931	0.1271	578
1.41902	-3.80395	34.0066	34.2186	33.1045	C -3.8039464,34.006557 34.218649	1.23962	0.12721	579
1.12529	-3.73942	29.2983	29.536	21.6889	C -3.7394178,29.298281 29.535953	1.23942	0.127188	580
1.31549	-3.11587	34.6563	34.7961	40.0408	C -3.1158677,34.656284 34.796072	1.23955	0.127118	581
1.06257	-3.73942	29.2983	29.536	21.6889	C -3.7394178,29.298281 29.535953	1.23925	0.12722	582
1.14795	-3.73942	29.2983	29.536	21.6889	C -3.7394178,29.298281 29.535953	1.23909	0.127167	583
1.57319	-3.73942	29.2983	29.536	21.6889	C -3.7394178,29.298281 29.535953	1.23966	0.127808	584
1.12571	-3.73942	29.2983	29.536	21.6889	C -3.7394178,29.298281 29.535953	1.23947	0.127785	585
1.36239	-12.779	47.3774	49.0706	12.7683	C -12.778998,47.377441 49.07061	1.23968	0.127777	586
1.06815	-3.80395	34.0066	34.2186	33.1045	C -3.8039464,34.006557 34.218649	1.23938	0.127864	587
1.11759	-3.11587	34.6563	34.7961	40.0408	C -3.1158677,34.656284 34.796072	1.23918	0.127854	588
1.29025	-3.73942	29.2983	29.536	21.6889	C -3.7394178,29.298281 29.535953	1.23926	0.127762	589
1.44397	-3.11587	34.6563	34.7961	40.0408	C -3.1158677,34.656284 34.796072	1.23961	0.127932	590
1.51152	-3.73942	29.2983	29.536	21.6889	C -3.7394178,29.298281 29.535953	1.24007	0.128312	591
1.21169	-3.73942	29.2983	29.536	21.6889	C -3.7394178,29.298281 29.535953	1.24002	0.128208	592
1.19192	-3.73942	29.2983	29.536	21.6889	C -3.7394178,29.298281 29.535953	1.23994	0.128115	593
1.21222	-3.9035	30.5838	30.8319	23.6346	C -3.9034959,30.58383 30.83193	1.2399	0.128012	594
1.12499	-3.80395	34.0066	34.2186	33.1045	C -3.8039464,34.006557 34.218649	1.2397	0.127991	595
1.15298	0.139462	21.5405	21.541	30.7306	C 0.13946244,21.54052 21.540972	1.23956	0.127933	596
1.25966	-3.80395	34.0066	34.2186	33.1045	C -3.8039464,34.006557 34.218649	1.23959	0.127828	597
1.34527	-3.73942	29.2983	29.536	21.6889	C -3.7394178,29.298281 29.535953	1.23977	0.127794	598
1.18446	-3.73942	29.2983	29.536	21.6889	C -3.7394178,29.298281 29.535953	1.23968	0.127707	599
1.26915	-3.73942	29.2983	29.536	21.6889	C -3.7394178,29.298281 29.535953	1.23972	0.127606	600
1.50328	1.20682	25.3898	25.4185	53.7139	C 1.2068184,25.389821 25.418486	1.24016	0.127952	601
1.31522	-3.73942	29.2983	29.536	21.6889	C -3.7394178,29.298281 29.535953	1.24029	0.127882	602
1.31482	-3.73942	29.2983	29.536	21.6889	C -3.7394178,29.298281 29.535953	1.24041	0.127812	603
1.2051	-3.80395	34.0066	34.2186	33.1045	C -3.8039464,34.006557 34.218649	1.24035	0.127714	604
1.21048	-3.73942	29.2983	29.536	21.6889	C -3.7394178,29.298281 29.535953	1.2403	0.127614	605
1.19052	-3.73942	29.2983	29.536	21.6889	C -3.7394178,29.298281 29.535953	1.24022	0.127525	606
1.19287	-3.80395	34.0066	34.2186	33.1045	C -3.8039464,34.006557 34.218649	1.24014	0.127434	607
1.28357	-3.80395	34.0066	34.2186	33.1045	C -3.8039464,34.006557 34.218649	1.24021	0.127341	608
1.19521	-3.9035	30.5838	30.8319	23.6346	C -3.9034959,30.58383 30.83193	1.24014	0.12725	609
1.09604	-3.73942	29.2983	29.536	21.6889	C -3.7394178,29.298281 29.535953	1.2399	0.127279	610
1.16704	-3.73942	29.2983	29.536	21.6889	C -3.7394178,29.298281 29.535953	1.23979	0.127209	611
0.86432	-3.73942	29.2983	29.536	21.6889	C -3.7394178,29.298281 29.535953	1.23917	0.128007	612
1.33066	-3.73942	29.2983	29.536	21.6889	C -3.7394178,29.298281 29.535953	1.23932	0.127956	613
1.19565	-3.80395	34.0066	34.2186	33.1045	C -3.8039464,34.006557 34.218649	1.23925	0.127864	614
1.00879	-3.73942	29.2983	29.536	21.6889	C -3.7394178,29.298281 29.535953	1.23887	0.128097	615
1.19339	-3.11587	34.6563	34.7961	40.0408	C -3.1158677,34.656284 34.796072	1.2388	0.128006	616
1.16641	-3.80395	34.0066	34.2186	33.1045	C -3.8039464,34.006557 34.218649	1.23868	0.127935	617
1.45707	-3.80395	34.0066	34.2186	33.1045	C -3.8039464,34.006557 34.218649	1.23904	0.128133	618
1.13448	-3.73942	29.2983	29.536	21.6889	C -3.7394178,29.298281 29.535953	1.23887	0.128098	619
1.09125	-3.73942	29.2983	29.536	21.6889	C -3.7394178,29.298281 29.535953	1.23863	0.128132	620
1.55074	-3.11587	34.6563	34.7961	40.0408	C -3.1158677,34.656284 34.796072	1.23913	0.12864	621
1.31289	-3.73942	29.2983	29.536	21.6889	C -3.7394178,29.298281 29.535953	1.23925	0.12857	622
1.11227	-3.73942	29.2983	29.536	21.6889	C -3.7394178,29.298281 29.535953	1.23905	0.128568	623
1.30518	-3.73942	29.2983	29.536	21.6889	C -3.7394178,29.298281 29.535953	1.23915	0.128492	624
1.19514	-3.80395	34.0066	34.2186	33.1045	C -3.8039464,34.006557 34.218649	1.23908	0.128401	625
1.40062	-3.73942	29.2983	29.536	21.6889	C -3.7394178,29.298281 29.535953	1.23934	0.12846	626
1.36784	-3.73942	29.2983	29.536	21.6889	C -3.7394178,29.298281 29.535953	1.23955	0.12846	627
0.972854	-3.80395	34.0066	34.2186	33.1045	C -3.8039464,34.006557 34.218649	1.23912	0.128798	628
1.12894	-3.73942	29.2983	29.536	21.6889	C -3.7394178,29.298281 29.535953	1.23895	0.128771	629
1.14311	-3.73942	29.2983	29.536	21.6889	C -3.7394178,29.298281 29.535953	1.23879	0.128725	630
1.37937	-3.73942	29.2983	29.536	21.6889	C -3.7394178,29.298281 29.535953	1.23902	0.128744	631
1.25779	-3.73942	29.2983	29.536	21.6889	C -3.7394178,29.298281 29.535953	1.23905	0.128644	632
1.3413	-3.73942	29.2983	29.536	21.6889	C -3.7394178,29.298281 29.535953	1.23921	0.128607	633
1.17852	-3.73942	29.2983	29.536	21.6889	C -3.7394178,29.298281 29.535953	1.23911	0.128528	634
1.54407	-3.73942	29.2983	29.536	21.6889	C -3.7394178,29.298281 29.535953	1.23959	0.128995	635
1.22072	-4.23165	33.1549	33.4239	27.7781	C -4.231652,33.154928 33.423886	1.23956	0.128896	636
1.40401	-3.11587	34.6563	34.7961	40.0408	C -3.1158677,34.656284 34.796072	1.23982	0.128959	637
1.52073	-3.73942	29.2983	29.536	21.6889	C -3.7394178,29.298281 29.535953	1.24026	0.129337	638
1.32229	-3.11587	34.6563	34.7961	40.0408	C -3.1158677,34.656284 34.796072	1.24039	0.129276	639
1.21836	-3.11587	34.6563	34.7961	40.0408	C -3.1158677,34.656284 34.796072	1.24036	0.129178	640
1.04251	-3.80395	34.0066	34.2186	33.1045	C -3.8039464,34.006557 34.218649	1.24005	0.129313	641
1.22382	-3.80395	34.0066	34.2186	33.1045	C -3.8039464,34.006557 34.218649	1.24002	0.129214	642
1.31603	-4.23165	33.1549	33.4239	27.7781	C -4.231652,33.154928 33.423886	1.24014	0.129148	643
1.37178	-3.73942	29.2983	29.536	21.6889	C -3.7394178,29.298281 29.535953	1.24034	0.129152	644
1.17268	-3.73942	29.2983	29.536	21.6889	C -3.7394178,29.298281 29.535953	1.24024	0.129079	645
1.16507	-3.73942	29.2983	29.536	21.6889	C -3.7394178,29.298281 29.535953	1.24012	0.129013	646
1.37654	-4.06757	31.8694	32.1279	25.6628	C -4.067574,31.869379 32.127908	1.24033	0.129025	647
1.22421	-3.80395	34.0066	34.2186	33.1045	C -3.8039464,34.006557 34.218649	1.24031	0.128926	648
1.37179	-3.73942	29.2983	29.536	21.6889	C -3.7394178,29.298281 29.535953	1.24051	0.12893	649
1.11213	-3.9035	30.5838	30.8319	23.6346	C -3.9034959,30.58383 30.83193	1.24031	0.128929	650
1.20471	-3.73942	29.2983	29.536	21.6889	C -3.7394178,29.298281 29.535953	1.24026	0.128838	651
1.29724	-3.73942	29.2983	29.536	21.6889	C -3.7394178,29.298281 29.535953	1.24035	0.128758	652
1.00841	-3.73942	29.2983	29.536	21.6889	C -3.7394178,29.298281 29.535953	1.23999	0.128979	653
1.57155	-4.23165	33.1549	33.4239	27.7781	C -4.231652,33.154928 33.423886	1.2405	0.129531	654
1.28026	-3.73942	29.2983	29.536	21.6889	C -3.7394178,29.298281 29.535953	1.24056	0.129441	655
1.25479	-3.73942	29.2983	29.536	21.6889	C -3.7394178,29.298281 29.535953	1.24058	0.129343	656
1.17982	-3.11587	34.6563	34.7961	40.0408	C -3.1158677,34.656284 34.796072	1.24049	0.129266	657
1.17431	-3.80395	34.0066	34.2186	33.1045	C -3.8039464,34.006557 34.218649	1.24039	0.129194	658
1.04163	-3.73942	29.2983	29.536	21.6889	C -3.7394178,29.298281 29.535953	1.24009	0.129327	659
1.17227	-3.73942	29.2983	29.536	21.6889	C -3.7394178,29.298281 29.535953	1.23998	0.129256	660
1.24262	-3.80395	34.0066	34.2186	33.1045	C -3.8039464,34.006557 34.218649	1.23999	0.129158	661
1.44126	-3.11587	34.6563	34.7961	40.0408	C -3.1158677,34.656284 34.796072	1.24029	0.129297	662
1.23887	-3.80395	34.0066	34.2186	33.1045	C -3.8039464,34.006557 34.218649	1.24029	0.1292	663
1.16896	-3.73942	29.2983	29.536	21.6889	C -3.7394178,29.298281 29.535953	1.24018	0.129132	664
1.35683	-3.73942	29.2983	29.536	21.6889	C -3.7394178,29.298281 29.535953	1.24036	0.129114	665
1.25904	-3.9035	30.5838	30.8319	23.6346	C -3.9034959,30.58383 30.83193	1.24039	0.129019	666
1.23353	-3.73942	29.2983	29.536	21.6889	C -3.7394178,29.298281 29.535953	1.24037	0.128922	667
1.59679	-3.80395	34.0066	34.2186	33.1045	C -3.8039464,34.006557 34.218649	1.24091	0.129562	668
1.18611	-3.73942	29.2983	29.536	21.6889	C -3.7394178,29.298281 29.535953	1.24083	0.129482	669
1.22746	0.58888	24.9659	24.9728	45.7004	C 0.58887958,24.965902 24.972846	1.24081	0.129386	670
1.15739	-4.23165	33.1549	33.4239	27.7781	C -4.231652,33.154928 33.423886	1.24068	0.12933	671
1.10862	-3.73942	29.2983	29.536	21.6889	C -3.7394178,29.298281 29.535953	1.24049	0.129334	672
1.29633	-3.73942	29.2983	29.536	21.6889	C -3.7394178,29.298281 29.535953	1.24057	0.129255	673
1.21383	-3.73942	29.2983	29.536	21.6889	C -3.7394178,29.298281 29.535953	1.24053	0.129163	674
1.24016	-3.9035	30.5838	30.8319	23.6346	C -3.9034959,30.58383 30.83193	1.24053	0.129067	675
1.37933	-3.11587	34.6563	34.7961	40.0408	C -3.1158677,34.656284 34.796072	1.24073	0.129082	676
1.30204	-3.73942	29.2983	29.536	21.6889	C -3.7394178,29.298281 29.535953	1.24082	0.129008	677
1.21281	-3.73942	29.2983	29.536	21.6889	C -3.7394178,29.298281 29.535953	1.24078	0.128917	678
1.12376	-3.73942	29.2983	29.536	21.6889	C -3.7394178,29.298281 29.535953	1.24061	0.128901	679
1.45819	-14.0354	55.0634	56.824	20.6814	C -14.035406,55.063412 56.824044	1.24093	0.129076	680
1.28016	-3.73942	29.2983	29.536	21.6889	C -3.7394178,29.298281 29.535953	1.24099	0.128989	681
1.36057	-12.779	47.3774	49.0706	12.7683	C -12.778998,47.377441 49.07061	1.24116	0.128976	682
1.41275	-3.73942	29.2983	29.536	21.6889	C -3.7394178,29.298281 29.535953	1.24141	0.129048	683
1.24532	-3.73942	29.2983	29.536	21.6889	C -3.7394178,29.298281 29.535953	1.24142	0.128954	684
1.26059	-13.1758	56.2215	57.7448	26.5223	C -13.175762,56.221495 57.744759	1.24145	0.128862	685
1.21448	-3.80395	34.0066	34.2186	33.1045	C -3.8039464,34.006557 34.218649	1.24141	0.128772	686
1.11175	-3.73942	29.2983	29.536	21.6889	C -3.7394178,29.298281 29.535953	1.24122	0.128773	687
1.36637	-12.779	47.3774	49.0706	12.7683	C -12.778998,47.377441 49.07061	1.2414	0.128768	688
1.00644	0.151701	23.4308	23.4313	36.367	C 0.1517011,23.430829 23.43132	1.24106	0.128985	689
1.28233	-3.73942	29.2983	29.536	21.6889	C -3.7394178,29.298281 29.535953	1.24112	0.128901	690
1.19107	-3.11587	34.6563	34.7961	40.0408	C -3.1158677,34.656284 34.796072	1.24105	0.128822	691
1.14899	-3.73942	29.2983	29.536	21.6889	C -3.7394178,29.298281 29.535953	1.24092	0.128776	692
1.17195	-4.23165	33.1549	33.4239	27.7781	C -4.231652,33.154928 33.423886	1.24082	0.12871	693
1.45135	-3.73942	29.2983	29.536	21.6889	C -3.7394178,29.298281 29.535953	1.24112	0.128865	694
1.18501	-3.80395	34.0066	34.2186	33.1045	C -3.8039464,34.006557 34.218649	1.24104	0.128789	695
1.37417	-3.80395	34.0066	34.2186	33.1045	C -3.8039464,34.006557 34.218649	1.24123	0.128796	696
1.41061	-3.11587	34.6563	34.7961	40.0408	C -3.1158677,34.656284 34.796072	1.24147	0.128863	697
1.46963	-3.73942	29.2983	29.536	21.6889	C -3.7394178,29.298281 29.535953	1.2418	0.12906	698
1.34986	-3.11587	34.6563	34.7961	40.0408	C -3.1158677,34.656284 34.796072	1.24195	0.129032	699
1.01758	0.15782	24.376	24.3765	39.3615	C 0.15782043,24.375983 24.376494	1.24163	0.129218	700
1.18603	-3.80395	34.0066	34.2186	33.1045	C -3.8039464,34.006557 34.218649	1.24155	0.129143	701
1.20444	-3.73942	29.2983	29.536	21.6889	C -3.7394178,29.298281 29.535953	1.2415	0.129058	702
1.19865	-3.9035	30.5838	30.8319	23.6346	C -3.9034959,30.58383 30.83193	1.24144	0.128976	703
1.06002	-3.73942	29.2983	29.536	21.6889	C -3.7394178,29.298281 29.535953	1.24118	0.129066	704
1.11227	-4.23165	33.1549	33.4239	27.7781	C -4.231652,33.154928 33.423886	1.241	0.129066	705
1.26349	-3.73942	29.2983	29.536	21.6889	C -3.7394178,29.298281 29.535953	1.24103	0.128977	706
1.21291	-3.73942	29.2983	29.536	21.6889	C -3.7394178,29.298281 29.535953	1.24099	0.12889	707
1.44685	-3.73942	29.2983	29.536	21.6889	C -3.7394178,29.298281 29.535953	1.24128	0.129031	708
1.54097	-12.779	47.3774	49.0706	12.7683	C -12.778998,47.377441 49.07061	1.24171	0.12943	709
1.33844	-3.73942	29.2983	29.536	21.6889	C -3.7394178,29.298281 29.535953	1.24184	0.12939	710
1.427	-3.80395	34.0066	34.2186	33.1045	C -3.8039464,34.006557 34.218649	1.2421	0.129485	711
1.20319	-3.73942	29.2983	29.536	21.6889	C -3.7394178,29.298281 29.535953	1.24205	0.129402	712
1.11838	-3.73942	29.2983	29.536	21.6889	C -3.7394178,29.298281 29.535953	1.24187	0.129394	713
1.26077	-4.06757	31.8694	32.1279	25.6628	C -4.067574,31.869379 32.127908	1.2419	0.129305	714
1.39579	-3.73942	29.2983	29.536	21.6889	C -3.7394178,29.298281 29.535953	1.24212	0.129343	715
1.03015	-3.73942	29.2983	29.536	21.6889	C -3.7394178,29.298281 29.535953	1.24182	0.129495	716
1.15679	0.145582	22.4857	22.4861	33.4902	C 0.14558177,22.485674 22.486146	1.2417	0.129443	717
1.5023	-3.11587	34.6563	34.7961	40.0408	C -3.1158677,34.656284 34.796072	1.24206	0.129718	718
1.26252	-3.73942	29.2983	29.536	21.6889	C -3.7394178,29.298281 29.535953	1.24209	0.12963	719
1.22759	-3.73942	29.2983	29.536	21.6889	C -3.7394178,29.298281 29.535953	1.24207	0.129541	720
0.986512	-3.80395	34.0066	34.2186	33.1045	C -3.8039464,34.006557 34.218649	1.24172	0.1298	721
1.12668	-3.11587	34.6563	34.7961	40.0408	C -3.1158677,34.656284 34.796072	1.24156	0.129781	722
1.28643	-4.23165	33.1549	33.4239	27.7781	C -4.231652,33.154928 33.423886	1.24162	0.129702	723
1.09838	-3.73942	29.2983	29.536	21.6889	C -3.7394178,29.298281 29.535953	1.24142	0.129721	724
1.1018	-4.23165	33.1549	33.4239	27.7781	C -4.231652,33.154928 33.423886	1.24123	0.129735	725
1.24618	-3.73942	29.2983	29.536	21.6889	C -3.7394178,29.298281 29.535953	1.24124	0.129646	726
1.13626	-3.9035	30.5838	30.8319	23.6346	C -3.9034959,30.58383 30.83193	1.24109	0.129615	727
1.21772	-3.80395	34.0066	34.2186	33.1045	C -3.8039464,34.006557 34.218649	1.24106	0.129529	728
1.23073	-3.73942	29.2983	29.536	21.6889	C -3.7394178,29.298281 29.535953	1.24105	0.12944	729
1.08708	-3.73942	29.2983	29.536	21.6889	C -3.7394178,29.298281 29.535953	1.24084	0.129477	730
1.48275	-3.73942	29.2983	29.536	21.6889	C -3.7394178,29.298281 29.535953	1.24117	0.129697	731
0.88015	-3.73942	29.2983	29.536	21.6889	C -3.7394178,29.298281 29.535953	1.24067	0.130294	732
1.46956	-3.73942	29.2983	29.536	21.6889	C -3.7394178,29.298281 29.535953	1.24099	0.130479	733
1.3359	0.15782	24.376	24.3765	39.3615	C 0.15782043,24.375983 24.376494	1.24112	0.130437	734
1.09566	-3.73942	29.2983	29.536	21.6889	C -3.7394178,29.298281 29.535953	1.24092	0.130458	735
1.18139	-3.73942	29.2983	29.536	21.6889	C -3.7394178,29.298281 29.535953	1.24084	0.130388	736
1.10446	-4.06757	31.8694	32.1279	25.6628	C -4.067574,31.869379 32.127908	1.24065	0.130396	737
1.24144	-3.80395	34.0066	34.2186	33.1045	C -3.8039464,34.006557 34.218649	1.24065	0.130308	738
1.2577	-3.80395	34.0066	34.2186	33.1045	C -3.8039464,34.006557 34.218649	1.24068	0.130221	739
1.10402	-3.80395	34.0066	34.2186	33.1045	C -3.8039464,34.006557 34.218649	1.24049	0.13023	740
1.32008	-3.73942	29.2983	29.536	21.6889	C -3.7394178,29.298281 29.535953	1.2406	0.130174	741
1.12649	-3.73942	29.2983	29.536	21.6889	C -3.7394178,29.298281 29.535953	1.24044	0.130154	742
1.21396	-3.73942	29.2983	29.536	21.6889	C -3.7394178,29.298281 29.535953	1.24041	0.13007	743
1.28251	-3.9035	30.5838	30.8319	23.6346	C -3.9034959,30.58383 30.83193	1.24047	0.129991	744
1.08298	-4.06757	31.8694	32.1279	25.6628	C -4.067574,31.869379 32.127908	1.24025	0.130032	745
1.40913	-2.44985	35.3107	35.3956	47.1048	C -2.4498474,35.310671 35.395554	1.24048	0.130092	746
1.05156	-3.73942	29.2983	29.536	21.6889	C -3.7394178,29.298281 29.535953	1.24023	0.130188	747
1.5628	-3.11587	34.6563	34.7961	40.0408	C -3.1158677,34.656284 34.796072	1.24066	0.130635	748
1.32255	-3.73942	29.2983	29.536	21.6889	C -3.7394178,29.298281 29.535953	1.24077	0.130581	749
1.14208	-4.06757	31.8694	32.1279	25.6628	C -4.067574,31.869379 32.127908	1.24064	0.130544	750
1.32653	-3.73942	29.2983	29.536	21.6889	C -3.7394178,29.298281 29.535953	1.24075	0.130495	751
1.24824	-3.73942	29.2983	29.536	21.6889	C -3.7394178,29.298281 29.535953	1.24076	0.130408	752
1.30286	-3.73942	29.2983	29.536	21.6889	C -3.7394178,29.298281 29.535953	1.24084	0.130341	753
1.23694	-3.80395	34.0066	34.2186	33.1045	C -3.8039464,34.006557 34.218649	1.24084	0.130254	754
1.39163	-3.73942	29.2983	29.536	21.6889	C -3.7394178,29.298281 29.535953	1.24104	0.130284	755
1.25469	-3.9035	30.5838	30.8319	23.6346	C -3.9034959,30.58383 30.83193	1.24106	0.130198	756
1.2609	-3.80395	34.0066	34.2186	33.1045	C -3.8039464,34.006557 34.218649	1.24108	0.130114	757
1.30524	-3.73942	29.2983	29.536	21.6889	C -3.7394178,29.298281 29.535953	1.24117	0.130049	758
1.13557	-3.80395	34.0066	34.2186	33.1045	C -3.8039464,34.006557 34.218649	1.24103	0.13002	759
1.19773	-3.73942	29.2983	29.536	21.6889	C -3.7394178,29.298281 29.535953	1.24097	0.129944	760
1.09655	-3.11587	34.6563	34.7961	40.0408	C -3.1158677,34.656284 34.796072	1.24078	0.129964	761
1.33355	-3.73942	29.2983	29.536	21.6889	C -3.7394178,29.298281 29.535953	1.2409	0.129922	762
1.21732	-4.06757	31.8694	32.1279	25.6628	C -4.067574,31.869379 32.127908	1.24087	0.129839	763
1.32448	-12.779	47.3774	49.0706	12.7683	C -12.778998,47.377441 49.07061	1.24098	0.129789	764
1.27455	0.139462	21.5405	21.541	30.7306	C 0.13946244,21.54052 21.540972	1.24102	0.12971	765
1.32711	-3.73942	29.2983	29.536	21.6889	C -3.7394178,29.298281 29.535953	1.24114	0.129662	766
1.16056	-3.80395	34.0066	34.2186	33.1045	C -3.8039464,34.006557 34.218649	1.24103	0.12961	767
1.20113	-3.73942	29.2983	29.536	21.6889	C -3.7394178,29.298281 29.535953	1.24098	0.129534	768
1.28233	-3.80395	34.0066	34.2186	33.1045	C -3.8039464,34.006557 34.218649	1.24103	0.129458	769
1.44006	-12.779	47.3774	49.0706	12.7683	C -12.778998,47.377441 49.07061	1.24129	0.129573	770
1.07087	-3.73942	29.2983	29.536	21.6889	C -3.7394178,29.298281 29.535953	1.24107	0.129634	771
1.34201	-3.80395	34.0066	34.2186	33.1045	C -3.8039464,34.006557 34.218649	1.2412	0.129601	772
1.34119	-3.11587	34.6563	34.7961	40.0408	C -3.1158677,34.656284 34.796072	1.24133	0.129567	773
1.26889	-3.80395	34.0066	34.2186	33.1045	C -3.8039464,34.006557 34.218649	1.24137	0.129487	774
1.24457	-3.80395	34.0066	34.2186	33.1045	C -3.8039464,34.006557 34.218649	1.24137	0.129403	775
1.25892	-4.23165	33.1549	33.4239	27.7781	C -4.231652,33.154928 33.423886	1.24139	0.129321	776
1.05759	-3.73942	29.2983	29.536	21.6889	C -3.7394178,29.298281 29.535953	1.24116	0.129406	777
1.48067	-12.779	47.3774	49.0706	12.7683	C -12.778998,47.377441 49.07061	1.24147	0.129607	778
1.4543	-3.73942	29.2983	29.536	21.6889	C -3.7394178,29.298281 29.535953	1.24174	0.129748	779
1.36015	-4.23165	33.1549	33.4239	27.7781	C -4.231652,33.154928 33.423886	1.24189	0.129734	780
1.18678	-3.80395	34.0066	34.2186	33.1045	C -3.8039464,34.006557 34.218649	1.24182	0.129666	781
1.46031	-3.11587	34.6563	34.7961	40.0408	C -3.1158677,34.656284 34.796072	1.2421	0.129818	782
1.15413	0.139462	21.5405	21.541	30.7306	C 0.13946244,21.54052 21.540972	1.24199	0.129773	783
1.29012	-3.80395	34.0066	34.2186	33.1045	C -3.8039464,34.006557 34.218649	1.24205	0.129702	784
1.27619	-3.73942	29.2983	29.536	21.6889	C -3.7394178,29.298281 29.535953	1.24209	0.129625	785
1.18759	-3.73942	29.2983	29.536	21.6889	C -3.7394178,29.298281 29.535953	1.24202	0.129557	786
1.27041	-3.80395	34.0066	34.2186	33.1045	C -3.8039464,34.006557 34.218649	1.24206	0.129478	787
1.33216	-3.73942	29.2983	29.536	21.6889	C -3.7394178,29.298281 29.535953	1.24217	0.129436	788
1.31018	-4.23165	33.1549	33.4239	27.7781	C -4.231652,33.154928 33.423886	1.24226	0.129376	789
1.35146	-3.80395	34.0066	34.2186	33.1045	C -3.8039464,34.006557 34.218649	1.2424	0.129353	790
1.15495	-4.23165	33.1549	33.4239	27.7781	C -4.231652,33.154928 33.423886	1.24229	0.129308	791
1.11898	-3.9035	30.5838	30.8319	23.6346	C -3.9034959,30.58383 30.83193	1.24213	0.129301	792
1.26231	-3.80395	34.0066	34.2186	33.1045	C -3.8039464,34.006557 34.218649	1.24216	0.129221	793
1.30986	-3.73942	29.2983	29.536	21.6889	C -3.7394178,29.298281 29.535953	1.24224	0.129162	794
1.16441	-3.73942	29.2983	29.536	21.6889	C -3.7394178,29.298281 29.535953	1.24214	0.12911	795
1.14456	-3.73942	29.2983	29.536	21.6889	C -3.7394178,29.298281 29.535953	1.24202	0.129075	796
1.35766	-3.80395	34.0066	34.2186	33.1045	C -3.8039464,34.006557 34.218649	1.24217	0.129059	797
1.34087	-3.73942	29.2983	29.536	21.6889	C -3.7394178,29.298281 29.535953	1.24229	0.129025	798
1.195	-4.06757	31.8694	32.1279	25.6628	C -4.067574,31.869379 32.127908	1.24223	0.128955	799
1.34919	-12.779	47.3774	49.0706	12.7683	C -12.778998,47.377441 49.07061	1.24236	0.12893	800
1.03065	-3.73942	29.2983	29.536	21.6889	C -3.7394178,29.298281 29.535953	1.2421	0.129066	801
1.33246	-4.23165	33.1549	33.4239	27.7781	C -4.231652,33.154928 33.423886	1.24221	0.129025	802
1.15362	-3.73942	29.2983	29.536	21.6889	C -3.7394178,29.298281 29.535953	1.2421	0.128983	803
1.39495	-3.73942	29.2983	29.536	21.6889	C -3.7394178,29.298281 29.535953	1.24229	0.129015	804
1.28068	-3.11587	34.6563	34.7961	40.0408	C -3.1158677,34.656284 34.796072	1.24234	0.128942	805
1.15209	-3.73942	29.2983	29.536	21.6889	C -3.7394178,29.298281 29.535953	1.24223	0.128901	806
1.24817	-4.23165	33.1549	33.4239	27.7781	C -4.231652,33.154928 33.423886	1.24224	0.128821	807
1.24352	-3.80395	34.0066	34.2186	33.1045	C -3.8039464,34.006557 34.218649	1.24224	0.128741	808
1.15778	-3.80395	34.0066	34.2186	33.1045	C -3.8039464,34.006557 34.218649	1.24213	0.128696	809
1.24723	-3.73942	29.2983	29.536	21.6889	C -3.7394178,29.298281 29.535953	1.24214	0.128616	810
1.06522	-3.80395	34.0066	34.2186	33.1045	C -3.8039464,34.006557 34.218649	1.24192	0.128687	811
1.33905	-3.73942	29.2983	29.536	21.6889	C -3.7394178,29.298281 29.535953	1.24204	0.128653	812
1.32167	-3.73942	29.2983	29.536	21.6889	C -3.7394178,29.298281 29.535953	1.24214	0.128604	813
1.03639	-3.9035	30.5838	30.8319	23.6346	C -3.9034959,30.58383 30.83193	1.24189	0.128727	814
1.09335	0.145582	22.4857	22.4861	33.4902	C 0.14558177,22.485674 22.486146	1.2417	0.128753	815
1.03695	-3.73942	29.2983	29.536	21.6889	C -3.7394178,29.298281 29.535953	1.24145	0.128874	816
1.2975	-3.73942	29.2983	29.536	21.6889	C -3.7394178,29.298281 29.535953	1.24152	0.12881	817
1.19586	-3.11587	34.6563	34.7961	40.0408	C -3.1158677,34.656284 34.796072	1.24147	0.128741	818
1.29697	-3.73942	29.2983	29.536	21.6889	C -3.7394178,29.298281 29.535953	1.24153	0.128676	819
1.11604	-4.23165	33.1549	33.4239	27.7781	C -4.231652,33.154928 33.423886	1.24138	0.128673	820
1.37001	-3.73942	29.2983	29.536	21.6889	C -3.7394178,29.298281 29.535953	1.24154	0.128672	821
1.12566	0.139462	21.5405	21.541	30.7306	C 0.13946244,21.54052 21.540972	1.2414	0.128657	822
1.34031	-12.779	47.3774	49.0706	12.7683	C -12.778998,47.377441 49.07061	1.24152	0.128625	823
1.29835	-3.73942	29.2983	29.536	21.6889	C -3.7394178,29.298281 29.535953	1.24159	0.128563	824
1.29821	-3.9035	30.5838	30.8319	23.6346	C -3.9034959,30.58383 30.83193	1.24165	0.1285	825
1.37509	-3.73942	29.2983	29.536	21.6889	C -3.7394178,29.298281 29.535953	1.24182	0.128506	826
1.44006	-3.11587	34.6563	34.7961	40.0408	C -3.1158677,34.656284 34.796072	1.24205	0.128613	827
1.14377	-4.23165	33.1549	33.4239	27.7781	C -4.231652,33.154928 33.423886	1.24194	0.12858	828
1.21319	-3.73942	29.2983	29.536	21.6889	C -3.7394178,29.298281 29.535953	1.2419	0.128506	829
1.12076	-4.06757	31.8694	32.1279	25.6628	C -4.067574,31.869379 32.127908	1.24176	0.128498	830
1.22349	-3.73942	29.2983	29.536	21.6889	C -3.7394178,29.298281 29.535953	1.24173	0.128422	831
1.09977	0.58888	24.9659	24.9728	45.7004	C 0.58887958,24.965902 24.972846	1.24156	0.128439	832
1.15919	-4.06757	31.8694	32.1279	25.6628	C -4.067574,31.869379 32.127908	1.24146	0.128393	833
1.36292	-3.80395	34.0066	34.2186	33.1045	C -3.8039464,34.006557 34.218649	1.24161	0.128385	834
1.04813	-3.9035	30.5838	30.8319	23.6346	C -3.9034959,30.58383 30.83193	1.24138	0.128483	835
1.25886	-3.73942	29.2983	29.536	21.6889	C -3.7394178,29.298281 29.535953	1.2414	0.128407	836
1.21236	-3.11587	34.6563	34.7961	40.0408	C -3.1158677,34.656284 34.796072	1.24136	0.128334	837
1.15972	-3.73942	29.2983	29.536	21.6889	C -3.7394178,29.298281 29.535953	1.24127	0.128289	838
1.40617	-3.73942	29.2983	29.536	21.6889	C -3.7394178,29.298281 29.535953	1.24146	0.128338	839
1.23172	-3.73942	29.2983	29.536	21.6889	C -3.7394178,29.298281 29.535953	1.24145	0.128262	840
1.40095	-3.9035	30.5838	30.8319	23.6346	C -3.9034959,30.58383 30.83193	1.24164	0.128304	841
1.18065	-4.23165	33.1549	33.4239	27.7781	C -4.231652,33.154928 33.423886	1.24157	0.128245	842
1.08669	-4.06757	31.8694	32.1279	25.6628	C -4.067574,31.869379 32.127908	1.24139	0.12828	843
1.02371	-3.73942	29.2983	29.536	21.6889	C -3.7394178,29.298281 29.535953	1.24113	0.128422	844
1.4042	-3.73942	29.2983	29.536	21.6889	C -3.7394178,29.298281 29.535953	1.24132	0.128469	845
1.13909	-3.11587	34.6563	34.7961	40.0408	C -3.1158677,34.656284 34.796072	1.2412	0.128441	846
1.30603	0.15782	24.376	24.3765	39.3615	C 0.15782043,24.375983 24.376494	1.24128	0.128384	847
1.15431	-3.80395	34.0066	34.2186	33.1045	C -3.8039464,34.006557 34.218649	1.24117	0.128343	848
1.39925	-3.80395	34.0066	34.2186	33.1045	C -3.8039464,34.006557 34.218649	1.24136	0.128382	849
1.33021	-3.73942	29.2983	29.536	21.6889	C -3.7394178,29.298281 29.535953	1.24146	0.128343	850
1.17179	-3.9035	30.5838	30.8319	23.6346	C -3.9034959,30.58383 30.83193	1.24138	0.128289	851
1.01951	0.139462	21.5405	21.541	30.7306	C 0.13946244,21.54052 21.540972	1.24112	0.128439	852
1.28125	-3.80395	34.0066	34.2186	33.1045	C -3.8039464,34.006557 34.218649	1.24117	0.128371	853
1.38994	-3.73942	29.2983	29.536	21.6889	C -3.7394178,29.298281 29.535953	1.24134	0.128397	854
1.18572	-3.73942	29.2983	29.536	21.6889	C -3.7394178,29.298281 29.535953	1.24128	0.128336	855
1.11581	-3.80395	34.0066	34.2186	33.1045	C -3.8039464,34.006557 34.218649	1.24113	0.128332	856
1.21936	-3.80395	34.0066	34.2186	33.1045	C -3.8039464,34.006557 34.218649	1.24111	0.128259	857
1.03676	-3.73942	29.2983	29.536	21.6889	C -3.7394178,29.298281 29.535953	1.24087	0.128374	858
1.05101	-3.11587	34.6563	34.7961	40.0408	C -3.1158677,34.656284 34.796072	1.24065	0.128463	859
1.31861	-3.73942	29.2983	29.536	21.6889	C -3.7394178,29.298281 29.535953	1.24074	0.128416	860
1.51357	-3.11587	34.6563	34.7961	40.0408	C -3.1158677,34.656284 34.796072	1.24105	0.128677	861
1.30171	-3.73942	29.2983	29.536	21.6889	C -3.7394178,29.298281 29.535953	1.24112	0.128619	862
1.36178	-2.44985	35.3107	35.3956	47.1048	C -2.4498474,35.310671 35.395554	1.24126	0.12861	863
1.05424	-3.73942	29.2983	29.536	21.6889	C -3.7394178,29.298281 29.535953	1.24105	0.128693	864
1.35381	2.39676	26.2465	26.3557	70.0682	C 2.3967565,26.246499 26.355705	1.24118	0.128676	865
1.28761	-3.73942	29.2983	29.536	21.6889	C -3.7394178,29.298281 29.535953	1.24123	0.128611	866
1.12146	-3.80395	34.0066	34.2186	33.1045	C -3.8039464,34.006557 34.218649	1.24109	0.128601	867
1.04457	-3.9035	30.5838	30.8319	23.6346	C -3.9034959,30.58383 30.83193	1.24087	0.1287	868
1.27415	-4.06757	31.8694	32.1279	25.6628	C -4.067574,31.869379 32.127908	1.24091	0.128631	869
1.35399	-3.73942	29.2983	29.536	21.6889	C -3.7394178,29.298281 29.535953	1.24104	0.128614	870
1.20932	-3.9035	30.5838	30.8319	23.6346	C -3.9034959,30.58383 30.83193	1.241	0.128544	871
1.18792	-3.80395	34.0066	34.2186	33.1045	C -3.8039464,34.006557 34.218649	1.24094	0.128483	872
1.11977	-3.9035	30.5838	30.8319	23.6346	C -3.9034959,30.58383 30.83193	1.2408	0.128475	873
0.966337	-3.73942	29.2983	29.536	21.6889	C -3.7394178,29.298281 29.535953	1.24049	0.128736	874
1.3279	-3.73942	29.2983	29.536	21.6889	C -3.7394178,29.298281 29.535953	1.24059	0.128697	875
1.23568	-3.9035	30.5838	30.8319	23.6346	C -3.9034959,30.58383 30.83193	1.24058	0.128623	876
1.18027	-3.73942	29.2983	29.536	21.6889	C -3.7394178,29.298281 29.535953	1.24051	0.128566	877
1.1969	-3.73942	29.2983	29.536	21.6889	C -3.7394178,29.298281 29.535953	1.24046	0.128501	878
1.29263	-4.06757	31.8694	32.1279	25.6628	C -4.067574,31.869379 32.127908	1.24052	0.12844	879
0.943487	-3.73942	29.2983	29.536	21.6889	C -3.7394178,29.298281 29.535953	1.24018	0.128757	880
1.34739	-3.73942	29.2983	29.536	21.6889	C -3.7394178,29.298281 29.535953	1.24031	0.128734	881
1.27481	-3.73942	29.2983	29.536	21.6889	C -3.7394178,29.298281 29.535953	1.24034	0.128666	882
1.03067	-3.73942	29.2983	29.536	21.6889	C -3.7394178,29.298281 29.535953	1.24011	0.128787	883
1.29145	0.139462	21.5405	21.541	30.7306	C 0.13946244,21.54052 21.540972	1.24016	0.128725	884
1.3026	-3.73942	29.2983	29.536	21.6889	C -3.7394178,29.298281 29.535953	1.24024	0.12867	885
1.1804	-3.73942	29.2983	29.536	21.6889	C -3.7394178,29.298281 29.535953	1.24017	0.128613	886
1.12904	-3.73942	29.2983	29.536	21.6889	C -3.7394178,29.298281 29.535953	1.24004	0.128594	887
1.08453	-3.73942	29.2983	29.536	21.6889	C -3.7394178,29.298281 29.535953	1.23987	0.128628	888
1.32974	-3.73942	29.2983	29.536	21.6889	C -3.7394178,29.298281 29.535953	1.23997	0.128591	889
1.17899	-3.80395	34.0066	34.2186	33.1045	C -3.8039464,34.006557 34.218649	1.2399	0.128535	890
1.22903	-3.11587	34.6563	34.7961	40.0408	C -3.1158677,34.656284 34.796072	1.23989	0.128463	891
1.42493	-12.779	47.3774	49.0706	12.7683	C -12.778998,47.377441 49.07061	1.2401	0.12854	892
1.41481	-3.73942	29.2983	29.536	21.6889	C -3.7394178,29.298281 29.535953	1.24029	0.128601	893
1.33667	-3.73942	29.2983	29.536	21.6889	C -3.7394178,29.298281 29.535953	1.2404	0.128569	894
1.39388	-3.80395	34.0066	34.2186	33.1045	C -3.8039464,34.006557 34.218649	1.24057	0.1286	895
1.10112	-3.73942	29.2983	29.536	21.6889	C -3.7394178,29.298281 29.535953	1.24041	0.128612	896
1.06339	0.103447	26.6949	25.2481	15.8444	C 0.10344686,26.694944 25.248113	1.24022	0.128676	897
1.16949	-3.73942	29.2983	29.536	21.6889	C -3.7394178,29.298281 29.535953	1.24014	0.128626	898
1.18959	-3.73942	29.2983	29.536	21.6889	C -3.7394178,29.298281 29.535953	1.24008	0.128566	899
1.059	0.139462	21.5405	21.541	30.7306	C 0.13946244,21.54052 21.540972	1.23988	0.128636	900
1.17486	-3.9035	30.5838	30.8319	23.6346	C -3.9034959,30.58383 30.83193	1.23981	0.128583	901
1.49952	-3.73942	29.2983	29.536	21.6889	C -3.7394178,29.298281 29.535953	1.2401	0.128802	902
1.18147	-4.06757	31.8694	32.1279	25.6628	C -4.067574,31.869379 32.127908	1.24003	0.128745	903
1.24406	-3.11587	34.6563	34.7961	40.0408	C -3.1158677,34.656284 34.796072	1.24004	0.128674	904
1.29111	-3.11587	34.6563	34.7961	40.0408	C -3.1158677,34.656284 34.796072	1.24009	0.128614	905
1.33633	-3.80395	34.0066	34.2186	33.1045	C -3.8039464,34.006557 34.218649	1.2402	0.128583	906
1.19215	-4.06757	31.8694	32.1279	25.6628	C -4.067574,31.869379 32.127908	1.24015	0.128522	907
1.20955	-3.73942	29.2983	29.536	21.6889	C -3.7394178,29.298281 29.535953	1.24011	0.128455	908
1.32202	-3.73942	29.2983	29.536	21.6889	C -3.7394178,29.298281 29.535953	1.2402	0.128413	909
1.32333	-12.779	47.3774	49.0706	12.7683	C -12.778998,47.377441 49.07061	1.24029	0.128372	910
1.23779	-3.73942	29.2983	29.536	21.6889	C -3.7394178,29.298281 29.535953	1.24029	0.128301	911
1.23947	-3.73942	29.2983	29.536	21.6889	C -3.7394178,29.298281 29.535953	1.24029	0.128231	912
1.27229	4.20705	26.2294	23.0539	15.8864	C 4.2070492,26.229375 23.053903	1.24033	0.128165	913
1.28886	-3.73942	29.2983	29.536	21.6889	C -3.7394178,29.298281 29.535953	1.24038	0.128105	914
1.25712	-3.73942	29.2983	29.536	21.6889	C -3.7394178,29.298281 29.535953	1.2404	0.128036	915
1.08492	-3.73942	29.2983	29.536	21.6889	C -3.7394178,29.298281 29.535953	1.24023	0.128069	916
1.13889	-3.80395	34.0066	34.2186	33.1045	C -3.8039464,34.006557 34.218649	1.24012	0.128043	917
1.22105	-3.80395	34.0066	34.2186	33.1045	C -3.8039464,34.006557 34.218649	1.2401	0.127974	918
1.18691	-3.73942	29.2983	29.536	21.6889	C -3.7394178,29.298281 29.535953	1.24004	0.127917	919
1.20265	-3.73942	29.2983	29.536	21.6889	C -3.7394178,29.298281 29.535953	1.24	0.127853	920
1.13799	-3.80395	34.0066	34.2186	33.1045	C -3.8039464,34.006557 34.218649	1.23989	0.127828	921
1.09241	-4.23165	33.1549	33.4239	27.7781	C -4.231652,33.154928 33.423886	1.23973	0.127851	922
1.11469	-3.73942	29.2983	29.536	21.6889	C -3.7394178,29.298281 29.535953	1.23959	0.127847	923
1.39404	-3.73942	29.2983	29.536	21.6889	C -3.7394178,29.298281 29.535953	1.23976	0.127879	924
1.18564	-3.73942	29.2983	29.536	21.6889	C -3.7394178,29.298281 29.535953	1.2397	0.127822	925
1.28855	0.58888	24.9659	24.9728	45.7004	C 0.58887958,24.965902 24.972846	1.23975	0.127763	926
1.4121	-3.73942	29.2983	29.536	21.6889	C -3.7394178,29.298281 29.535953	1.23994	0.12782	927
1.04152	-4.23165	33.1549	33.4239	27.7781	C -4.231652,33.154928 33.423886	1.23972	0.127917	928
1.19346	-3.73942	29.2983	29.536	21.6889	C -3.7394178,29.298281 29.535953	1.23967	0.127857	929
1.07488	-3.80395	34.0066	34.2186	33.1045	C -3.8039464,34.006557 34.218649	1.2395	0.127902	930
1.08994	0.151701	23.4308	23.4313	36.367	C 0.1517011,23.430829 23.43132	1.23934	0.127927	931
1.4282	-3.80395	34.0066	34.2186	33.1045	C -3.8039464,34.006557 34.218649	1.23954	0.128008	932
1.1767	-3.73942	29.2983	29.536	21.6889	C -3.7394178,29.298281 29.535953	1.23947	0.127956	933
1.51447	-3.80395	34.0066	34.2186	33.1045	C -3.8039464,34.006557 34.218649	1.23977	0.128204	934
1.23935	-3.73942	29.2983	29.536	21.6889	C -3.7394178,29.298281 29.535953	1.23977	0.128135	935
1.30087	-3.73942	29.2983	29.536	21.6889	C -3.7394178,29.298281 29.535953	1.23983	0.128082	936
1.1929	-3.73942	29.2983	29.536	21.6889	C -3.7394178,29.298281 29.535953	1.23978	0.128023	937
1.0709	-4.23165	33.1549	33.4239	27.7781	C -4.231652,33.154928 33.423886	1.2396	0.128073	938
1.23416	-3.11587	34.6563	34.7961	40.0408	C -3.1158677,34.656284 34.796072	1.2396	0.128005	939
1.19178	-3.73942	29.2983	29.536	21.6889	C -3.7394178,29.298281 29.535953	1.23954	0.127946	940
1.08672	-3.73942	29.2983	29.536	21.6889	C -3.7394178,29.298281 29.535953	1.23938	0.127975	941
1.21003	-3.73942	29.2983	29.536	21.6889	C -3.7394178,29.298281 29.535953	1.23935	0.127911	942
1.24769	-3.11587	34.6563	34.7961	40.0408	C -3.1158677,34.656284 34.796072	1.23936	0.127843	943
1.15055	-4.23165	33.1549	33.4239	27.7781	C -4.231652,33.154928 33.423886	1.23927	0.127808	944
1.12343	-3.9035	30.5838	30.8319	23.6346	C -3.9034959,30.58383 30.83193	1.23914	0.127796	945
1.29576	-3.73942	29.2983	29.536	21.6889	C -3.7394178,29.298281 29.535953	1.2392	0.127742	946
1.62626	-3.73942	29.2983	29.536	21.6889	C -3.7394178,29.298281 29.535953	1.23961	0.128292	947
1.23763	-3.73942	29.2983	29.536	21.6889	C -3.7394178,29.298281 29.535953	1.23961	0.128224	948
1.18566	-3.73942	29.2983	29.536	21.6889	C -3.7394178,29.298281 29.535953	1.23955	0.128169	949
1.28767	-3.73942	29.2983	29.536	21.6889	C -3.7394178,29.298281 29.535953	1.2396	0.128111	950
1.25197	-4.06757	31.8694	32.1279	25.6628	C -4.067574,31.869379 32.127908	1.23962	0.128044	951
1.20469	-3.73942	29.2983	29.536	21.6889	C -3.7394178,29.298281 29.535953	1.23958	0.127981	952
1.16609	-3.80395	34.0066	34.2186	33.1045	C -3.8039464,34.006557 34.218649	1.2395	0.127936	953
1.25524	-3.11587	34.6563	34.7961	40.0408	C -3.1158677,34.656284 34.796072	1.23952	0.12787	954
1.26199	-3.73942	29.2983	29.536	21.6889	C -3.7394178,29.298281 29.535953	1.23954	0.127805	955
1.20513	-3.80395	34.0066	34.2186	33.1045	C -3.8039464,34.006557 34.218649	1.23951	0.127743	956
1.29794	-4.23165	33.1549	33.4239	27.7781	C -4.231652,33.154928 33.423886	1.23957	0.12769	957
1.49551	-3.73942	29.2983	29.536	21.6889	C -3.7394178,29.298281 29.535953	1.23983	0.127891	958
1.03403	-3.73942	29.2983	29.536	21.6889	C -3.7394178,29.298281 29.535953	1.23962	0.127997	959
1.09448	-3.80395	34.0066	34.2186	33.1045	C -3.8039464,34.006557 34.218649	1.23947	0.128016	960
1.25608	-3.73942	29.2983	29.536	21.6889	C -3.7394178,29.298281 29.535953	1.23949	0.127951	961
1.34022	-4.23165	33.1549	33.4239	27.7781	C -4.231652,33.154928 33.423886	1.23959	0.127925	962
1.24481	-4.06757	31.8694	32.1279	25.6628	C -4.067574,31.869379 32.127908	1.2396	0.127859	963
1.15656	-3.73942	29.2983	29.536	21.6889	C -3.7394178,29.298281 29.535953	1.23951	0.12782	964
1.2017	-3.73942	29.2983	29.536	21.6889	C -3.7394178,29.298281 29.535953	1.23947	0.12776	965
1.31686	-3.73942	29.2983	29.536	21.6889	C -3.7394178,29.298281 29.535953	1.23955	0.127718	966
1.17099	-3.11587	34.6563	34.7961	40.0408	C -3.1158677,34.656284 34.796072	1.23948	0.127671	967
1.28679	1.20682	25.3898	25.4185	53.7139	C 1.2068184,25.389821 25.418486	1.23953	0.127614	968
1.16787	-3.73942	29.2983	29.536	21.6889	C -3.7394178,29.298281 29.535953	1.23946	0.127569	969
1.22306	-3.73942	29.2983	29.536	21.6889	C -3.7394178,29.298281 29.535953	1.23944	0.127504	970
1.11277	-3.80395	34.0066	34.2186	33.1045	C -3.8039464,34.006557 34.218649	1.23931	0.127503	971
1.39655	-4.06757	31.8694	32.1279	25.6628	C -4.067574,31.869379 32.127908	1.23947	0.127537	972
1.28634	1.80881	25.8168	25.8801	61.8408	C 1.8088137,25.816781 25.880069	1.23952	0.12748	973
1.297	-3.73942	29.2983	29.536	21.6889	C -3.7394178,29.298281 29.535953	1.23958	0.127428	974
1.26068	-3.73942	29.2983	29.536	21.6889	C -3.7394178,29.298281 29.535953	1.2396	0.127364	975
1.27791	-3.9035	30.5838	30.8319	23.6346	C -3.9034959,30.58383 30.83193	1.23964	0.127305	976
1.25277	-3.73942	29.2983	29.536	21.6889	C -3.7394178,29.298281 29.535953	1.23965	0.12724	977
1.17284	-3.80395	34.0066	34.2186	33.1045	C -3.8039464,34.006557 34.218649	1.23958	0.127193	978
1.24512	-3.73942	29.2983	29.536	21.6889	C -3.7394178,29.298281 29.535953	1.23959	0.127128	979
1.34677	-3.80395	34.0066	34.2186	33.1045	C -3.8039464,34.006557 34.218649	1.2397	0.12711	980
1.46504	1.20682	25.3898	25.4185	53.7139	C 1.2068184,25.389821 25.418486	1.23993	0.127248	981
1.22965	-3.73942	29.2983	29.536	21.6889	C -3.7394178,29.298281 29.535953	1.23992	0.127184	982
0.967229	-4.06757	31.8694	32.1279	25.6628	C -4.067574,31.869379 32.127908	1.23964	0.127416	983
1.01837	0.145582	22.4857	22.4861	33.4902	C 0.14558177,22.485674 22.486146	1.23941	0.127547	984
1.08128	-3.73942	29.2983	29.536	21.6889	C -3.7394178,29.298281 29.535953	1.23925	0.127581	985
1.36531	-1.80325	35.9693	36.0145	54.2989	C -1.8032512,35.969288 36.01446	1.23938	0.12758	986
1.30297	-3.73942	29.2983	29.536	21.6889	C -3.7394178,29.298281 29.535953	1.23945	0.127531	987
1.30681	-4.06757	31.8694	32.1279	25.6628	C -4.067574,31.869379 32.127908	1.23951	0.127484	988
0.996029	0.139462	21.5405	21.541	30.7306	C 0.13946244,21.54052 21.540972	1.23927	0.127655	989
1.21237	-3.80395	34.0066	34.2186	33.1045	C -3.8039464,34.006557 34.218649	1.23924	0.127593	990
1.27472	-3.73942	29.2983	29.536	21.6889	C -3.7394178,29.298281 29.535953	1.23928	0.127534	991
1.22623	-4.23165	33.1549	33.4239	27.7781	C -4.231652,33.154928 33.423886	1.23926	0.12747	992
1.30242	-3.80395	34.0066	34.2186	33.1045	C -3.8039464,34.006557 34.218649	1.23933	0.127422	993
1.10669	-3.9035	30.5838	30.8319	23.6346	C -3.9034959,30.58383 30.83193	1.23919	0.127427	994
1.29643	-3.73942	29.2983	29.536	21.6889	C -3.7394178,29.298281 29.535953	1.23925	0.127376	995
1.27834	-3.80395	34.0066	34.2186	33.1045	C -3.8039464,34.006557 34.218649	1.23929	0.127318	996
1.28059	-3.73942	29.2983	29.536	21.6889	C -3.7394178,29.298281 29.535953	1.23933	0.12726	997
1.2814	-3.9035	30.5838	30.8319	23.6346	C -3.9034959,30.58383 30.83193	1.23937	0.127204	998
1.25994	-3.80395	34.0066	34.2186	33.1045	C -3.8039464,34.006557 34.218649	1.2394	0.127141	999
1.00867	-4.23165	33.1549	33.4239	27.7781	C -4.231652,33.154928 33.423886	1.23916	0.127287	1000
1.26576	-3.73942	29.2983	29.536	21.6889		1.23919	0.127226	1001
1.08686	-3.73942	29.2983	29.536	21.6889		1.23904	0.127254	1002
1.19096	-3.73942	29.2983	29.536	21.6889		1.23899	0.127199	1003
1.18165	-4.06757	31.8694	32.1279	25.6628		1.23893	0.127149	1004
1.30749	-3.73942	29.2983	29.536	21.6889		1.239	0.127104	1005
1.32428	-3.73942	29.2983	29.536	21.6889		1.23909	0.127069	1006
1.37093	-3.80395	34.0066	34.2186	33.1045		1.23922	0.127074	1007
1.25974	-3.73942	29.2983	29.536	21.6889		1.23924	0.127012	1008
1.26181	-3.73942	29.2983	29.536	21.6889		1.23926	0.126951	1009
1.33475	1.20682	25.3898	25.4185	53.7139		1.23936	0.126924	1010
1.33902	-3.80395	34.0066	34.2186	33.1045		1.23945	0.1269	1011
1.25546	-3.73942	29.2983	29.536	21.6889		1.23947	0.126838	1012
1.29514	-3.73942	29.2983	29.536	21.6889		1.23952	0.126787	1013
1.25591	-3.73942	29.2983	29.536	21.6889		1.23954	0.126726	1014
1.18025	-3.73942	29.2983	29.536	21.6889		1.23948	0.126677	1015
1.20472	-3.73942	29.2983	29.536	21.6889		1.23945	0.126619	1016
1.20378	-4.06757	31.8694	32.1279	25.6628		1.23941	0.126562	1017
1.29348	-4.23165	33.1549	33.4239	27.7781		1.23947	0.126511	1018
1.23369	-3.73942	29.2983	29.536	21.6889		1.23946	0.126449	1019
1.27133	-13.1758	56.2215	57.7448	26.5223		1.23949	0.126391	1020
1.20281	-3.73942	29.2983	29.536	21.6889		1.23946	0.126334	1021
1.28803	-3.73942	29.2983	29.536	21.6889		1.2395	0.126281	1022
1.29741	-3.73942	29.2983	29.536	21.6889		1.23956	0.126233	1023
1.02869	-4.23165	33.1549	33.4239	27.7781		1.23935	0.126343	1024
1.28826	-2.44985	35.3107	35.3956	47.1048		1.2394	0.12629	1025
1.13201	-4.06757	31.8694	32.1279	25.6628		1.2393	0.126273	1026
1.28301	-3.80395	34.0066	34.2186	33.1045		1.23934	0.126219	1027
1.22976	-4.06757	31.8694	32.1279	25.6628		1.23933	0.126158	1028
1.2104	-4.06757	31.8694	32.1279	25.6628		1.2393	0.1261	1029
1.29978	-3.80395	34.0066	34.2186	33.1045		1.23936	0.126053	1030
1.26159	-3.73942	29.2983	29.536	21.6889		1.23938	0.125993	1031
1.31543	-3.73942	29.2983	29.536	21.6889		1.23946	0.125954	1032
0.934096	-3.9035	30.5838	30.8319	23.6346		1.23916	0.126251	1033
0.97137	-3.73942	29.2983	29.536	21.6889		1.2389	0.126465	1034
1.11648	-3.73942	29.2983	29.536	21.6889		1.23878	0.126461	1035
1.17679	-3.80395	34.0066	34.2186	33.1045		1.23872	0.126414	1036
1.0266	-3.73942	29.2983	29.536	21.6889		1.23852	0.126525	1037
1.0223	-3.73942	29.2983	29.536	21.6889		1.23831	0.126642	1038
1.12759	-4.06757	31.8694	32.1279	25.6628		1.2382	0.126627	1039
1.00913	0.58888	24.9659	24.9728	45.7004		1.23798	0.126766	1040
1.10077	-3.80395	34.0066	34.2186	33.1045		1.23785	0.126776	1041
1.1626	-3.11587	34.6563	34.7961	40.0408		1.23778	0.126737	1042
1.08234	-4.23165	33.1549	33.4239	27.7781		1.23763	0.126767	1043
0.946242	0.139462	21.5405	21.541	30.7306		1.23735	0.127027	1044
1.03463	0.139462	21.5405	21.541	30.7306		1.23716	0.127121	1045
1.43862	-12.779	47.3774	49.0706	12.7683		1.23735	0.127213	1046
1.17925	-3.80395	34.0066	34.2186	33.1045		1.23729	0.127164	1047
1.36219	-3.9035	30.5838	30.8319	23.6346		1.23741	0.127162	1048
1.37504	-3.80395	34.0066	34.2186	33.1045		1.23755	0.127173	1049
1.17823	-3.73942	29.2983	29.536	21.6889		1.23749	0.127125	1050
1.168	-3.80395	34.0066	34.2186	33.1045		1.23742	0.127083	1051
1.29	0.15782	24.376	24.3765	39.3615		1.23747	0.127033	1052
1.21729	-3.73942	29.2983	29.536	21.6889		1.23745	0.126974	1053
0.975785	-3.9035	30.5838	30.8319	23.6346		1.2372	0.127169	1054
1.2641	-3.73942	29.2983	29.536	21.6889		1.23723	0.127111	1055
1.13301	-3.73942	29.2983	29.536	21.6889		1.23713	0.127092	1056
1.02342	9.31527	18.5071	14.1165	15.6598		1.23693	0.127201	1057
1.32209	-3.73942	29.2983	29.536	21.6889		1.23701	0.127168	1058
1.28141	-3.73942	29.2983	29.536	21.6889		1.23705	0.127115	1059
1.32461	-4.06757	31.8694	32.1279	25.6628		1.23713	0.127084	1060
1.01	-3.80395	34.0066	34.2186	33.1045		1.23692	0.127215	1061
1.09502	0.151701	23.4308	23.4313	36.367		1.23679	0.12723	1062
1.14971	-3.73942	29.2983	29.536	21.6889		1.2367	0.127198	1063
1.28793	-3.73942	29.2983	29.536	21.6889		1.23675	0.127148	1064
1.05647	-3.80395	34.0066	34.2186	33.1045		1.23658	0.127208	1065
1.47338	-3.80395	34.0066	34.2186	33.1045		1.23681	0.127355	1066
1.12535	-3.73942	29.2983	29.536	21.6889		1.2367	0.127341	1067
1.20053	-3.73942	29.2983	29.536	21.6889		1.23667	0.127286	1068
1.37862	-4.23165	33.1549	33.4239	27.7781		1.2368	0.1273	1069
1.20889	-4.06757	31.8694	32.1279	25.6628		1.23677	0.127244	1070
1.34752	-2.44985	35.3107	35.3956	47.1048		1.23688	0.127229	1071
1.11075	0.58888	24.9659	24.9728	45.7004		1.23676	0.127228	1072
1.19591	-3.73942	29.2983	29.536	21.6889		1.23672	0.127175	1073
1.17995	-3.80395	34.0066	34.2186	33.1045		1.23667	0.127127	1074
1.27215	-3.73942	29.2983	29.536	21.6889		1.2367	0.127073	1075
1.29948	-3.9035	30.5838	30.8319	23.6346		1.23676	0.127028	1076
1.20924	-4.23165	33.1549	33.4239	27.7781		1.23673	0.126972	1077
1.19068	-3.80395	34.0066	34.2186	33.1045		1.23669	0.126921	1078
1.28849	1.20682	25.3898	25.4185	53.7139		1.23674	0.126872	1079
1.21295	-3.80395	34.0066	34.2186	33.1045		1.23672	0.126815	1080
1.2617	-3.80395	34.0066	34.2186	33.1045		1.23674	0.126758	1081
1.24277	-3.80395	34.0066	34.2186	33.1045		1.23675	0.1267	1082
1.17982	-3.11587	34.6563	34.7961	40.0408		1.23669	0.126653	1083
1.21969	-3.73942	29.2983	29.536	21.6889		1.23668	0.126596	1084
1.19055	-3.73942	29.2983	29.536	21.6889		1.23664	0.126545	1085
1.28546	-3.11587	34.6563	34.7961	40.0408		1.23668	0.126495	1086
1.26651	-3.73942	29.2983	29.536	21.6889		1.23671	0.12644	1087
1.12573	-3.11587	34.6563	34.7961	40.0408		1.23661	0.126427	1088
1.4226	-3.73942	29.2983	29.536	21.6889		1.23678	0.126494	1089
1.03206	-3.73942	29.2983	29.536	21.6889		1.23659	0.126588	1090
1.28573	-3.73942	29.2983	29.536	21.6889		1.23663	0.126539	1091
1.16762	-3.11587	34.6563	34.7961	40.0408		1.23657	0.126498	1092
1.06496	-3.9035	30.5838	30.8319	23.6346		1.23641	0.126547	1093
1.36746	-3.73942	29.2983	29.536	21.6889		1.23653	0.126551	1094
1.32442	-3.80395	34.0066	34.2186	33.1045		1.23661	0.126521	1095
1.165	0.15782	24.376	24.3765	39.3615		1.23655	0.126482	1096
1.25938	-3.73942	29.2983	29.536	21.6889		1.23657	0.126426	1097
1.06908	-3.80395	34.0066	34.2186	33.1045		1.23642	0.126469	1098
1.26979	-3.73942	29.2983	29.536	21.6889		1.23645	0.126416	1099
1.34056	-3.73942	29.2983	29.536	21.6889		1.23654	0.126397	1100
1.30897	-3.80395	34.0066	34.2186	33.1045		1.23661	0.126358	1101
1.32037	-3.80395	34.0066	34.2186	33.1045		1.23668	0.126326	1102
1.15829	0.139462	21.5405	21.541	30.7306		1.23661	0.126291	1103
1.09014	0.201827	30.1179	28.636	23.7194		1.23648	0.126311	1104
1.47476	-3.73942	29.2983	29.536	21.6889		1.2367	0.126457	1105
1.03005	-3.73942	29.2983	29.536	21.6889		1.23651	0.126552	1106
1.16032	-4.23165	33.1549	33.4239	27.7781		1.23644	0.126516	1107
1.4698	-12.779	47.3774	49.0706	12.7683		1.23665	0.126653	1108
1.04054	-3.73942	29.2983	29.536	21.6889		1.23647	0.126732	1109
1.21556	-3.73942	29.2983	29.536	21.6889		1.23646	0.126677	1110
1.45682	-4.23165	33.1549	33.4239	27.7781		1.23665	0.126792	1111
1.36832	-3.73942	29.2983	29.536	21.6889		1.23677	0.126797	1112
1.24817	-4.23165	33.1549	33.4239	27.7781		1.23678	0.12674	1113
1.077	-3.73942	29.2983	29.536	21.6889		1.23664	0.126774	1114
1.18236	-3.80395	34.0066	34.2186	33.1045		1.23659	0.126727	1115
1.33289	-3.73942	29.2983	29.536	21.6889		1.23668	0.126703	1116
1.22979	0.58888	24.9659	24.9728	45.7004		1.23667	0.126646	1117
1.27352	-3.80395	34.0066	34.2186	33.1045		1.2367	0.126595	1118
1.15691	-3.80395	34.0066	34.2186	33.1045		1.23663	0.12656	1119
1.37464	-3.73942	29.2983	29.536	21.6889		1.23676	0.126571	1120
1.12112	-3.80395	34.0066	34.2186	33.1045		1.23665	0.126562	1121
1.4041	-3.73942	29.2983	29.536	21.6889		1.2368	0.126604	1122
1.15639	-4.23165	33.1549	33.4239	27.7781		1.23673	0.12657	1123
1.36928	-3.80395	34.0066	34.2186	33.1045		1.23685	0.126576	1124
1.21354	-3.73942	29.2983	29.536	21.6889		1.23683	0.126521	1125
1.31399	-3.73942	29.2983	29.536	21.6889		1.2369	0.126486	1126
1.14663	-3.80395	34.0066	34.2186	33.1045		1.23682	0.126458	1127
1.16135	-3.73942	29.2983	29.536	21.6889		1.23675	0.126422	1128
1.45097	-13.1758	56.2215	57.7448	26.5223		1.23694	0.126527	1129
1.32906	-3.80395	34.0066	34.2186	33.1045		1.23702	0.126501	1130
1.19594	2.87206	27.5255	24.9145	18.3238		1.23698	0.12645	1131
0.978303	-3.80395	34.0066	34.2186	33.1045		1.23675	0.126628	1132
1.14677	-3.73942	29.2983	29.536	21.6889		1.23668	0.1266	1133
1.2971	-4.23165	33.1549	33.4239	27.7781		1.23673	0.126557	1134
1.25757	-4.06757	31.8694	32.1279	25.6628		1.23675	0.126503	1135
1.08085	-3.73942	29.2983	29.536	21.6889		1.23661	0.126532	1136
1.01603	-3.9035	30.5838	30.8319	23.6346		1.23642	0.126645	1137
1.07565	-3.73942	29.2983	29.536	21.6889		1.23627	0.126679	1138
1.35044	-3.73942	29.2983	29.536	21.6889		1.23637	0.126669	1139
1.44134	-3.73942	29.2983	29.536	21.6889		1.23655	0.126758	1140
1.29103	-3.80395	34.0066	34.2186	33.1045		1.2366	0.126713	1141
1.0586	0.15782	24.376	24.3765	39.3615		1.23645	0.126767	1142
1.43724	-3.11587	34.6563	34.7961	40.0408		1.23662	0.126851	1143
1.27161	-3.11587	34.6563	34.7961	40.0408		1.23665	0.126799	1144
1.19517	-4.06757	31.8694	32.1279	25.6628		1.23662	0.12675	1145
1.30209	-3.80395	34.0066	34.2186	33.1045		1.23667	0.126709	1146
1.14334	-3.73942	29.2983	29.536	21.6889		1.23659	0.126684	1147
1.20662	-3.73942	29.2983	29.536	21.6889		1.23657	0.126632	1148
1.16341	0.58888	24.9659	24.9728	45.7004		1.2365	0.126595	1149
1.05732	-3.9035	30.5838	30.8319	23.6346		1.23635	0.12665	1150
1.03276	-3.73942	29.2983	29.536	21.6889		1.23617	0.126737	1151
1.25669	-3.73942	29.2983	29.536	21.6889		1.23619	0.126684	1152
1.25663	-3.80395	34.0066	34.2186	33.1045		1.23621	0.12663	1153
1.18066	-3.73942	29.2983	29.536	21.6889		1.23616	0.126586	1154
1.25596	-3.80395	34.0066	34.2186	33.1045		1.23617	0.126532	1155
1.35455	-3.73942	29.2983	29.536	21.6889		1.23628	0.126525	1156
1.03564	-3.73942	29.2983	29.536	21.6889		1.2361	0.126608	1157
1.09322	-3.73942	29.2983	29.536	21.6889		1.23598	0.126623	1158
1.25392	-3.80395	34.0066	34.2186	33.1045		1.236	0.126569	1159
1.45107	-3.73942	29.2983	29.536	21.6889		1.23618	0.126672	1160
1.2562	-3.80395	34.0066	34.2186	33.1045		1.2362	0.126619	1161
1.39103	-14.0354	55.0634	56.824	20.6814		1.23633	0.126646	1162
1.46427	-3.73942	29.2983	29.536	21.6889		1.23653	0.126768	1163
1.2375	-3.80395	34.0066	34.2186	33.1045		1.23653	0.126713	1164
1.10159	-3.73942	29.2983	29.536	21.6889		1.23641	0.12672	1165
1.31233	-4.23165	33.1549	33.4239	27.7781		1.23648	0.126686	1166
0.990269	-3.73942	29.2983	29.536	21.6889		1.23627	0.126836	1167
1.04023	-3.73942	29.2983	29.536	21.6889		1.2361	0.126912	1168
1.33473	-3.80395	34.0066	34.2186	33.1045		1.23618	0.12689	1169
1.33649	-12.779	47.3774	49.0706	12.7683		1.23627	0.12687	1170
1.25417	-2.44985	35.3107	35.3956	47.1048		1.23628	0.126816	1171
1.25631	-3.9035	30.5838	30.8319	23.6346		1.2363	0.126764	1172
1.38389	-3.73942	29.2983	29.536	21.6889		1.23643	0.126783	1173
1.34079	-3.73942	29.2983	29.536	21.6889		1.23652	0.126765	1174
1.30153	-3.80395	34.0066	34.2186	33.1045		1.23657	0.126726	1175
1.26474	-3.80395	34.0066	34.2186	33.1045		1.2366	0.126674	1176
1.25862	-3.80395	34.0066	34.2186	33.1045		1.23661	0.126622	1177
1.15556	-4.06757	31.8694	32.1279	25.6628		1.23655	0.12659	1178
1.20744	-4.23165	33.1549	33.4239	27.7781		1.23652	0.126539	1179
1.16871	-3.73942	29.2983	29.536	21.6889		1.23646	0.126501	1180
1.40108	-3.73942	29.2983	29.536	21.6889		1.2366	0.126538	1181
1.29328	-3.73942	29.2983	29.536	21.6889		1.23665	0.126495	1182
1.3514	-3.9035	30.5838	30.8319	23.6346		1.23675	0.126486	1183
1.30737	-3.73942	29.2983	29.536	21.6889		1.23681	0.126449	1184
1.33027	-3.73942	29.2983	29.536	21.6889		1.23689	0.126425	1185
1.30573	-3.73942	29.2983	29.536	21.6889		1.23694	0.126387	1186
1.48578	-3.11587	34.6563	34.7961	40.0408		1.23715	0.12654	1187
1.18749	-3.73942	29.2983	29.536	21.6889		1.23711	0.126495	1188
1.03291	-3.80395	34.0066	34.2186	33.1045		1.23694	0.12658	1189
1.27247	-4.23165	33.1549	33.4239	27.7781		1.23697	0.126531	1190
1.05953	-4.23165	33.1549	33.4239	27.7781		1.23682	0.126583	1191
1.35581	-3.11587	34.6563	34.7961	40.0408		1.23692	0.126576	1192
1.14469	-3.11587	34.6563	34.7961	40.0408		1.23684	0.126552	1193
1.15342	-4.23165	33.1549	33.4239	27.7781		1.23677	0.126522	1194
1.0302	-4.23165	33.1549	33.4239	27.7781		1.2366	0.12661	1195
1.49545	-3.73942	29.2983	29.536	21.6889		1.23682	0.126778	1196
1.28768	-3.73942	29.2983	29.536	21.6889		1.23686	0.126733	1197
1.23985	-3.73942	29.2983	29.536	21.6889		1.23686	0.12668	1198
1.20358	-3.73942	29.2983	29.536	21.6889		1.23683	0.126631	1199
1.22302	-4.06757	31.8694	32.1279	25.6628		1.23682	0.126579	1200
1.31847	-3.80395	34.0066	34.2186	33.1045		1.23689	0.126548	1201
1.39525	-3.73942	29.2983	29.536	21.6889		1.23702	0.126578	1202
1.2204	-3.73942	29.2983	29.536	21.6889		1.23701	0.126526	1203
1.24312	-3.73942	29.2983	29.536	21.6889		1.23701	0.126474	1204
1.13203	-4.23165	33.1549	33.4239	27.7781		1.23693	0.126457	1205
1.53193	-3.73942	29.2983	29.536	21.6889		1.23717	0.12669	1206
1.15187	-3.11587	34.6563	34.7961	40.0408		1.2371	0.126661	1207
1.07877	-3.73942	29.2983	29.536	21.6889		1.23697	0.126691	1208
1.55919	-3.73942	29.2983	29.536	21.6889		1.23724	0.126977	1209
1.06814	-3.73942	29.2983	29.536	21.6889		1.2371	0.127017	1210
1.05781	-3.73942	29.2983	29.536	21.6889		1.23695	0.127069	1211
1.44621	-12.779	47.3774	49.0706	12.7683		1.23712	0.127159	1212
1.32922	-3.73942	29.2983	29.536	21.6889		1.2372	0.127134	1213
1.27143	-3.11587	34.6563	34.7961	40.0408		1.23722	0.127085	1214
1.26161	-3.80395	34.0066	34.2186	33.1045		1.23724	0.127035	1215
1.25425	-3.9035	30.5838	30.8319	23.6346		1.23726	0.126984	1216
1.23331	-3.80395	34.0066	34.2186	33.1045		1.23726	0.126931	1217
1.42891	-4.06757	31.8694	32.1279	25.6628		1.23741	0.126998	1218
1.20517	-3.11587	34.6563	34.7961	40.0408		1.23739	0.126949	1219
1.27148	-3.80395	34.0066	34.2186	33.1045		1.23741	0.126901	1220
1.27409	-4.23165	33.1549	33.4239	27.7781		1.23744	0.126853	1221
1.20166	-3.73942	29.2983	29.536	21.6889		1.23742	0.126806	1222
1.32585	-3.73942	29.2983	29.536	21.6889		1.23749	0.126779	1223
1.26399	-3.9035	30.5838	30.8319	23.6346		1.23751	0.126729	1224
1.26785	-3.80395	34.0066	34.2186	33.1045		1.23753	0.12668	1225
1.44353	-4.23165	33.1549	33.4239	27.7781		1.2377	0.126765	1226
1.19444	-3.73942	29.2983	29.536	21.6889		1.23767	0.12672	1227
1.30624	-3.9035	30.5838	30.8319	23.6346		1.23772	0.126683	1228
1.24848	-3.73942	29.2983	29.536	21.6889		1.23773	0.126632	1229
1.08168	-3.73942	29.2983	29.536	21.6889		1.2376	0.126659	1230
1.16284	-3.73942	29.2983	29.536	21.6889		1.23754	0.126625	1231
1.28435	-3.73942	29.2983	29.536	21.6889		1.23758	0.126581	1232
1.16184	-3.80395	34.0066	34.2186	33.1045		1.23752	0.126548	1233
1.16667	-3.80395	34.0066	34.2186	33.1045		1.23746	0.126512	1234
1.29076	-3.80395	34.0066	34.2186	33.1045		1.23751	0.12647	1235
1.24917	-3.73942	29.2983	29.536	21.6889		1.23752	0.126419	1236
1.16653	-3.73942	29.2983	29.536	21.6889		1.23746	0.126384	1237
1.21372	-3.73942	29.2983	29.536	21.6889		1.23744	0.126335	1238
1.15661	-3.73942	29.2983	29.536	21.6889		1.23737	0.126305	1239
1.18307	-3.73942	29.2983	29.536	21.6889		1.23733	0.126263	1240
1.22981	-3.80395	34.0066	34.2186	33.1045		1.23732	0.126213	1241
1.07421	-3.73942	29.2983	29.536	21.6889		1.23719	0.126247	1242
1.27094	-3.73942	29.2983	29.536	21.6889		1.23722	0.126199	1243
1.37693	-3.80395	34.0066	34.2186	33.1045		1.23733	0.126211	1244
1.15644	-3.73942	29.2983	29.536	21.6889		1.23727	0.126181	1245
1.36486	-3.80395	34.0066	34.2186	33.1045		1.23737	0.126182	1246
1.24599	-4.23165	33.1549	33.4239	27.7781		1.23738	0.126132	1247
1.28719	-12.779	47.3774	49.0706	12.7683		1.23742	0.126089	1248
1.08247	-3.73942	29.2983	29.536	21.6889		1.23729	0.126115	1249
1.49454	-12.779	47.3774	49.0706	12.7683		1.2375	0.126274	1250
1.26323	-3.73942	29.2983	29.536	21.6889		1.23752	0.126225	1251
1.18271	-3.73942	29.2983	29.536	21.6889		1.23747	0.126184	1252
1.16904	-4.06757	31.8694	32.1279	25.6628		1.23742	0.126149	1253
1.23985	-3.11587	34.6563	34.7961	40.0408		1.23742	0.126099	1254
1.31979	-3.80395	34.0066	34.2186	33.1045		1.23749	0.12607	1255
1.24242	-3.73942	29.2983	29.536	21.6889		1.23749	0.12602	1256
1.1594	-3.73942	29.2983	29.536	21.6889		1.23743	0.125989	1257
1.34478	-3.73942	29.2983	29.536	21.6889		1.23751	0.125975	1258
1.10073	-3.73942	29.2983	29.536	21.6889		1.23741	0.125984	1259
1.29988	-3.73942	29.2983	29.536	21.6889		1.23746	0.125946	1260
1.0008	-3.11587	34.6563	34.7961	40.0408		1.23727	0.126072	1261
1.18065	-3.73942	29.2983	29.536	21.6889		1.23722	0.126032	1262
1.35491	3.55004	28.1774	25.502	23.3948		1.23732	0.126026	1263
1.46792	-3.11587	34.6563	34.7961	40.0408		1.2375	0.126143	1264
1.15712	-3.9035	30.5838	30.8319	23.6346		1.23744	0.126113	1265
1.45248	1.80881	25.8168	25.8801	61.8408		1.23761	0.126208	1266
1.18234	-3.73942	29.2983	29.536	21.6889		1.23756	0.126168	1267
1.31754	-3.73942	29.2983	29.536	21.6889		1.23762	0.126138	1268
1.16171	-3.80395	34.0066	34.2186	33.1045		1.23756	0.126106	1269
1.14457	-3.73942	29.2983	29.536	21.6889		1.23749	0.126084	1270
1.34492	-3.11587	34.6563	34.7961	40.0408		1.23758	0.12607	1271
1.68625	-12.779	47.3774	49.0706	12.7683		1.23793	0.126647	1272
1.0266	0.58888	24.9659	24.9728	45.7004		1.23776	0.126735	1273
1.15136	-2.44985	35.3107	35.3956	47.1048		1.2377	0.126709	1274
1.35244	-3.80395	34.0066	34.2186	33.1045		1.23779	0.1267	1275
1.46292	-4.06757	31.8694	32.1279	25.6628		1.23796	0.126807	1276
1.02344	-3.9035	30.5838	30.8319	23.6346		1.23779	0.126899	1277
1.14023	-3.11587	34.6563	34.7961	40.0408		1.23772	0.126879	1278
1.15996	-3.73942	29.2983	29.536	21.6889		1.23766	0.126848	1279
1.33388	-3.73942	29.2983	29.536	21.6889		1.23773	0.126827	1280
1.25038	-3.73942	29.2983	29.536	21.6889		1.23774	0.126778	1281
1.14545	-3.73942	29.2983	29.536	21.6889		1.23767	0.126754	1282
1.3298	-3.73942	29.2983	29.536	21.6889		1.23774	0.126731	1283
1.06534	0.139462	21.5405	21.541	30.7306		1.23761	0.126773	1284
1.21569	-3.11587	34.6563	34.7961	40.0408		1.23759	0.126725	1285
1.21989	-3.11587	34.6563	34.7961	40.0408		1.23758	0.126677	1286
1.21916	-3.73942	29.2983	29.536	21.6889		1.23756	0.126629	1287
0.952653	-3.73942	29.2983	29.536	21.6889		1.23734	0.126828	1288
1.12386	-3.73942	29.2983	29.536	21.6889		1.23725	0.126818	1289
1.39073	-3.73942	29.2983	29.536	21.6889		1.23737	0.126841	1290
1.28926	-4.23165	33.1549	33.4239	27.7781		1.23741	0.1268	1291
1.37665	-3.11587	34.6563	34.7961	40.0408		1.23752	0.12681	1292
1.25677	-3.73942	29.2983	29.536	21.6889		1.23753	0.126762	1293
1.15109	-4.23165	33.1549	33.4239	27.7781		1.23747	0.126736	1294
1.28622	-3.11587	34.6563	34.7961	40.0408		1.23751	0.126694	1295
1.27557	-3.73942	29.2983	29.536	21.6889		1.23753	0.12665	1296
1.24839	-3.11587	34.6563	34.7961	40.0408		1.23754	0.126601	1297
1.32696	-3.73942	29.2983	29.536	21.6889		1.23761	0.126577	1298
1.18462	-3.80395	34.0066	34.2186	33.1045		1.23757	0.126536	1299
1.14326	-4.06757	31.8694	32.1279	25.6628		1.2375	0.126515	1300
1.09578	-3.80395	34.0066	34.2186	33.1045		1.23739	0.126527	1301
1.17408	-3.73942	29.2983	29.536	21.6889		1.23734	0.126491	1302
1.38213	-3.80395	34.0066	34.2186	33.1045		1.23745	0.126506	1303
1.18518	-3.80395	34.0066	34.2186	33.1045		1.23741	0.126465	1304
1.2853	-3.73942	29.2983	29.536	21.6889		1.23745	0.126424	1305
1.55617	-3.80395	34.0066	34.2186	33.1045		1.23769	0.126683	1306
1.14438	-3.73942	29.2983	29.536	21.6889		1.23762	0.126661	1307
1.05181	0.15782	24.376	24.3765	39.3615		1.23748	0.126716	1308
1.07413	-3.73942	29.2983	29.536	21.6889		1.23735	0.126748	1309
1.28893	-3.73942	29.2983	29.536	21.6889		1.23739	0.126708	1310
1.15608	-4.06757	31.8694	32.1279	25.6628		1.23733	0.126679	1311
1.23165	-3.73942	29.2983	29.536	21.6889		1.23733	0.126631	1312
1.33563	-3.11587	34.6563	34.7961	40.0408		1.2374	0.126612	1313
0.945343	0.15782	24.376	24.3765	39.3615		1.23718	0.12682	1314
1.26042	-3.80395	34.0066	34.2186	33.1045		1.2372	0.126773	1315
1.18078	-4.23165	33.1549	33.4239	27.7781		1.23715	0.126735	1316
1.22119	-3.73942	29.2983	29.536	21.6889		1.23714	0.126687	1317
1.31514	1.80881	25.8168	25.8801	61.8408		1.2372	0.126657	1318
1.05054	4.50431	18.3108	16.1112	17.182		1.23706	0.126714	1319
1.45207	-3.11587	34.6563	34.7961	40.0408		1.23722	0.126804	1320
1.27991	-3.73942	29.2983	29.536	21.6889		1.23726	0.126761	1321
1.34538	-3.73942	29.2983	29.536	21.6889		1.23734	0.126748	1322
1.06947	-3.9035	30.5838	30.8319	23.6346		1.23721	0.126784	1323
1.19059	-3.73942	29.2983	29.536	21.6889		1.23718	0.126743	1324
1.2288	-3.73942	29.2983	29.536	21.6889		1.23717	0.126695	1325
1.29787	-3.11587	34.6563	34.7961	40.0408		1.23721	0.126658	1326
1.40072	-2.44985	35.3107	35.3956	47.1048		1.23734	0.12669	1327
1.11691	-3.73942	29.2983	29.536	21.6889		1.23725	0.126685	1328
1.14605	-3.73942	29.2983	29.536	21.6889		1.23718	0.126662	1329
1.16506	-3.73942	29.2983	29.536	21.6889		1.23712	0.12663	1330
1.02335	0.58888	24.9659	24.9728	45.7004		1.23696	0.126718	1331
1.13299	-3.73942	29.2983	29.536	21.6889		1.23689	0.126702	1332
1.16879	-4.23165	33.1549	33.4239	27.7781		1.23683	0.126669	1333
1.31692	-3.73942	29.2983	29.536	21.6889		1.23689	0.12664	1334
1.45089	-3.80395	34.0066	34.2186	33.1045		1.23706	0.126728	1335
1.00016	0.139462	21.5405	21.541	30.7306		1.23688	0.126846	1336
1.25344	-4.23165	33.1549	33.4239	27.7781		1.23689	0.1268	1337
1.31996	-2.44985	35.3107	35.3956	47.1048		1.23695	0.126772	1338
1.15835	-3.11587	34.6563	34.7961	40.0408		1.23689	0.126743	1339
1.19714	-3.11587	34.6563	34.7961	40.0408		1.23686	0.126701	1340
1.16911	-3.73942	29.2983	29.536	21.6889		1.23681	0.126667	1341
1.13637	-3.73942	29.2983	29.536	21.6889		1.23674	0.126649	1342
1.38497	-3.73942	29.2983	29.536	21.6889		1.23685	0.126667	1343
1.56031	-3.73942	29.2983	29.536	21.6889		1.23709	0.126927	1344
1.34647	-3.73942	29.2983	29.536	21.6889		1.23717	0.126914	1345
1.19405	-4.23165	33.1549	33.4239	27.7781		1.23714	0.126873	1346
1.18612	-4.06757	31.8694	32.1279	25.6628		1.2371	0.126833	1347
1.30898	-3.73942	29.2983	29.536	21.6889		1.23715	0.126801	1348
1.23492	-3.73942	29.2983	29.536	21.6889		1.23715	0.126754	1349
1.59704	-3.73942	29.2983	29.536	21.6889		1.23742	0.127085	1350
1.19388	-3.80395	34.0066	34.2186	33.1045		1.23739	0.127044	1351
1.26408	-3.73942	29.2983	29.536	21.6889		1.23741	0.126999	1352
1.38936	-3.73942	29.2983	29.536	21.6889		1.23752	0.127019	1353
1.19187	-3.73942	29.2983	29.536	21.6889		1.23749	0.126978	1354
0.938116	-3.11587	34.6563	34.7961	40.0408		1.23726	0.127191	1355
0.926778	0.139462	21.5405	21.541	30.7306		1.23704	0.127424	1356
1.0906	-3.73942	29.2983	29.536	21.6889		1.23693	0.127439	1357
1.26074	-3.11587	34.6563	34.7961	40.0408		1.23695	0.127393	1358
1.12446	-3.73942	29.2983	29.536	21.6889		1.23686	0.127383	1359
1.1148	-3.73942	29.2983	29.536	21.6889		1.23677	0.127379	1360
1.28047	-3.73942	29.2983	29.536	21.6889		1.2368	0.127338	1361
1.24656	-3.73942	29.2983	29.536	21.6889		1.23681	0.127291	1362
1.15748	-3.73942	29.2983	29.536	21.6889		1.23675	0.127263	1363
1.17224	-3.73942	29.2983	29.536	21.6889		1.23671	0.127228	1364
1.19057	0.58888	24.9659	24.9728	45.7004		1.23667	0.127187	1365
1.13186	-3.73942	29.2983	29.536	21.6889		1.2366	0.127172	1366
1.30636	-3.73942	29.2983	29.536	21.6889		1.23665	0.12714	1367
1.09341	-4.23165	33.1549	33.4239	27.7781		1.23654	0.127152	1368
1.32536	-3.73942	29.2983	29.536	21.6889		1.23661	0.127129	1369
1.35314	-3.73942	29.2983	29.536	21.6889		1.23669	0.127121	1370
1.18833	-3.73942	29.2983	29.536	21.6889		1.23666	0.127081	1371
1.29457	-4.23165	33.1549	33.4239	27.7781		1.2367	0.127045	1372
1.25159	-3.80395	34.0066	34.2186	33.1045		1.23671	0.126999	1373
1.2891	1.20682	25.3898	25.4185	53.7139		1.23675	0.126961	1374
1.14473	0.145582	22.4857	22.4861	33.4902		1.23668	0.126939	1375
1.30291	-3.80395	34.0066	34.2186	33.1045		1.23673	0.126905	1376
1.16748	-3.73942	29.2983	29.536	21.6889		1.23668	0.126873	1377
1.34667	0.58888	24.9659	24.9728	45.7004		1.23676	0.126861	1378
1.20921	0.145582	22.4857	22.4861	33.4902		1.23674	0.126817	1379
1.02903	-3.80395	34.0066	34.2186	33.1045		1.23659	0.126895	1380
1.25964	-3.80395	34.0066	34.2186	33.1045		1.2366	0.12685	1381
1.3399	-3.11587	34.6563	34.7961	40.0408		1.23668	0.126835	1382
1.10007	-3.80395	34.0066	34.2186	33.1045		1.23658	0.126842	1383
1.15692	-3.73942	29.2983	29.536	21.6889		1.23652	0.126814	1384
1.26826	-3.73942	29.2983	29.536	21.6889		1.23655	0.126771	1385
1.33621	-3.73942	29.2983	29.536	21.6889		1.23662	0.126754	1386
1.14711	0.58888	24.9659	24.9728	45.7004		1.23655	0.126731	1387
1.24037	-4.06757	31.8694	32.1279	25.6628		1.23656	0.126685	1388
1.21184	-3.73942	29.2983	29.536	21.6889		1.23654	0.126641	1389
1.07642	-4.23165	33.1549	33.4239	27.7781		1.23642	0.126668	1390
1.28658	-3.80395	34.0066	34.2186	33.1045		1.23646	0.12663	1391
1.01449	-3.73942	29.2983	29.536	21.6889		1.2363	0.126724	1392
1.33874	-3.73942	29.2983	29.536	21.6889		1.23637	0.126708	1393
1.24136	-3.73942	29.2983	29.536	21.6889		1.23638	0.126663	1394
1.08758	-3.80395	34.0066	34.2186	33.1045		1.23627	0.12668	1395
1.38669	0.145582	22.4857	22.4861	33.4902		1.23638	0.126699	1396
1.18991	-4.23165	33.1549	33.4239	27.7781		1.23634	0.126659	1397
1.07206	-3.73942	29.2983	29.536	21.6889		1.23623	0.12669	1398
1.2996	-4.23165	33.1549	33.4239	27.7781		1.23627	0.126656	1399
1.3223	-4.23165	33.1549	33.4239	27.7781		1.23633	0.126632	1400
1.19981	-3.73942	29.2983	29.536	21.6889		1.23631	0.126591	1401
1.31426	-3.11587	34.6563	34.7961	40.0408		1.23636	0.126562	1402
1.22963	-3.73942	29.2983	29.536	21.6889		1.23636	0.126517	1403
0.951119	-3.73942	29.2983	29.536	21.6889		1.23616	0.126701	1404
1.31957	-4.06757	31.8694	32.1279	25.6628		1.23622	0.126676	1405
1.04367	-3.73942	29.2983	29.536	21.6889		1.23608	0.126735	1406
1.18985	-3.73942	29.2983	29.536	21.6889		1.23605	0.126696	1407
1.32449	-3.73942	29.2983	29.536	21.6889		1.23611	0.126672	1408
1.14069	-3.80395	34.0066	34.2186	33.1045		1.23604	0.126653	1409
1.21896	-4.06757	31.8694	32.1279	25.6628		1.23603	0.126609	1410
1.55937	-12.779	47.3774	49.0706	12.7683		1.23626	0.126856	1411
1.45288	-3.80395	34.0066	34.2186	33.1045		1.23641	0.126942	1412
1.39587	-3.11587	34.6563	34.7961	40.0408		1.23652	0.126968	1413
1.36443	-4.23165	33.1549	33.4239	27.7781		1.23661	0.126969	1414
1.27662	-3.73942	29.2983	29.536	21.6889		1.23664	0.126928	1415
1.57608	-4.23165	33.1549	33.4239	27.7781		1.23688	0.127204	1416
1.3328	-3.11587	34.6563	34.7961	40.0408		1.23695	0.127184	1417
1.39514	-3.73942	29.2983	29.536	21.6889		1.23706	0.127209	1418
1.37006	-3.9035	30.5838	30.8319	23.6346		1.23716	0.127213	1419
1.55658	-2.44985	35.3107	35.3956	47.1048		1.23738	0.12745	1420
1.13544	0.139462	21.5405	21.541	30.7306		1.23731	0.127434	1421
1.18265	-4.06757	31.8694	32.1279	25.6628		1.23727	0.127398	1422
1.14871	-3.73942	29.2983	29.536	21.6889		1.23721	0.127374	1423
1.1597	-3.73942	29.2983	29.536	21.6889		1.23715	0.127346	1424
1.30475	-3.73942	29.2983	29.536	21.6889		1.2372	0.127314	1425
1.30305	-3.73942	29.2983	29.536	21.6889		1.23725	0.127281	1426
1.2988	-3.73942	29.2983	29.536	21.6889		1.23729	0.127247	1427
1.25677	-3.73942	29.2983	29.536	21.6889		1.2373	0.127204	1428
1.52124	-3.73942	29.2983	29.536	21.6889		1.2375	0.127381	1429
1.10155	-3.80395	34.0066	34.2186	33.1045		1.23741	0.127387	1430
1.22498	-3.73942	29.2983	29.536	21.6889		1.2374	0.127343	1431
1.60179	-3.9035	30.5838	30.8319	23.6346		1.23765	0.127662	1432
1.28252	-3.9035	30.5838	30.8319	23.6346		1.23768	0.127623	1433
1.14302	-3.9035	30.5838	30.8319	23.6346		1.23762	0.127603	1434
1.20282	-3.73942	29.2983	29.536	21.6889		1.23759	0.127562	1435
1.20842	-3.73942	29.2983	29.536	21.6889		1.23757	0.12752	1436
1.02513	-4.06757	31.8694	32.1279	25.6628		1.23743	0.127598	1437
1.1871	0.58888	24.9659	24.9728	45.7004		1.23739	0.127561	1438
1.19269	-3.73942	29.2983	29.536	21.6889		1.23736	0.127522	1439
1.32235	-4.06757	31.8694	32.1279	25.6628		1.23742	0.127497	1440
1.15293	-3.80395	34.0066	34.2186	33.1045		1.23736	0.127472	1441
1.22673	-3.73942	29.2983	29.536	21.6889		1.23735	0.127428	1442
1.25489	-3.80395	34.0066	34.2186	33.1045		1.23736	0.127385	1443
1.34211	-3.11587	34.6563	34.7961	40.0408		1.23744	0.127371	1444
1.16995	-3.73942	29.2983	29.536	21.6889		1.23739	0.127339	1445
1.31966	-3.80395	34.0066	34.2186	33.1045		1.23745	0.127313	1446
1.06504	-3.73942	29.2983	29.536	21.6889		1.23733	0.12735	1447
1.30736	-3.73942	29.2983	29.536	21.6889		1.23738	0.127319	1448
1.18384	-3.80395	34.0066	34.2186	33.1045		1.23734	0.127283	1449
1.32196	-4.23165	33.1549	33.4239	27.7781		1.2374	0.127259	1450
1.25786	-3.80395	34.0066	34.2186	33.1045		1.23741	0.127216	1451
1.59674	-3.11587	34.6563	34.7961	40.0408		1.23766	0.127521	1452
1.1578	-3.73942	29.2983	29.536	21.6889		1.2376	0.127494	1453
1.20717	-3.80395	34.0066	34.2186	33.1045		1.23758	0.127453	1454
1.10001	-4.23165	33.1549	33.4239	27.7781		1.23749	0.12746	1455
1.19689	-3.73942	29.2983	29.536	21.6889		1.23746	0.127421	1456
1.28732	1.20682	25.3898	25.4185	53.7139		1.2375	0.127384	1457
1.39528	-4.06757	31.8694	32.1279	25.6628		1.2376	0.127407	1458
1.20391	-3.73942	29.2983	29.536	21.6889		1.23758	0.127366	1459
1.23448	-3.73942	29.2983	29.536	21.6889		1.23758	0.127323	1460
1.09866	-3.73942	29.2983	29.536	21.6889		1.23748	0.127331	1461
0.991125	0.139462	21.5405	21.541	30.7306		1.23732	0.12745	1462
1.32604	-4.23165	33.1549	33.4239	27.7781		1.23738	0.127428	1463
1.32712	-3.73942	29.2983	29.536	21.6889		1.23744	0.127406	1464
1.1532	-3.73942	29.2983	29.536	21.6889		1.23738	0.127381	1465
1.18923	-3.80395	34.0066	34.2186	33.1045		1.23735	0.127344	1466
1.21356	-3.80395	34.0066	34.2186	33.1045		1.23733	0.127302	1467
1.07809	-3.80395	34.0066	34.2186	33.1045		1.23722	0.127327	1468
1.27939	-3.73942	29.2983	29.536	21.6889		1.23725	0.127288	1469
1.38446	-3.73942	29.2983	29.536	21.6889		1.23735	0.127303	1470
1.17608	-3.80395	34.0066	34.2186	33.1045		1.23731	0.127269	1471
1.50557	-3.73942	29.2983	29.536	21.6889		1.23749	0.127418	1472
1.3783	-3.73942	29.2983	29.536	21.6889		1.23759	0.127428	1473
1.37705	-3.80395	34.0066	34.2186	33.1045		1.23768	0.127436	1474
1.30662	-3.73942	29.2983	29.536	21.6889		1.23773	0.127406	1475
1.34665	-3.73942	29.2983	29.536	21.6889		1.2378	0.127394	1476
1.30181	-3.11587	34.6563	34.7961	40.0408		1.23785	0.127362	1477
1.23529	-3.73942	29.2983	29.536	21.6889		1.23784	0.127319	1478
1.29504	-3.80395	34.0066	34.2186	33.1045		1.23788	0.127284	1479
1.26685	-3.9035	30.5838	30.8319	23.6346		1.2379	0.127243	1480
1.39878	-3.73942	29.2983	29.536	21.6889		1.23801	0.127269	1481
1.26014	-3.80395	34.0066	34.2186	33.1045		1.23803	0.127227	1482
1.28801	-3.73942	29.2983	29.536	21.6889		1.23806	0.127191	1483
1.11528	-3.73942	29.2983	29.536	21.6889		1.23798	0.127188	1484
1.3693	-3.73942	29.2983	29.536	21.6889		1.23807	0.127191	1485
1.14501	-3.73942	29.2983	29.536	21.6889		1.238	0.127171	1486
1.40337	-3.80395	34.0066	34.2186	33.1045		1.23811	0.127201	1487
1.19744	0.139462	21.5405	21.541	30.7306		1.23809	0.127162	1488
1.13145	-3.80395	34.0066	34.2186	33.1045		1.23801	0.127149	1489
1.21751	-3.73942	29.2983	29.536	21.6889		1.238	0.127108	1490
1.07249	-4.23165	33.1549	33.4239	27.7781		1.23789	0.127137	1491
1.15134	-4.06757	31.8694	32.1279	25.6628		1.23783	0.127115	1492
1.27789	-3.73942	29.2983	29.536	21.6889		1.23786	0.127076	1493
1.2253	-3.73942	29.2983	29.536	21.6889		1.23785	0.127034	1494
1.21946	-4.06757	31.8694	32.1279	25.6628		1.23784	0.126992	1495
0.882085	-3.9035	30.5838	30.8319	23.6346		1.2376	0.127283	1496
1.31282	-3.73942	29.2983	29.536	21.6889		1.23765	0.127255	1497
1.27426	-3.73942	29.2983	29.536	21.6889		1.23767	0.127216	1498
1.17885	-3.80395	34.0066	34.2186	33.1045		1.23764	0.127183	1499
1.3544	-3.73942	29.2983	29.536	21.6889		1.23771	0.127176	1500
1.20669	-3.11587	34.6563	34.7961	40.0408		1.23769	0.127136	1501
1.41857	-3.73942	29.2983	29.536	21.6889		1.23781	0.127179	1502
1.28349	-3.11587	34.6563	34.7961	40.0408		1.23784	0.127142	1503
1.26181	-3.73942	29.2983	29.536	21.6889		1.23786	0.127102	1504
1.07767	-3.73942	29.2983	29.536	21.6889		1.23775	0.127126	1505
1.44499	-12.779	47.3774	49.0706	12.7683		1.23789	0.127196	1506
1.56751	-3.73942	29.2983	29.536	21.6889		1.23811	0.127437	1507
1.14914	-4.06757	31.8694	32.1279	25.6628		1.23805	0.127416	1508
1.23168	1.11094	27.9697	25.9788	16.7772		1.23805	0.127373	1509
1.17718	-3.9035	30.5838	30.8319	23.6346		1.23801	0.127341	1510
1.10097	-3.73942	29.2983	29.536	21.6889		1.23792	0.127348	1511
1.37403	-3.73942	29.2983	29.536	21.6889		1.23801	0.127353	1512
1.24908	-3.80395	34.0066	34.2186	33.1045		1.23801	0.127312	1513
1.43361	-3.80395	34.0066	34.2186	33.1045		1.23814	0.127369	1514
1.25714	-3.73942	29.2983	29.536	21.6889		1.23815	0.127328	1515
1.18811	-3.73942	29.2983	29.536	21.6889		1.23812	0.127292	1516
1.2509	-4.23165	33.1549	33.4239	27.7781		1.23813	0.127251	1517
1.13964	-3.73942	29.2983	29.536	21.6889		1.23806	0.127234	1518
1.28067	-3.9035	30.5838	30.8319	23.6346		1.23809	0.127197	1519
1.13073	-3.73942	29.2983	29.536	21.6889		1.23802	0.127184	1520
1.43827	-3.80395	34.0066	34.2186	33.1045		1.23815	0.127246	1521
1.26892	-3.80395	34.0066	34.2186	33.1045		1.23817	0.127207	1522
1.56789	-13.1758	56.2215	57.7448	26.5223		1.23839	0.127445	1523
1.11621	-4.23165	33.1549	33.4239	27.7781		1.23831	0.127442	1524
1.2479	-4.23165	33.1549	33.4239	27.7781		1.23832	0.1274	1525
1.49808	-12.779	47.3774	49.0706	12.7683		1.23849	0.127532	1526
1.41941	-3.73942	29.2983	29.536	21.6889		1.23861	0.127574	1527
1.20735	-4.23165	33.1549	33.4239	27.7781		1.23859	0.127535	1528
1.36389	-12.779	47.3774	49.0706	12.7683		1.23867	0.127534	1529
1.25124	-3.73942	29.2983	29.536	21.6889		1.23868	0.127492	1530
1.1618	0.139462	21.5405	21.541	30.7306		1.23863	0.127466	1531
1.20166	-3.73942	29.2983	29.536	21.6889		1.2386	0.127428	1532
1.37841	-3.73942	29.2983	29.536	21.6889		1.23869	0.127436	1533
1.33766	-3.73942	29.2983	29.536	21.6889		1.23876	0.12742	1534
1.49238	-3.73942	29.2983	29.536	21.6889		1.23892	0.127542	1535
1.13421	-3.73942	29.2983	29.536	21.6889		1.23885	0.127529	1536
1.42178	-3.80395	34.0066	34.2186	33.1045		1.23897	0.127573	1537
1.27316	-3.11587	34.6563	34.7961	40.0408		1.23899	0.127534	1538
1.17649	-4.23165	33.1549	33.4239	27.7781		1.23895	0.127503	1539
1.26942	-3.73942	29.2983	29.536	21.6889		1.23897	0.127464	1540
1.40318	-3.80395	34.0066	34.2186	33.1045		1.23908	0.127491	1541
1.29389	-3.73942	29.2983	29.536	21.6889		1.23912	0.127457	1542
1.12683	-4.23165	33.1549	33.4239	27.7781		1.23904	0.127448	1543
1.39708	-3.80395	34.0066	34.2186	33.1045		1.23915	0.12747	1544
1.51756	0.58888	24.9659	24.9728	45.7004		1.23933	0.127625	1545
1.24903	-3.80395	34.0066	34.2186	33.1045		1.23933	0.127584	1546
1.36204	-1.80325	35.9693	36.0145	54.2989		1.23941	0.127581	1547
1.35754	-3.9035	30.5838	30.8319	23.6346		1.23949	0.127575	1548
1.16214	-3.11587	34.6563	34.7961	40.0408		1.23944	0.127549	1549
1.1385	0.139462	21.5405	21.541	30.7306		1.23937	0.127534	1550
1.17644	1.80881	25.8168	25.8801	61.8408		1.23933	0.127503	1551
1.25018	-3.80395	34.0066	34.2186	33.1045		1.23934	0.127462	1552
1.31979	-3.80395	34.0066	34.2186	33.1045		1.23939	0.127437	1553
1.28133	-3.73942	29.2983	29.536	21.6889		1.23942	0.127401	1554
1.27842	-3.73942	29.2983	29.536	21.6889		1.23944	0.127363	1555
0.996407	-3.73942	29.2983	29.536	21.6889		1.23929	0.127472	1556
1.11789	-3.73942	29.2983	29.536	21.6889		1.23921	0.127468	1557
1.16102	-4.06757	31.8694	32.1279	25.6628		1.23916	0.127442	1558
1.12666	0.139462	21.5405	21.541	30.7306		1.23909	0.127433	1559
1.32664	-3.80395	34.0066	34.2186	33.1045		1.23914	0.127411	1560
1.44264	-3.80395	34.0066	34.2186	33.1045		1.23927	0.127475	1561
1.21828	2.87206	27.5255	24.9145	18.3238		1.23926	0.127435	1562
1.01472	-3.73942	29.2983	29.536	21.6889		1.23912	0.127521	1563
1.29644	-3.73942	29.2983	29.536	21.6889		1.23915	0.127488	1564
1.06879	-4.23165	33.1549	33.4239	27.7781		1.23904	0.12752	1565
1.31973	-3.80395	34.0066	34.2186	33.1045		1.2391	0.127496	1566
1.30543	-3.73942	29.2983	29.536	21.6889		1.23914	0.127466	1567
1.0864	-3.80395	34.0066	34.2186	33.1045		1.23904	0.127484	1568
1.05509	-3.11587	34.6563	34.7961	40.0408		1.23892	0.127528	1569
1.45675	-4.06757	31.8694	32.1279	25.6628		1.23906	0.127605	1570
1.24325	-3.73942	29.2983	29.536	21.6889		1.23906	0.127565	1571
1.05799	-3.80395	34.0066	34.2186	33.1045		1.23895	0.127606	1572
1.24019	-3.73942	29.2983	29.536	21.6889		1.23895	0.127565	1573
1.03746	-3.80395	34.0066	34.2186	33.1045		1.23882	0.127626	1574
1.22124	-3.73942	29.2983	29.536	21.6889		1.23881	0.127586	1575
1.24334	-3.73942	29.2983	29.536	21.6889		1.23881	0.127546	1576
1.19002	0.139462	21.5405	21.541	30.7306		1.23878	0.127511	1577
1.45616	-14.0354	55.0634	56.824	20.6814		1.23892	0.127588	1578
1.2458	-3.80395	34.0066	34.2186	33.1045		1.23892	0.127548	1579
1.31581	-3.73942	29.2983	29.536	21.6889		1.23897	0.127522	1580
1.20803	-4.23165	33.1549	33.4239	27.7781		1.23895	0.127484	1581
1.19138	-4.23165	33.1549	33.4239	27.7781		1.23892	0.127449	1582
1.08191	-3.9035	30.5838	30.8319	23.6346		1.23882	0.12747	1583
1.26368	-3.80395	34.0066	34.2186	33.1045		1.23884	0.127431	1584
1.19241	-12.779	47.3774	49.0706	12.7683		1.23881	0.127397	1585
1.08542	-3.73942	29.2983	29.536	21.6889		1.23871	0.127415	1586
1.08104	-4.06757	31.8694	32.1279	25.6628		1.23862	0.127436	1587
1.24222	-3.80395	34.0066	34.2186	33.1045		1.23862	0.127396	1588
1.09497	-3.11587	34.6563	34.7961	40.0408		1.23853	0.127407	1589
1.17106	0.58888	24.9659	24.9728	45.7004		1.23848	0.127378	1590
1.11274	-3.73942	29.2983	29.536	21.6889		1.23841	0.127377	1591
1.11935	-3.73942	29.2983	29.536	21.6889		1.23833	0.127372	1592
1.15315	0.15782	24.376	24.3765	39.3615		1.23828	0.12735	1593
1.30006	-3.73942	29.2983	29.536	21.6889		1.23832	0.127319	1594
1.19106	-3.73942	29.2983	29.536	21.6889		1.23829	0.127285	1595
1.28652	-3.73942	29.2983	29.536	21.6889		1.23832	0.12725	1596
1.37592	-3.11587	34.6563	34.7961	40.0408		1.2384	0.127257	1597
1.17079	-3.80395	34.0066	34.2186	33.1045		1.23836	0.127228	1598
1.19057	-3.73942	29.2983	29.536	21.6889		1.23833	0.127194	1599
0.955581	-3.73942	29.2983	29.536	21.6889		1.23815	0.127351	1600
1.3589	-3.80395	34.0066	34.2186	33.1045		1.23823	0.127347	1601
1.39169	-3.73942	29.2983	29.536	21.6889		1.23832	0.127365	1602
1.29238	-3.73942	29.2983	29.536	21.6889		1.23836	0.127332	1603
1.02877	-4.06757	31.8694	32.1279	25.6628		1.23823	0.1274	1604
1.38689	-3.73942	29.2983	29.536	21.6889		1.23832	0.127414	1605
1.29228	-3.73942	29.2983	29.536	21.6889		1.23835	0.127382	1606
1.30483	-2.44985	35.3107	35.3956	47.1048		1.2384	0.127353	1607
1.37642	-13.1758	56.2215	57.7448	26.5223		1.23848	0.12736	1608
1.09277	-4.06757	31.8694	32.1279	25.6628		1.23839	0.127372	1609
1.36383	-14.0354	55.0634	56.824	20.6814		1.23847	0.127371	1610
1.22582	-3.11587	34.6563	34.7961	40.0408		1.23846	0.127332	1611
1.10828	-3.73942	29.2983	29.536	21.6889		1.23838	0.127333	1612
1.24193	-3.80395	34.0066	34.2186	33.1045		1.23838	0.127294	1613
1.09201	-3.73942	29.2983	29.536	21.6889		1.23829	0.127306	1614
1.2961	-3.11587	34.6563	34.7961	40.0408		1.23833	0.127275	1615
1.21034	-3.73942	29.2983	29.536	21.6889		1.23831	0.127238	1616
1.50828	-3.80395	34.0066	34.2186	33.1045		1.23848	0.127375	1617
1.1751	-3.73942	29.2983	29.536	21.6889		1.23844	0.127346	1618
1.2216	-4.06757	31.8694	32.1279	25.6628		1.23843	0.127307	1619
1.29824	-3.11587	34.6563	34.7961	40.0408		1.23846	0.127276	1620
1.0416	-3.80395	34.0066	34.2186	33.1045		1.23834	0.127331	1621
1.14278	-3.73942	29.2983	29.536	21.6889		1.23828	0.127314	1622
1.20203	-3.73942	29.2983	29.536	21.6889		1.23826	0.127278	1623
1.29075	-4.23165	33.1549	33.4239	27.7781		1.23829	0.127245	1624
1.06215	0.139462	21.5405	21.541	30.7306		1.23819	0.127281	1625
1.20024	-3.80395	34.0066	34.2186	33.1045		1.23816	0.127245	1626
1.4246	-3.73942	29.2983	29.536	21.6889		1.23828	0.12729	1627
1.17356	-2.44985	35.3107	35.3956	47.1048		1.23824	0.127261	1628
1.23637	-3.73942	29.2983	29.536	21.6889		1.23824	0.127222	1629
1.06762	-3.80395	34.0066	34.2186	33.1045		1.23813	0.127253	1630
1.48298	-3.73942	29.2983	29.536	21.6889		1.23828	0.127359	1631
1.12594	-3.9035	30.5838	30.8319	23.6346		1.23821	0.12735	1632
1.22771	-4.23165	33.1549	33.4239	27.7781		1.23821	0.127311	1633
1.41484	-3.73942	29.2983	29.536	21.6889		1.23831	0.127347	1634
1.23722	-3.9035	30.5838	30.8319	23.6346		1.23831	0.127308	1635
1.23289	-3.80395	34.0066	34.2186	33.1045		1.23831	0.127269	1636
1.29883	-3.11587	34.6563	34.7961	40.0408		1.23835	0.127239	1637
1.02481	-3.73942	29.2983	29.536	21.6889		1.23822	0.12731	1638
1.48043	-3.73942	29.2983	29.536	21.6889		1.23836	0.127411	1639
1.11833	0.139462	21.5405	21.541	30.7306		1.23829	0.127407	1640
1.12635	-3.73942	29.2983	29.536	21.6889		1.23822	0.127398	1641
1.19809	-3.73942	29.2983	29.536	21.6889		1.2382	0.127363	1642
1.26333	-4.06757	31.8694	32.1279	25.6628		1.23821	0.127326	1643
1.3799	-3.73942	29.2983	29.536	21.6889		1.2383	0.127335	1644
1.12904	-3.11587	34.6563	34.7961	40.0408		1.23823	0.127325	1645
1.10718	-3.73942	29.2983	29.536	21.6889		1.23815	0.127327	1646
1.2513	-3.80395	34.0066	34.2186	33.1045		1.23816	0.127289	1647
1.28652	-3.73942	29.2983	29.536	21.6889		1.23819	0.127256	1648
1.16776	-3.73942	29.2983	29.536	21.6889		1.23815	0.127229	1649
1.29108	-3.73942	29.2983	29.536	21.6889		1.23818	0.127197	1650
1.03299	-3.80395	34.0066	34.2186	33.1045		1.23806	0.127259	1651
0.987678	-3.73942	29.2983	29.536	21.6889		1.23791	0.127369	1652
0.949016	-3.73942	29.2983	29.536	21.6889		1.23773	0.127529	1653
1.16012	-4.23165	33.1549	33.4239	27.7781		1.23768	0.127504	1654
1.22247	-3.80395	34.0066	34.2186	33.1045		1.23767	0.127466	1655
1.21908	-4.23165	33.1549	33.4239	27.7781		1.23766	0.127429	1656
1.02608	0.145582	22.4857	22.4861	33.4902		1.23754	0.127496	1657
1.25976	-3.80395	34.0066	34.2186	33.1045		1.23755	0.127459	1658
1.1959	-3.11587	34.6563	34.7961	40.0408		1.23752	0.127425	1659
1.20041	-3.73942	29.2983	29.536	21.6889		1.2375	0.12739	1660
1.193	-3.73942	29.2983	29.536	21.6889		1.23747	0.127356	1661
1.25642	-3.80395	34.0066	34.2186	33.1045		1.23749	0.127318	1662
1.30689	-3.73942	29.2983	29.536	21.6889		1.23753	0.127291	1663
1.3254	-3.73942	29.2983	29.536	21.6889		1.23758	0.127271	1664
1.20801	-3.73942	29.2983	29.536	21.6889		1.23756	0.127235	1665
1.56009	-4.23165	33.1549	33.4239	27.7781		1.23776	0.127442	1666
1.23195	-3.73942	29.2983	29.536	21.6889		1.23775	0.127404	1667
1.34237	-3.73942	29.2983	29.536	21.6889		1.23782	0.127392	1668
1.36287	-3.73942	29.2983	29.536	21.6889		1.23789	0.12739	1669
1.20906	-4.23165	33.1549	33.4239	27.7781		1.23787	0.127354	1670
1.34084	-2.44985	35.3107	35.3956	47.1048		1.23793	0.127341	1671
1.19709	-3.73942	29.2983	29.536	21.6889		1.23791	0.127306	1672
1.26154	-3.73942	29.2983	29.536	21.6889		1.23792	0.12727	1673
1.19182	-3.73942	29.2983	29.536	21.6889		1.2379	0.127237	1674
1.11777	-3.73942	29.2983	29.536	21.6889		1.23783	0.127233	1675
1.22992	-3.80395	34.0066	34.2186	33.1045		1.23782	0.127195	1676
1.13361	-3.73942	29.2983	29.536	21.6889		1.23776	0.127182	1677
1.30558	-3.73942	29.2983	29.536	21.6889		1.2378	0.127155	1678
1.19169	-3.73942	29.2983	29.536	21.6889		1.23777	0.127122	1679
1.05911	-3.73942	29.2983	29.536	21.6889		1.23767	0.127159	1680
1.08232	-3.73942	29.2983	29.536	21.6889		1.23757	0.127178	1681
1.21767	-3.73942	29.2983	29.536	21.6889		1.23756	0.127141	1682
1.21382	-3.73942	29.2983	29.536	21.6889		1.23755	0.127104	1683
1.17344	-3.11587	34.6563	34.7961	40.0408		1.23751	0.127076	1684
1.18483	-3.11587	34.6563	34.7961	40.0408		1.23748	0.127045	1685
1.30652	0.139462	21.5405	21.541	30.7306		1.23752	0.127018	1686
1.33	-3.73942	29.2983	29.536	21.6889		1.23757	0.127	1687
1.44826	-3.73942	29.2983	29.536	21.6889		1.2377	0.127066	1688
1.15319	-3.73942	29.2983	29.536	21.6889		1.23765	0.127045	1689
1.33738	-3.80395	34.0066	34.2186	33.1045		1.23771	0.127031	1690
1.23203	-3.73942	29.2983	29.536	21.6889		1.2377	0.126993	1691
1.19626	0.139462	21.5405	21.541	30.7306		1.23768	0.12696	1692
1.35402	-3.73942	29.2983	29.536	21.6889		1.23775	0.126954	1693
1.15379	-3.73942	29.2983	29.536	21.6889		1.2377	0.126933	1694
1.13866	-3.80395	34.0066	34.2186	33.1045		1.23764	0.126918	1695
1.54648	-3.73942	29.2983	29.536	21.6889		1.23782	0.127102	1696
1.5486	-3.73942	29.2983	29.536	21.6889		1.23801	0.127288	1697
1.16258	-3.73942	29.2983	29.536	21.6889		1.23796	0.127264	1698
1.15637	-3.73942	29.2983	29.536	21.6889		1.23791	0.127242	1699
1.21825	-3.80395	34.0066	34.2186	33.1045		1.2379	0.127205	1700
1.25779	-3.73942	29.2983	29.536	21.6889		1.23791	0.127169	1701
1.28239	-3.80395	34.0066	34.2186	33.1045		1.23794	0.127136	1702
1.19465	-3.73942	29.2983	29.536	21.6889		1.23791	0.127103	1703
1.30163	-3.80395	34.0066	34.2186	33.1045		1.23795	0.127075	1704
1.16671	-3.80395	34.0066	34.2186	33.1045		1.23791	0.127049	1705
1.45088	-3.73942	29.2983	29.536	21.6889		1.23803	0.127117	1706
1.25792	-3.73942	29.2983	29.536	21.6889		1.23805	0.12708	1707
1.41084	-3.73942	29.2983	29.536	21.6889		1.23815	0.127112	1708
1.2141	-3.80395	34.0066	34.2186	33.1045		1.23813	0.127076	1709
1.2362	-3.73942	29.2983	29.536	21.6889		1.23813	0.127039	1710
1.01813	-3.73942	29.2983	29.536	21.6889		1.238	0.127113	1711
1.59228	-3.80395	34.0066	34.2186	33.1045		1.23821	0.127364	1712
1.46497	-12.779	47.3774	49.0706	12.7683		1.23834	0.127445	1713
1.1709	-3.73942	29.2983	29.536	21.6889		1.2383	0.127418	1714
1.19147	-3.73942	29.2983	29.536	21.6889		1.23828	0.127386	1715
1.23928	-3.73942	29.2983	29.536	21.6889		1.23828	0.127349	1716
1.1719	-3.80395	34.0066	34.2186	33.1045		1.23824	0.127322	1717
1.13407	-3.73942	29.2983	29.536	21.6889		1.23818	0.127309	1718
1.15436	-3.11587	34.6563	34.7961	40.0408		1.23813	0.127288	1719
1.04668	-3.73942	29.2983	29.536	21.6889		1.23802	0.127335	1720
1.08166	-3.73942	29.2983	29.536	21.6889		1.23793	0.127354	1721
1.17741	-3.73942	29.2983	29.536	21.6889		1.23789	0.127325	1722
1.33285	1.80881	25.8168	25.8801	61.8408		1.23795	0.127309	1723
1.0936	-3.73942	29.2983	29.536	21.6889		1.23786	0.127319	1724
1.08758	-3.80395	34.0066	34.2186	33.1045		1.23778	0.127334	1725
1.11143	0.139462	21.5405	21.541	30.7306		1.2377	0.127333	1726
1.20231	-3.73942	29.2983	29.536	21.6889		1.23768	0.127299	1727
1.23637	-3.73942	29.2983	29.536	21.6889		1.23768	0.127262	1728
0.982798	-3.9035	30.5838	30.8319	23.6346		1.23753	0.127373	1729
1.50872	-3.9035	30.5838	30.8319	23.6346		1.23769	0.127503	1730
1.31862	-3.80395	34.0066	34.2186	33.1045		1.23774	0.127481	1731
1.34357	-3.73942	29.2983	29.536	21.6889		1.2378	0.127469	1732
1.38344	-3.73942	29.2983	29.536	21.6889		1.23788	0.127481	1733
1.25282	-3.73942	29.2983	29.536	21.6889		1.23789	0.127444	1734
1.21616	-4.23165	33.1549	33.4239	27.7781		1.23788	0.127409	1735
1.14916	-3.80395	34.0066	34.2186	33.1045		1.23783	0.12739	1736
1.19879	-3.73942	29.2983	29.536	21.6889		1.2378	0.127357	1737
1.21327	-3.9035	30.5838	30.8319	23.6346		1.23779	0.127321	1738
1.34894	-3.9035	30.5838	30.8319	23.6346		1.23785	0.127312	1739
1.08074	-3.73942	29.2983	29.536	21.6889		1.23776	0.127332	1740
1.42316	-3.73942	29.2983	29.536	21.6889		1.23787	0.127373	1741
1.31151	-3.73942	29.2983	29.536	21.6889		1.23791	0.127348	1742
1.18547	-3.80395	34.0066	34.2186	33.1045		1.23788	0.127318	1743
1.06856	-3.73942	29.2983	29.536	21.6889		1.23779	0.127346	1744
1.19329	-3.80395	34.0066	34.2186	33.1045		1.23776	0.127314	1745
1.15477	-4.23165	33.1549	33.4239	27.7781		1.23771	0.127293	1746
1.23843	-3.9035	30.5838	30.8319	23.6346		1.23771	0.127256	1747
1.39875	-3.73942	29.2983	29.536	21.6889		1.2378	0.127278	1748
1.03559	0.139462	21.5405	21.541	30.7306		1.23769	0.127334	1749
1.175	-3.73942	29.2983	29.536	21.6889		1.23765	0.127306	1750
1.04183	-3.73942	29.2983	29.536	21.6889		1.23754	0.127356	1751
1.2991	-3.73942	29.2983	29.536	21.6889		1.23758	0.127328	1752
1.3577	-3.73942	29.2983	29.536	21.6889		1.23765	0.127324	1753
1.18094	-3.80395	34.0066	34.2186	33.1045		1.23761	0.127295	1754
1.33923	-3.80395	34.0066	34.2186	33.1045		1.23767	0.127281	1755
1.09747	-3.73942	29.2983	29.536	21.6889		1.23759	0.127289	1756
1.21646	-3.73942	29.2983	29.536	21.6889		1.23758	0.127254	1757
1.02409	-3.73942	29.2983	29.536	21.6889		1.23746	0.12732	1758
1.25198	-4.23165	33.1549	33.4239	27.7781		1.23747	0.127284	1759
1.08874	-3.73942	29.2983	29.536	21.6889		1.23738	0.127297	1760
1.3766	-3.73942	29.2983	29.536	21.6889		1.23746	0.127304	1761
1.2837	-3.73942	29.2983	29.536	21.6889		1.23749	0.127273	1762
1.36284	0.58888	24.9659	24.9728	45.7004		1.23756	0.127272	1763
1.28408	-3.11587	34.6563	34.7961	40.0408		1.23758	0.12724	1764
1.14736	-3.73942	29.2983	29.536	21.6889		1.23753	0.127222	1765
1.30225	-3.73942	29.2983	29.536	21.6889		1.23757	0.127196	1766
1.27886	-3.11587	34.6563	34.7961	40.0408		1.23759	0.127163	1767
1.30593	0.58888	24.9659	24.9728	45.7004		1.23763	0.127138	1768
1.11092	-3.73942	29.2983	29.536	21.6889		1.23756	0.127138	1769
1.2362	-3.80395	34.0066	34.2186	33.1045		1.23756	0.127102	1770
1.00613	-3.73942	29.2983	29.536	21.6889		1.23743	0.127185	1771
1.33754	-3.73942	29.2983	29.536	21.6889		1.23749	0.127171	1772
1.3358	-3.73942	29.2983	29.536	21.6889		1.23754	0.127157	1773
1.46811	-4.23165	33.1549	33.4239	27.7781		1.23767	0.127238	1774
1.26058	-3.11587	34.6563	34.7961	40.0408		1.23768	0.127204	1775
1.33272	-3.80395	34.0066	34.2186	33.1045		1.23774	0.127188	1776
1.17549	-4.06757	31.8694	32.1279	25.6628		1.2377	0.127161	1777
1.14123	-3.80395	34.0066	34.2186	33.1045		1.23765	0.127146	1778
1.55745	-3.73942	29.2983	29.536	21.6889		1.23783	0.127336	1779
1.42205	-3.73942	29.2983	29.536	21.6889		1.23793	0.127375	1780
1.43788	-12.779	47.3774	49.0706	12.7683		1.23804	0.127427	1781
1.18809	-3.73942	29.2983	29.536	21.6889		1.23802	0.127397	1782
1.21809	-3.80395	34.0066	34.2186	33.1045		1.238	0.127362	1783
1.08998	-3.73942	29.2983	29.536	21.6889		1.23792	0.127374	1784
1.15573	-3.73942	29.2983	29.536	21.6889		1.23787	0.127354	1785
1.17949	-3.73942	29.2983	29.536	21.6889		1.23784	0.127325	1786
1.40279	-3.73942	29.2983	29.536	21.6889		1.23793	0.12735	1787
1.03	-4.06757	31.8694	32.1279	25.6628		1.23782	0.127409	1788
1.40029	-3.73942	29.2983	29.536	21.6889		1.23791	0.127431	1789
1.35847	-3.73942	29.2983	29.536	21.6889		1.23798	0.127427	1790
1.31076	-3.73942	29.2983	29.536	21.6889		1.23802	0.127403	1791
1.1201	-3.73942	29.2983	29.536	21.6889		1.23795	0.127398	1792
1.15757	-3.80395	34.0066	34.2186	33.1045		1.23791	0.127377	1793
1.22117	-4.23165	33.1549	33.4239	27.7781		1.2379	0.127342	1794
1.24095	-3.73942	29.2983	29.536	21.6889		1.2379	0.127306	1795
1.38899	-3.73942	29.2983	29.536	21.6889		1.23798	0.127321	1796
1.15302	-3.73942	29.2983	29.536	21.6889		1.23794	0.127301	1797
1.33508	-3.9035	30.5838	30.8319	23.6346		1.23799	0.127286	1798
1.27153	-4.23165	33.1549	33.4239	27.7781		1.23801	0.127253	1799
1.17046	-3.80395	34.0066	34.2186	33.1045		1.23797	0.127228	1800
1.21698	-3.73942	29.2983	29.536	21.6889		1.23796	0.127194	1801
1.19041	-3.73942	29.2983	29.536	21.6889		1.23793	0.127163	1802
1.10306	-3.73942	29.2983	29.536	21.6889		1.23786	0.127168	1803
1.26436	-3.73942	29.2983	29.536	21.6889		1.23787	0.127134	1804
1.17721	-3.73942	29.2983	29.536	21.6889		1.23784	0.127107	1805
1.07016	-3.73942	29.2983	29.536	21.6889		1.23775	0.127133	1806
1.1643	-3.73942	29.2983	29.536	21.6889		1.23771	0.127109	1807
1.70929	-3.73942	29.2983	29.536	21.6889		1.23797	0.127557	1808
1.33426	-3.73942	29.2983	29.536	21.6889		1.23802	0.127542	1809
1.12268	-3.11587	34.6563	34.7961	40.0408		1.23796	0.127536	1810
1.20243	-3.73942	29.2983	29.536	21.6889		1.23794	0.127503	1811
1.36926	-3.80395	34.0066	34.2186	33.1045		1.23801	0.127505	1812
1.37926	-3.73942	29.2983	29.536	21.6889		1.23809	0.127513	1813
1.3355	-3.73942	29.2983	29.536	21.6889		1.23814	0.127499	1814
1.0874	0.15782	24.376	24.3765	39.3615		1.23806	0.127512	1815
1.44884	1.20682	25.3898	25.4185	53.7139		1.23817	0.127573	1816
1.24313	-3.80395	34.0066	34.2186	33.1045		1.23818	0.127538	1817
1.28702	-3.80395	34.0066	34.2186	33.1045		1.2382	0.127508	1818
1.40039	-3.73942	29.2983	29.536	21.6889		1.23829	0.12753	1819
1.27017	-3.80395	34.0066	34.2186	33.1045		1.23831	0.127497	1820
1.17662	-3.9035	30.5838	30.8319	23.6346		1.23828	0.12747	1821
1.30175	-3.73942	29.2983	29.536	21.6889		1.23831	0.127444	1822
1.13108	-3.73942	29.2983	29.536	21.6889		1.23825	0.127434	1823
1.33588	-2.44985	35.3107	35.3956	47.1048		1.23831	0.127419	1824
1.38404	-2.44985	35.3107	35.3956	47.1048		1.23839	0.12743	1825
1.32215	-12.779	47.3774	49.0706	12.7683		1.23843	0.12741	1826
1.26793	-4.23165	33.1549	33.4239	27.7781		1.23845	0.127377	1827
1.14728	-4.06757	31.8694	32.1279	25.6628		1.2384	0.12736	1828
1.31673	-3.73942	29.2983	29.536	21.6889		1.23844	0.127338	1829
1.50543	-3.73942	29.2983	29.536	21.6889		1.23859	0.127456	1830
1.16351	-3.80395	34.0066	34.2186	33.1045		1.23855	0.127434	1831
1.38292	-3.11587	34.6563	34.7961	40.0408		1.23862	0.127444	1832
1.27465	-3.73942	29.2983	29.536	21.6889		1.23864	0.127412	1833
1.2624	-3.73942	29.2983	29.536	21.6889		1.23866	0.127378	1834
1.05631	0.58888	24.9659	24.9728	45.7004		1.23856	0.127414	1835
1.40006	-3.73942	29.2983	29.536	21.6889		1.23865	0.127435	1836
1.25829	-3.73942	29.2983	29.536	21.6889		1.23866	0.127402	1837
1.27796	-3.80395	34.0066	34.2186	33.1045		1.23868	0.12737	1838
1.50977	-3.80395	34.0066	34.2186	33.1045		1.23882	0.127492	1839
1.23763	-3.80395	34.0066	34.2186	33.1045		1.23882	0.127458	1840
1.11498	-3.11587	34.6563	34.7961	40.0408		1.23876	0.127456	1841
1.13933	-3.9035	30.5838	30.8319	23.6346		1.2387	0.127442	1842
1.19753	-3.73942	29.2983	29.536	21.6889		1.23868	0.127411	1843
1.32461	-3.73942	29.2983	29.536	21.6889		1.23873	0.127392	1844
1.24302	-3.11587	34.6563	34.7961	40.0408		1.23873	0.127358	1845
1.13249	-3.73942	29.2983	29.536	21.6889		1.23867	0.127347	1846
1.26226	-3.80395	34.0066	34.2186	33.1045		1.23868	0.127314	1847
1.12727	-3.73942	29.2983	29.536	21.6889		1.23862	0.127306	1848
1.35818	0.58888	24.9659	24.9728	45.7004		1.23869	0.127302	1849
1.38749	-3.73942	29.2983	29.536	21.6889		1.23877	0.127314	1850
1.09445	-3.73942	29.2983	29.536	21.6889		1.23869	0.127324	1851
1.17014	-3.73942	29.2983	29.536	21.6889		1.23865	0.1273	1852
1.15629	-4.23165	33.1549	33.4239	27.7781		1.23861	0.12728	1853
1.22633	-3.73942	29.2983	29.536	21.6889		1.2386	0.127246	1854
1.09383	0.139462	21.5405	21.541	30.7306		1.23853	0.127256	1855
1.45214	-3.73942	29.2983	29.536	21.6889		1.23864	0.127318	1856
1.30601	-3.73942	29.2983	29.536	21.6889		1.23868	0.127293	1857
1.04463	-3.73942	29.2983	29.536	21.6889		1.23857	0.127339	1858
1.11411	-3.73942	29.2983	29.536	21.6889		1.23851	0.127337	1859
1.11249	-4.23165	33.1549	33.4239	27.7781		1.23844	0.127336	1860
1.15563	-3.80395	34.0066	34.2186	33.1045		1.23839	0.127317	1861
1.18836	-3.80395	34.0066	34.2186	33.1045		1.23837	0.127288	1862
1.22727	-4.06757	31.8694	32.1279	25.6628		1.23836	0.127254	1863
1.08145	-3.80395	34.0066	34.2186	33.1045		1.23828	0.127272	1864
1.31479	-3.73942	29.2983	29.536	21.6889		1.23832	0.12725	1865
1.11714	-3.9035	30.5838	30.8319	23.6346		1.23825	0.127247	1866
1.28558	-3.73942	29.2983	29.536	21.6889		1.23828	0.127217	1867
1.29334	-3.73942	29.2983	29.536	21.6889		1.23831	0.127189	1868
1.20745	-3.73942	29.2983	29.536	21.6889		1.23829	0.127157	1869
1.34895	-3.73942	29.2983	29.536	21.6889		1.23835	0.127149	1870
1.02345	-3.80395	34.0066	34.2186	33.1045		1.23823	0.127212	1871
1.44202	-3.80395	34.0066	34.2186	33.1045		1.23834	0.127265	1872
1.15989	-3.73942	29.2983	29.536	21.6889		1.2383	0.127244	1873
1.1139	-3.73942	29.2983	29.536	21.6889		1.23824	0.127243	1874
1.10023	-3.9035	30.5838	30.8319	23.6346		1.23816	0.127249	1875
1.20044	-3.73942	29.2983	29.536	21.6889		1.23814	0.127218	1876
1.30966	-3.73942	29.2983	29.536	21.6889		1.23818	0.127195	1877
1.25884	-3.73942	29.2983	29.536	21.6889		1.23819	0.127162	1878
1.2631	-3.73942	29.2983	29.536	21.6889		1.2382	0.127129	1879
1.23279	-3.73942	29.2983	29.536	21.6889		1.2382	0.127095	1880
1.27567	-3.73942	29.2983	29.536	21.6889		1.23822	0.127064	1881
1.28723	-2.44985	35.3107	35.3956	47.1048		1.23825	0.127036	1882
1.38811	-3.73942	29.2983	29.536	21.6889		1.23833	0.127049	1883
1.16472	-4.06757	31.8694	32.1279	25.6628		1.23829	0.127026	1884
1.13571	-3.73942	29.2983	29.536	21.6889		1.23823	0.127015	1885
1.15468	-3.73942	29.2983	29.536	21.6889		1.23819	0.126996	1886
1.30088	-3.73942	29.2983	29.536	21.6889		1.23822	0.12697	1887
1.59321	-12.779	47.3774	49.0706	12.7683		1.23841	0.127199	1888
1.08527	-3.73942	29.2983	29.536	21.6889		1.23833	0.127214	1889
1.19469	-3.80395	34.0066	34.2186	33.1045		1.23831	0.127184	1890
1.19247	-3.73942	29.2983	29.536	21.6889		1.23828	0.127155	1891
1.00771	-3.73942	29.2983	29.536	21.6889		1.23816	0.127232	1892
1.19478	-4.23165	33.1549	33.4239	27.7781		1.23814	0.127202	1893
1.18109	-3.80395	34.0066	34.2186	33.1045		1.23811	0.127175	1894
1.16761	-3.80395	34.0066	34.2186	33.1045		1.23807	0.127152	1895
1.61287	-3.11587	34.6563	34.7961	40.0408		1.23827	0.12741	1896
1.21561	-3.73942	29.2983	29.536	21.6889		1.23826	0.127377	1897
1.22751	-4.23165	33.1549	33.4239	27.7781		1.23825	0.127344	1898
1.70162	-3.73942	29.2983	29.536	21.6889		1.23849	0.127754	1899
1.22741	-3.73942	29.2983	29.536	21.6889		1.23849	0.12772	1900
1.16171	-3.80395	34.0066	34.2186	33.1045		1.23845	0.127699	1901
1.41233	-3.11587	34.6563	34.7961	40.0408		1.23854	0.127727	1902
1.1969	-4.23165	33.1549	33.4239	27.7781		1.23852	0.127697	1903
1.1946	-3.11587	34.6563	34.7961	40.0408		1.23849	0.127668	1904
1.15724	-3.80395	34.0066	34.2186	33.1045		1.23845	0.127648	1905
1.14394	-3.73942	29.2983	29.536	21.6889		1.2384	0.127633	1906
1.28306	-4.23165	33.1549	33.4239	27.7781		1.23842	0.127603	1907
1.11352	-3.73942	29.2983	29.536	21.6889		1.23836	0.127602	1908
1.22342	-3.73942	29.2983	29.536	21.6889		1.23835	0.127569	1909
1.47702	-3.73942	29.2983	29.536	21.6889		1.23848	0.127652	1910
1.34374	-4.23165	33.1549	33.4239	27.7781		1.23853	0.127642	1911
1.2663	-3.80395	34.0066	34.2186	33.1045		1.23855	0.12761	1912
1.17907	-3.73942	29.2983	29.536	21.6889		1.23852	0.127584	1913
1.01212	-4.23165	33.1549	33.4239	27.7781		1.2384	0.127655	1914
1.01185	-3.80395	34.0066	34.2186	33.1045		1.23828	0.127727	1915
0.993576	-3.73942	29.2983	29.536	21.6889		1.23815	0.127816	1916
1.38858	-3.80395	34.0066	34.2186	33.1045		1.23823	0.127829	1917
1.11758	-3.80395	34.0066	34.2186	33.1045		1.23817	0.127825	1918
1.16398	0.15782	24.376	24.3765	39.3615		1.23813	0.127803	1919
1.3285	-3.11587	34.6563	34.7961	40.0408		1.23817	0.127786	1920
1.10024	-3.11587	34.6563	34.7961	40.0408		1.2381	0.127792	1921
1.28635	-3.73942	29.2983	29.536	21.6889		1.23813	0.127763	1922
1.29843	-2.44985	35.3107	35.3956	47.1048		1.23816	0.127737	1923
1.27015	-4.23165	33.1549	33.4239	27.7781		1.23818	0.127706	1924
1.21416	-3.73942	29.2983	29.536	21.6889		1.23816	0.127674	1925
1.27627	-3.73942	29.2983	29.536	21.6889		1.23818	0.127644	1926
1.38447	-3.73942	29.2983	29.536	21.6889		1.23826	0.127654	1927
1.25021	-3.9035	30.5838	30.8319	23.6346		1.23827	0.127621	1928
1.19859	-3.73942	29.2983	29.536	21.6889		1.23824	0.127592	1929
1.20456	-3.73942	29.2983	29.536	21.6889		1.23823	0.127561	1930
1.22094	-3.73942	29.2983	29.536	21.6889		1.23822	0.127528	1931
1.18686	-3.73942	29.2983	29.536	21.6889		1.23819	0.127501	1932
1.25165	-4.23165	33.1549	33.4239	27.7781		1.2382	0.127468	1933
1.16885	-3.9035	30.5838	30.8319	23.6346		1.23816	0.127445	1934
1.0719	-3.73942	29.2983	29.536	21.6889		1.23808	0.127468	1935
1.18162	-4.23165	33.1549	33.4239	27.7781		1.23805	0.127441	1936
1.02788	-3.80395	34.0066	34.2186	33.1045		1.23794	0.127498	1937
1.19826	-3.73942	29.2983	29.536	21.6889		1.23792	0.127468	1938
1.74357	-3.73942	29.2983	29.536	21.6889		1.23818	0.127952	1939
1.24114	-4.23165	33.1549	33.4239	27.7781		1.23818	0.127919	1940
1.04329	-3.73942	29.2983	29.536	21.6889		1.23808	0.127962	1941
1.24563	-3.80395	34.0066	34.2186	33.1045		1.23808	0.127929	1942
1.05294	-3.80395	34.0066	34.2186	33.1045		1.23799	0.127965	1943
1.20822	-3.73942	29.2983	29.536	21.6889		1.23797	0.127934	1944
1.29942	-4.23165	33.1549	33.4239	27.7781		1.23801	0.127909	1945
1.29452	-3.73942	29.2983	29.536	21.6889		1.23803	0.127882	1946
1.09491	-3.73942	29.2983	29.536	21.6889		1.23796	0.127891	1947
1.13357	-3.73942	29.2983	29.536	21.6889		1.23791	0.12788	1948
1.19914	-3.73942	29.2983	29.536	21.6889		1.23789	0.12785	1949
1.26763	-3.9035	30.5838	30.8319	23.6346		1.2379	0.127819	1950
1.167	-3.73942	29.2983	29.536	21.6889		1.23787	0.127796	1951
1.41804	-3.73942	29.2983	29.536	21.6889		1.23796	0.127829	1952
1.27312	-3.80395	34.0066	34.2186	33.1045		1.23798	0.127798	1953
1.35674	-3.11587	34.6563	34.7961	40.0408		1.23804	0.127794	1954
1.39888	-3.73942	29.2983	29.536	21.6889		1.23812	0.127813	1955
1.1723	-3.73942	29.2983	29.536	21.6889		1.23809	0.127789	1956
1.25731	-3.9035	30.5838	30.8319	23.6346		1.2381	0.127757	1957
1.24243	-3.80395	34.0066	34.2186	33.1045		1.2381	0.127724	1958
1.67882	-3.80395	34.0066	34.2186	33.1045		1.23832	0.128079	1959
1.2141	-3.80395	34.0066	34.2186	33.1045		1.23831	0.128048	1960
1.23942	-3.73942	29.2983	29.536	21.6889		1.23831	0.128015	1961
1.38433	-3.73942	29.2983	29.536	21.6889		1.23839	0.128025	1962
1.11667	5.54193	24.9332	21.1934	13.619		1.23832	0.128022	1963
1.24154	-3.73942	29.2983	29.536	21.6889		1.23833	0.127989	1964
1.33956	-3.73942	29.2983	29.536	21.6889		1.23838	0.127977	1965
1.14427	-3.80395	34.0066	34.2186	33.1045		1.23833	0.127962	1966
1.18947	-3.73942	29.2983	29.536	21.6889		1.2383	0.127934	1967
1.18551	-3.73942	29.2983	29.536	21.6889		1.23828	0.127907	1968
1.24207	-3.73942	29.2983	29.536	21.6889		1.23828	0.127875	1969
1.01011	-3.73942	29.2983	29.536	21.6889		1.23816	0.127946	1970
1.13602	-3.73942	29.2983	29.536	21.6889		1.23811	0.127934	1971
1.14319	-3.73942	29.2983	29.536	21.6889		1.23806	0.127919	1972
1.09324	-3.80395	34.0066	34.2186	33.1045		1.23799	0.127928	1973
1.25522	-4.23165	33.1549	33.4239	27.7781		1.238	0.127896	1974
1.34222	-3.80395	34.0066	34.2186	33.1045		1.23805	0.127886	1975
1.20112	-3.73942	29.2983	29.536	21.6889		1.23803	0.127856	1976
1.17511	-3.80395	34.0066	34.2186	33.1045		1.238	0.127831	1977
1.37282	-3.80395	34.0066	34.2186	33.1045		1.23807	0.127835	1978
1.21042	-3.80395	34.0066	34.2186	33.1045		1.23806	0.127804	1979
1.08756	-3.73942	29.2983	29.536	21.6889		1.23798	0.127817	1980
1.45015	-3.9035	30.5838	30.8319	23.6346		1.23809	0.127873	1981
1.36859	-3.73942	29.2983	29.536	21.6889		1.23815	0.127875	1982
1.35759	-3.73942	29.2983	29.536	21.6889		1.23821	0.12787	1983
1.06205	-4.06757	31.8694	32.1279	25.6628		1.23812	0.127899	1984
1.21448	-3.73942	29.2983	29.536	21.6889		1.23811	0.127868	1985
1.14637	0.139462	21.5405	21.541	30.7306		1.23807	0.127853	1986
1.25736	-2.44985	35.3107	35.3956	47.1048		1.23808	0.127821	1987
1.31916	-4.23165	33.1549	33.4239	27.7781		1.23812	0.127802	1988
1.28432	-3.80395	34.0066	34.2186	33.1045		1.23814	0.127774	1989
1.16871	-3.80395	34.0066	34.2186	33.1045		1.2381	0.127751	1990
1.16531	-3.73942	29.2983	29.536	21.6889		1.23807	0.12773	1991
1.34479	-3.80395	34.0066	34.2186	33.1045		1.23812	0.12772	1992
1.29736	-3.80395	34.0066	34.2186	33.1045		1.23815	0.127695	1993
1.09303	-4.23165	33.1549	33.4239	27.7781		1.23808	0.127704	1994
1.31847	-3.9035	30.5838	30.8319	23.6346		1.23812	0.127685	1995
1.17246	-3.73942	29.2983	29.536	21.6889		1.23809	0.127661	1996
1.14441	-3.73942	29.2983	29.536	21.6889		1.23804	0.127646	1997
1.36486	-3.73942	29.2983	29.536	21.6889		1.2381	0.127646	1998
1.17008	-3.73942	29.2983	29.536	21.6889		1.23807	0.127623	1999
1.17134	-3.11587	34.6563	34.7961	40.0408		1.23804	0.1276	2000
[truncated: 3,003 more rows]
