# Supplementary material for: Influence of soil spatial variability on the reliability of sandy slopes incorporating anisotropy and non-stationarity
Source: PLoS One. 2025 May 15;20(5):e0323471. doi: 10.1371/journal.pone.0323471 (PMC12080798; doi:10.1371/journal.pone.0323471)
Supplement: S1 File — 1(a) and (b).S2 Data for Figs. 1(c) and (d).S3 Data for Figs. 1(e) and (f).S4 Data for Fig. 4(a).S5 Data for Fig. 4(b).S6 Data for Fig. 5(a).S7 Data for Fig. 5(b).S8 Data for Fig. 7(a).S9 Data for Fig. 7(b).S10 Data for Fig. 8(a).S11 Data for Fig. 8(b).S12 Data for Fig. 10(a).S13 Data for Fig. 10(b).S14 Data for Fig. 11(a).S15 Data for Fig. 11(b).S16 Data for Fig. 12(a).S17 Data for Fig. 12(b). (ZIP) [file pone.0323471.s001.zip › DATA/S8.xlsx]

## Sheet: stationary
Depth ratio	Theta
	Stationary	RF type 1	RF type 2
15	4.79923	4.529	1.991
20	4.77095	4.54161	1.976
25	4.749	4.558	1.969
30	4.7297	4.57199	1.966
35	4.71721	4.58	1.963
40	4.70904	4.585	1.962
